# Supplementary material for: PBAF/cBAF reorganization on H3.3 chromatin regulates BMAL1 activity in the absence of circadian negative feedback
Source: Nat Commun. 2025 Oct 9;16:9000. doi: 10.1038/s41467-025-64045-2 (PMC12511354; doi:10.1038/s41467-025-64045-2)
Supplement: Supplementary file 3 — Supplementary Data 1-4 [file 41467_2025_64045_MOESM3_ESM.zip]

Archive with 10 entries (9 files):
- Supplementary_Data_Letkova_et_al/
- __MACOSX/._Supplementary_Data_Letkova_et_al
- Supplementary_Data_Letkova_et_al/Supplementary_Data_3_Letkova_et_al.xlsx
- __MACOSX/Supplementary_Data_Letkova_et_al/._Supplementary_Data_3_Letkova_et_al.xlsx
- Supplementary_Data_Letkova_et_al/Supplementary_Data_4_Letkova_et_al.xlsx
- __MACOSX/Supplementary_Data_Letkova_et_al/._Supplementary_Data_4_Letkova_et_al.xlsx
- Supplementary_Data_Letkova_et_al/Supplementary_Data_1_Letkova_et_al.xlsx
- __MACOSX/Supplementary_Data_Letkova_et_al/._Supplementary_Data_1_Letkova_et_al.xlsx
- Supplementary_Data_Letkova_et_al/Supplementary_Data_2_Letkova_et_al.xlsx
- __MACOSX/Supplementary_Data_Letkova_et_al/._Supplementary_Data_2_Letkova_et_al.xlsx
