# Supplementary material for: PBAF/cBAF reorganization on H3.3 chromatin regulates BMAL1 activity in the absence of circadian negative feedback
Source: Nat Commun. 2025 Oct 9;16:9000. doi: 10.1038/s41467-025-64045-2 (PMC12511354; doi:10.1038/s41467-025-64045-2)
Supplement: Supplementary file 3 — Supplementary Data 1-4 [file 41467_2025_64045_MOESM3_ESM.zip › Supplementary_Data_Letkova_et_al/Supplementary_Data_3_Letkova_et_al.xlsx]

## Sheet: TableS3_ChIP-Seq_Dataset_Info
Sample name	Raw reads (PE)	Trimmed reads (PE)	%Filtered	% Mapped	Nb Unique Mapped	%Unique Mapped	Nb Duplicates removed	%Duplicates	Nb kept after Blacklisted Regions	% kept before Downsampling	Downsampled to	Merged name	Nb Peaks	Total Fragments MACS
		Phred ≥ 30 Length ≥ 75b Paired		Paired No mixed No dovetail No discordant Score Q > 20		Remove Reads unmapped Mate unmapped Not primary alignment Read fails platform quality checks Read is PCR or optical duplicate					All to the same minimum
HA-CT0-WT-Rep1	31150739	30981646	0.00542822	0.9768	25680856	0.828905	9.22395e+06	0.359176	16105359	0.517014	16105359	HA-CT0-WT	79932	48177002
HA-CT0-WT-Rep2	38748360	38551336	0.00508471	0.9764	31902751	0.827539	1.1563e+07	0.362446	1.9899e+07	0.513544	16105359
HA-CT0-WT-Rep3	39077378	38889720	0.00480222	0.9729	32142370	0.8265	1.20308e+07	0.374297	1.96763e+07	0.503522	16105359
HA-CT4-WT-Rep1	37531932	37326348	0.00547758	0.9631	30340100	0.812833	1.13126e+07	0.372859	1.86216e+07	0.496154	16105359	HA-CT4-WT	78063	48154880
HA-CT4-WT-Rep2	43385330	43157741	0.00524576	0.9735	35604400	0.824983	1.32469e+07	0.372057	21877848	0.504268	16105359
HA-CT4-WT-Rep3	37633969	37449000	0.00491495	0.9775	31234303	0.834049	1.0724e+07	0.343339	2.00705e+07	0.533308	16105359
HA-CT8-WT-Rep1	34361596	34172787	0.00549477	0.9698	28090697	0.822019	1.01929e+07	0.362858	1.75168e+07	0.509779	16105359	HA-CT8-WT	74840	48170504
HA-CT8-WT-Rep2	38471371	38296098	0.00455593	0.9737	31443629	0.821066	1.16542e+07	0.370637	1.9359e+07	0.503206	16105359
HA-CT8-WT-Rep3	35044986	34881886	0.00465402	0.9728	28838819	0.826756	1.00959e+07	0.350079	18337496	0.523256	16105359
HA-CT12-WT-Rep1	42779825	42380854	0.00932615	0.9621	34249844	0.808144	1.27371e+07	0.371889	2.10487e+07	0.492024	16105359	HA-CT12-WT	68366	48178519
HA-CT12-WT-Rep2	39776970	39472702	0.00764935	0.9693	32242917	0.816841	1.17216e+07	0.363541	2.00722e+07	0.504617	16105359
HA-CT12-WT-Rep3	45147008	44706818	0.00975015	0.9788	37113443	0.830152	1.37623e+07	0.370818	22847912	0.506078	16105359
HA-CT16-WT-Rep1	51808550	51359128	0.00867467	0.9688	41583581	0.809663	1.55717e+07	0.374468	2.54514e+07	0.491258	16105359	HA-CT16-WT	73015	48188344
HA-CT16-WT-Rep2	46447864	46078110	0.00796062	0.966	37707817	0.818346	1.48593e+07	0.394064	22350206	0.481189	16105359
HA-CT16-WT-Rep3	34965667	34687568	0.00795349	0.9725	28625972	0.825252	9.9353e+06	0.347073	18285688	0.522961	16105359
HA-CT20-WT-Rep1	45081041	44659747	0.00934526	0.9592	35954430	0.805075	1.36189e+07	0.378782	2.18584e+07	0.484868	16105359	HA-CT20-WT	75102	48166849
HA-CT20-WT-Rep2	42664976	42331809	0.00780891	0.9715	34714036	0.820046	1.29197e+07	0.372175	21321516	0.499743	16105359
HA-CT20-WT-Rep3	42189886	41917449	0.0064574	0.9731	34535801	0.8239	1.28725e+07	0.372729	21195832	0.502391	16105359
HA-CT20-PerKO-Rep1	38311703	38089885	0.00578982	0.9588	32062791	0.841767	1.14171e+07	0.356085	20242111	0.528353	16105359	HA-CT20-PerKO	156121	48181780
HA-CT20-PerKO-Rep2	50358353	50066518	0.00579517	0.9642	41345312	0.825808	1.7181e+07	0.415548	23657527	0.469784	16105359
HA-CT20-PerKO-Rep3	51222373	50872243	0.00683549	0.974	42085326	0.827275	1.70713e+07	0.405635	2.44833e+07	0.47798	16105359
Input-HA-CT20-PerKO-Rep1	54608940	54156049	0.00829335	0.9779	44452547	0.820823	1.77112e+07	0.39843	2.61635e+07	0.479107	16105359	Input-HA-CT20-PerKO		32159925
Input-HA-CT20-PerKO-Rep3	35267609	34965139	0.00857642	0.9784	28648285	0.819339	8.87776e+06	0.309888	19345192	0.548526	16105359
Input-HA-WT-Rep1	52387167	51895144	0.00939205	0.9829	42919720	0.827047	1.65606e+07	0.385851	25782759	0.492158	16105359	Input-HA-WT		32155440
Input-HA-WT-Rep3	35815753	35565968	0.00697417	0.9825	29462676	0.828395	1.10874e+07	0.376319	1.79701e+07	0.501737	16105359
H3-12-CT8-WT-Rep1	35640349	35475373	0.00462891	0.9769	28821495	0.812437	1.07285e+07	0.372238	1.76897e+07	0.496338	15660737	H3-12-CT8-WT	594	42009973
H3-12-CT8-WT-Rep2	30788383	30652623	0.00440946	0.9799	25024184	0.81638	9.00971e+06	0.36004	15660737	0.508657	15660737
H3-12-CT8-WT-Rep3	43745741	43561929	0.00420183	0.9806	35683425	0.819142	1.38206e+07	0.387312	2.13784e+07	0.488696	15660737
H3-12-CT20-WT-Rep1	36382719	36166737	0.00593639	0.9789	29474696	0.814967	1.23127e+07	0.417737	1.678e+07	0.461207	15660737	H3-12-CT20-WT	609	42019997
H3-12-CT20-WT-Rep2	38674235	38486701	0.00484907	0.9779	31202368	0.810731	1.18618e+07	0.380158	1.89078e+07	0.488899	15660737
H3-12-CT20-WT-Rep3	49459622	49249510	0.00424815	0.9744	39894969	0.810058	1.69001e+07	0.423614	22478596	0.454484	15660737
H3-12-CT20-PerKO-Rep1	48549032	48289250	0.00535092	0.9762	39252461	0.812861	1.43913e+07	0.366634	24319113	0.500919	15660737	H3-12-CT20-PerKO	639	42020173
H3-12-CT20-PerKO-Rep2	43431390	43168868	0.00604452	0.9747	34973702	0.81016	1.34456e+07	0.384449	21059066	0.484881	15660737
H3-12-CT20-PerKO-Rep3	31780335	31599696	0.00568399	0.9787	25822654	0.81718	9.24609e+06	0.358061	16219723	0.51037	15660737
Bmal1-CT8-WT-Rep1	39624374	39175075	0.011339	0.9793	31763312	0.810804	1.24937e+07	0.393339	18842427	0.475526	1.56516e+07	Bmal1-CT8-WT	389	42004883
Bmal1-CT8-WT-Rep2	31665972	31381946	0.00896944	0.9807	25517095	0.813114	9.51308e+06	0.372812	1.56516e+07	0.49427	1.56516e+07
Bmal1-CT8-WT-Rep3	34404715	34063054	0.00993064	0.9797	27710087	0.813494	1.03809e+07	0.374627	1.69472e+07	0.492584	1.56516e+07
Bmal1-CT20-WT-Rep1	45300474	45087754	0.00469576	0.9772	36666798	0.813232	1.34391e+07	0.366519	22713189	0.50139	1.56516e+07	Bmal1-CT20-WT	343	42012766
Bmal1-CT20-WT-Rep2	42312642	42116846	0.00462736	0.9797	34244315	0.813079	1.27072e+07	0.371076	21060169	0.497728	1.56516e+07
Bmal1-CT20-WT-Rep3	40137027	39934864	0.00503682	0.9756	32260649	0.807832	1.17409e+07	0.363939	20063135	0.499866	1.56516e+07
Bmal1-CT20-PerKO-Rep1	42294035	42118461	0.00415127	0.9694	34012882	0.807553	1.2463e+07	0.36642	21083733	0.498504	1.56516e+07	Bmal1-CT20-PerKO	687	42007758
Bmal1-CT20-PerKO-Rep2	40744863	40550197	0.00477768	0.9644	32583580	0.803537	1.23162e+07	0.377988	1.98272e+07	0.486619	1.56516e+07
Bmal1-CT20-PerKO-Rep3	37729974	37559181	0.00452672	0.9724	30386391	0.809027	1.06691e+07	0.351113	19295278	0.511404	1.56516e+07
