# Supplementary material for: PBAF/cBAF reorganization on H3.3 chromatin regulates BMAL1 activity in the absence of circadian negative feedback
Source: Nat Commun. 2025 Oct 9;16:9000. doi: 10.1038/s41467-025-64045-2 (PMC12511354; doi:10.1038/s41467-025-64045-2)
Supplement: Supplementary file 3 — Supplementary Data 1-4 [file 41467_2025_64045_MOESM3_ESM.zip › Supplementary_Data_Letkova_et_al/Supplementary_Data_4_Letkova_et_al.xlsx]

## Sheet: Primer sequences
Primers for mRNA relative expression analysis
Gene name	Forward primer sequence (5' -> 3')	Reverse primer sequence (5' -> 3')	PrimerBank ID database	Species
Pbrm1	CTGTAGATCCTATTGCTGTGTGC	GCTTTGGAGCCCTAATGAACA	26326785a1	Mus musculus
Arid2	TGGATCTTCACGGGCTCTACA	CGTTGGAACAACTTCTGGGAAA	12840712a1
Smarca4	GGTTCTGCCCACAGCATGAT	GGACTCCATAGGCTTGTGCAT	32449925a1
Phf10	ACAGCAACTTAAACCGGGAGC	GTCGGCAACACTTTGTACTTTC	31980708a1
Brd7	AAGCGACCATGACAAACACAA	ATCCTCCTTGACTCTTCTCCG	6755234a1
Smarca2	TCACGGACGGGTCTGAGAAA	CCCAGGTGTTCAGCAAAGG	33440456a1
Arid1b	CGTGCGGAGCTTGTCTTTC	CCTCCTTCTCATAGGTCTGTGG	26326685a1
Arntl1 (Bmal1)	ACGACATAGGACACCTCGCAGA	CGGGTTCATGAAACTGAACCATC	Yi-Qiao Xu et al. PLOS one 2012
Per1	CTTATCGCCCAGTGGGTCTG	GCCAAGATCTCTGAAGCGGT	home-made
Per2	GAAAGCTGTCACCACCATAGAA	AACTCGCACTTCCTTTTCAGG	6755028a1
Cry1	CACTGGTTCCGAAAGGGACTC	CTGAAGCAAAAATCGCCACCT	6681031a1
Cry2	GGGTGACCCGTTTGACCTTT	CTGCCCATTCAGTTCGATGAT	home-made
Clock	ATGGTGTTTACCGTAAGCTGTAG	CTCGCGTTACCAGGAAGCAT	7106459a1
Nr1d1 (Rev-erba)	AGGGCACACGTCTCTCTTTG	TGAGGGAGCCAGTAGGTGAT	home-made
Rorc	GACCCACACCTCACAAATTGA	AGTAGGCCACATTACACTGCT	6755344a1
Rps9	TTGTCGCAAAACCTATGTGACC	GCCGCCTTACGGATCTTGG	12851455a1
Dbp	GGAAACAGCAAGCCCAAAGAA	CAGCGGCGCAAAAAGACTC	8393240a1
H3f3a	ACAAAAGCCGCTCGCAAGAG	ATTTCTCGCACCAGACGCTG	Goldberg et al. Cell 2010
H3f3b	TGGCTCTGAGAGAGATCCGTCGTT	GGATGTCTTTGGGCATGATGGTGAC
hPbrm1	AGCTGCTGCACGCTATGAAG	CCTTGGTTATTCCGACAACTCC	186287197c3	Homo sapiens
hArid2	CAGTGTGTCGGATTATCTGCG	GCATGACGTGCTTGCTTTCATT	56549667c1
hBrd7	TCACGCCCCTGTGAGATTAGA	AGCCAGGAGCAATAAAATCAGTC	300934766c3
hPhf10	GTTTTGCCAACAGAGCGAACA	GAGCTGTCCGAAGTGCCTTTA	194328735c3
hSmarca4	GACCAGCACTCCCAAGGTTAC	CTGGCCCGGAAGACATCTG	192807322c1
hSmarca2	AGCGGGAATACAGACTTCAGG	AAGTGCTTTTAGTTCCACGGTT	48255899c3
hArid1b	GGCCGTCCCGGAGTTTAATAA	CGGAGTGCATCATCCCCAT	297139702c1
hRps9	GAAATCTCGTCTCGACCAAGAG	GGTCCTTCTCATCAAGCGTCA	71164881c1
hArntl1 (Bmal1)	AAGGGAAGCTCACAGTCAGAT	GGACATTGCGTTGCATGTTGG	71852581c1
hDbp	CTGATCTTGCCCTATCAAGCATT	CGATGTCTTCGAGGGTCAAAG	187761315c1
hCry1	CTCCTCCAATGTGGGCATCAA	CCACGAATCACAAACAGACGG	188536088c1
hPer1	GCCAACCAGGAATACTACCAGC	GTGTGTACTCAGACGTGATGTG	194097340c1
hPer2	GACATGAGACCAACGAAAACTGC	AGGCTAAAGGTATCTGGACTCTG	125988407c1
Primers for promoter E-box analysis
Gene name	Forward primer sequence (5' -> 3')	Reverse primer sequence (5' -> 3')	primers described in	Species
Per1	ATCCTGATCGCATTGGCTGACTGA	TCTCTTCCTGGCATCTGATTGGCT		Mus musculus
Dbp	AAAACCAGTGCTGCACATTC	GCCTACAGCTTCCCCTTTC	Lande-Diner L et al.
Per2	ATGTGACAGCGGAGGGCGAC	CTCGGCCCGTCACTTGGTGC	Proc Natl Acad Sci U S A
Rev-erba	AGGCACACTCCACCTACATTGTCA	TGGAGCAGGTACCATGTGATTCCA	2013
Cry2	GCAGCACAGGGAGAACAAA	CACTGGAGAGGAGGGTTCAC
Rorc	GCTGGGAGCGAAGGGACAGC	TCGCCCACTCCCTCCACCTG
