# Supplementary material for: PBAF/cBAF reorganization on H3.3 chromatin regulates BMAL1 activity in the absence of circadian negative feedback
Source: Nat Commun. 2025 Oct 9;16:9000. doi: 10.1038/s41467-025-64045-2 (PMC12511354; doi:10.1038/s41467-025-64045-2)
Supplement: Supplementary file 3 — Supplementary Data 1-4 [file 41467_2025_64045_MOESM3_ESM.zip › Supplementary_Data_Letkova_et_al/Supplementary_Data_1_Letkova_et_al.xlsx]

## Sheet: Table1a_KO-vs-CT20 (1)
Protein name	Detected peptides (sequence)	Abundance ratio: (H3.3A PerKO Night) / (H3.3A Night)	Abundance Ratio Adj. P-Value: (H3.3A PerKO Night) / (H3.3A Night)	Master Protein Accessions	Quan info			PBAF specific
								shared PBAF/BAF (ATPase)
PBRM1	AQHPDYSFGELSR	0.189	0.660232	Q8BSQ9				shared PBAF/BAF (core)
Accession number	ATSPSSSVSGDFDDGHHSVPTPGPSR	0.01	2.85769e-17	Q8BSQ9				BAF specific
Q8BSQ9	ATSPSSSVSGDFDDGHHSVPTPGPSR	0.01	2.85769e-17	Q8BSQ9
	DGAAYFYGPIFIHPEETEHEPTK	0.094	0.191452	Q8BSQ9
	DIDLLAK	0.076	0.157623	Q8BSQ9
	ELARRDDIEDGDSMISSATSDTGSAK	0.01	2.85769e-17	Q8BSQ9				in green are highlighted peptides that are significantly missing in H3.3A interactome in PerKO livers
	ELGPLPDDDDMASPK	0.168	0.577378	Q8BSQ9				in red are highlighted peptides that are significantly enriched in H3.3A interactome in PerKO livers
	ELGPLPDDDDMASPK	0.158	0.292246	Q8BSQ9
	EPSPLLEK	0.146	0.527137	Q8BSQ9
	GAHTTMADALWR	0.677	0.826096	Q8BSQ9
	HYNEEGSQVYNDAHILEK	0.102	0.377712	Q8BSQ9
	KAEIEHHEMTK	0.01	2.85769e-17	Q8BSQ9
	KIQLLEAK	0.01	2.85769e-17	Q8BSQ9
	IIEHNIRNDK	0.087	0.0617318	Q8BSQ9
	LLHSEAYLK	0.157	0.558368	Q8BSQ9
	IILEPMDLK	0.111	0.289116	Q8BSQ9
	LISELFQK	0.01	2.85769e-17	Q8BSQ9
	LPSHWLK	0.093	0.215184	Q8BSQ9
	LSAIFLR	0.01	2.85769e-17	Q8BSQ9
	LWTMPISSVR	0.01	2.85769e-17	Q8BSQ9
	MPISLQQIR	0.01	2.85769e-17	Q8BSQ9
	MPISLQQIR	0.01	2.85769e-17	Q8BSQ9
	NGEILLSPALSYTTK	0.01	2.85769e-17	Q8BSQ9
	NHQGQLIAEPFFHLPSK	0.01	2.85769e-17	Q8BSQ9
	NQPDYYEVVSQPIDLMK	0.01	2.85769e-17	Q8BSQ9
	NTDNSDDNRAEDNFNLEK	0.083	0.1416	Q8BSQ9
	RDDIEDGDSMISSATSDTGSAK	0.01	2.85769e-17	Q8BSQ9
	SEDSSGTTGLSGLHR	0.076	0.165175	Q8BSQ9
	SSLGEERNPTSK	0.199	0.373473	Q8BSQ9
	TYNEPGSQVFK	0.124	0.341529	Q8BSQ9
	VASVFANADKGDDEK	0.01	2.85769e-17	Q8BSQ9
	VGDCVFIK	0.01	2.85769e-17	Q8BSQ9
	VLLETR	0.283	0.622301	Q8BSQ9
	VQYPDYYAIIK	0.01	2.85769e-17	Q8BSQ9
	VVDDEIYYFR	0.01	2.85769e-17	Q8BSQ9
	WDQTLAAR	0.108	0.261575	Q8BSQ9
	YIEGLSAESNSISK	0.133	0.501287	Q8BSQ9
ARID2	AVVAQHAAPPPGIVEIDSEK	0.01	2.85769e-17	E9Q7E2
Accession number	DALLAGLK	0.01	2.85769e-17	E9Q7E2
E9Q7E2	DIVDDNEVRDLISDR	0.01	2.85769e-17	E9Q7E2
	ELDLHGLYTR	0.088	0.216311	E9Q7E2
	FSFITHLQDK	0.01	2.85769e-17	E9Q7E2
	GGILTSTGFYK	0.01	2.85769e-17	E9Q7E2
	LGINDIEGQR	0.341	0.83464	E9Q7E2
	LTAALILK	0.01	2.85769e-17	E9Q7E2
	NLSFEESNVK	1.933	0.191278	E9Q7E2
	VLQIAVILR	0.01	2.85769e-17	E9Q7E2
BRD7	EAEITQIEPTGR	0.189	0.667545	O88665
Accession number	ELTQQVTPGDVVSIHGVR	0.178	0.441256	O88665
O88665	LESSSQDRLTALQAVTTFGAPAEVFDSEEAEVFQR	0.01	2.85769e-17	O88665
	LQSGVNTLQGFK	0.01	2.85769e-17	O88665
	LTALQAVTTFGAPAEVFDSEEAEVFQR	0.01	2.85769e-17	O88665
	NNDYQSIEELK	0.124	0.296418	O88665
	QSIDFMSDLQK	0.01	2.85769e-17	O88665
	RKPDGTTTLGLLHPVDPIVGEPGYCPVR	0.01	2.85769e-17	O88665
	SLQDLDMSSPEDEGQTR	0.01	2.85769e-17	O88665
	VGGSEVTELSTGSSGHDSSLFEDR	0.166	0.435718	O88665
	VGGSEVTELSTGSSGHDSSLFEDRSDHDK	0.01	2.85769e-17	O88665
PHF10	AAEFNSNLNR	0.217	0.705688	Q9D8M7
Accession number	AYFDLQTHVIQVPQGK	0.01	2.85769e-17	Q9D8M7
Q9D8M7	HAEYSVILQEK	0.01	2.85769e-17	Q9D8M7
	RAYFDLQTHVIQVPQGK	0.01	2.85769e-17	Q9D8M7
	VSSYPVALIPGQFQEYYK	0.01	2.85769e-17	Q9D8M7
SMARCA4 (BRG1)	AIEEGTLEEIEEEVRQK	0.01	2.85769e-17	Q3TKT4
Accession number	ASGKFELLDR	0.01	2.85769e-17	Q3TKT4; Q6DIC0	Shared
Q3TKT4	DDAEVERLTCEEEEEK	0.01	2.85769e-17	Q3TKT4; Q6DIC0	Shared
	DTALETALNAK	0.01	2.85769e-17	Q3TKT4
	ELPEYYELIR	0.245	0.735373	Q3TKT4
	EVDYSDSLTEK	0.15	0.470332	Q3TKT4
	GLDPVEILQER	0.151	0.539958	Q3TKT4
	HQEYLNSILQHAK	0.184	0.510579	Q3TKT4; Q6DIC0	Shared
	KAENAEGQTPAIGPDGEPLDETSQMSDLPVK	0.01	2.85769e-17	Q3TKT4
	KIPDPDSDDVSEVDAR	0.01	2.85769e-17	Q3TKT4
	LLNFQR	0.445	0.999922	Q3TKT4; Q6DIC0	Shared
	ILTGTDAPK	0.089	0.1182	Q3TKT4
	LMEEDELPSWIIK	0.167	0.599068	Q3TKT4; Q6DIC0	Shared
	IQELENLPGSLAGDLR	0.01	2.85769e-17	Q3TKT4
	LTQVLNTHYVAPR	0.01	2.85769e-17	Q3TKT4; Q6DIC0	Shared
	IVDAVIK	0.01	2.85769e-17	Q3TKT4
	QDVDDEYGVSQALAR	0.263	0.764519	Q3TKT4
	QLSEVFIQLPSRK	0.01	2.85769e-17	Q3TKT4; Q6DIC0	Shared
	VDLNEEETILIIR	0.546	0.985811	Q3TKT4; Q6DIC0	Shared
	VIQAGMFDQK	0.241	0.729503	Q3TKT4; Q6DIC0	Shared
	WAPSVVK	0.01	2.85769e-17	Q3TKT4; Q6DIC0	Shared
SMARCB1	ASEVEEILDGNDEK	0.147	0.500516	Q9Z0H3
Accession number	AVSISTEPPTYLR	0.141	0.583945	Q9Z0H3
Q9Z0H3	DHGYTTLATSVTLLK	0.01	2.85769e-17	Q9Z0H3
	NSQWVPTLPNSSHHLDAVPCSTTINR	0.01	2.85769e-17	Q9Z0H3
	TYAFSENPLPTVEIAIR	0.01	2.85769e-17	Q9Z0H3
SMARCC1	ALPEFFNGK	0.01	2.85769e-17	P97496; Q6PDG5	Shared
Accession number	ASGKVDPTYGLESSCIAGTGPDEPEK	0.01	2.85769e-17	P97496
P97496	EKPIDLQNFGLR	0.183	0.627831	P97496
	GGTVADLDEQDEEAVTTGGK	0.01	2.85769e-17	P97496
	GGTVADLDEQDEEAVTTGGKEDEDPSK	0.01	2.85769e-17	P97496
	HLAAVEERK	0.01	2.85769e-17	P97496; Q6PDG5	Shared
	LNPQEYLTSTACRR	0.01	2.85769e-17	P97496; Q6PDG5	Shared
	NFMIDTYR	0.277	0.699905	P97496; Q6PDG5	Shared
	SLVALLVETQMK	0.01	2.85769e-17	P97496; Q6PDG5	Shared
	SLVALLVETQMK	0.01	2.85769e-17	P97496; Q6PDG5	Shared
	TPEIYLAYR	0.355	0.953867	P97496; Q6PDG5	Shared
	VREEVPLELVEAHVK	0.234	0.517334	P97496
SMARCC2	ADPAFGLESSGIAGTASDEPERIEESGTEEARPEGQAADEK	0.13	0.420613	Q6PDG5
Accession number	ADPAFGLESSGIAGTASDEPERIEESGTEEARPEGQAADEKK	0.01	2.85769e-17	Q6PDG5
Q6PDG5	ALPEFFNGK	0.01	2.85769e-17	P97496; Q6PDG5	Shared
	DKEPTEGQEEVLK	0.184	0.699924	Q6PDG5
	DIGEGNLSTAAAAALAAAAVK	0.141	0.519401	Q6PDG5
	DMDEPSPVPNVEEVTLPK	0.01	2.85769e-17	Q6PDG5
	DMDEPSPVPNVEEVTLPK	0.229	0.772017	Q6PDG5
	EEISEVPK	0.228	0.762214	Q6PDG5
	EEVPTALVEAHVR	0.246	0.811368	Q6PDG5
	EKPADMQNFGLR	0.094	0.207369	Q6PDG5
	GGTMTDLDEQDDESMETTGK	0.01	2.85769e-17	Q6PDG5
	HLAAVEERK	0.01	2.85769e-17	P97496; Q6PDG5	Shared
	KGPSTPYTK	0.175	0.366885	Q6PDG5
	LNPQEYLTSTACRR	0.01	2.85769e-17	P97496; Q6PDG5	Shared
	MKEEVPTALVEAHVR	0.086	0.216155	Q6PDG5
	MKEEVPTALVEAHVR	0.267	0.77504	Q6PDG5
	NFMIDTYR	0.277	0.699905	P97496; Q6PDG5	Shared
	QAFHMEQLK	0.132	0.274317	Q6PDG5
	QQLLADR	0.349	0.952218	Q6PDG5
	RGHREEEQEDLTK	0.026	3.98651e-05	Q6PDG5
	SALEEFSK	0.135	0.4446	Q6PDG5
	SDGDPIVDPEK	0.203	0.701211	Q6PDG5
	SLVALLVETQMK	0.01	2.85769e-17	P97496; Q6PDG5	Shared
	SLVALLVETQMK	0.01	2.85769e-17	P97496; Q6PDG5	Shared
	SNASHVVYPVPGNLEEEEWVRPVMK	0.01	2.85769e-17	Q6PDG5
	TPEIYLAYR	0.355	0.953867	P97496; Q6PDG5	Shared
	YYEAADTVTQFDNVR	0.01	2.85769e-17	Q6PDG5
SMARCD2	AAFYHQPWAQEAVGR	0.167	0.43324	Q99JR8
Accession number	AQMSNFLASTTNQQEIASLDVK	0.01	2.85769e-17	Q99JR8
Q99JR8	ELYGPDNHLVEWHR	0.01	2.85769e-17	Q99JR8
	IHETIESINQLK	0.106	0.254419	Q99JR8
	LLDDPSK	0.189	0.480055	Q99JR8
	IITDVIGNPEEERR	0.155	0.514835	Q99JR8
	IRELVPESQAYMDLLAFER	0.258	0.721575	Q61466; Q99JR8	Shared
	IYISNTFSPSK	0.161	0.536562	Q99JR8
	MPTTQETDGFQVK	0.346	0.908699	Q99JR8
	RQELEQVLGIR	0.11	0.288694	Q99JR8
	TACYDIDVEVDDPLK	0.01	2.85769e-17	Q99JR8
	VASWELRVEGK	0.01	2.85769e-17	Q99JR8
SMARCE1	AYHNSPAYLAYINAK	0.092	0.231429	O54941
Accession number	FLESTDSFNNELK	0.235	0.771265	O54941
O54941	KLEAELLQIEER	0.151	0.493349	O54941
	IAAEIAQAEEQAR	0.179	0.623468	O54941
	LISEILSESVVPDVR	0.01	2.85769e-17	O54941
	QEYLNEYEAEK	0.255	0.829205	O54941
	SRAEAALEEESR	100	2.85769e-17	O54941
ACTL6A	ENMEAISPLK	0.286	0.877296	Q9Z2N8
Accession number	ENMEAISPLK	0.421	0.916538	Q9Z2N8
Q9Z2N8	LIANNTTVER	100	2.85769e-17	Q9Z2N8
	IPEGLFDPSNVK	0.263	0.811365	Q9Z2N8
	MSGGVYGGDEVGALVFDIGSYTVR	0.226	0.483798	Q9Z2N8
	QGGPTYYIDTNALR	0.086	0.388839	Q9Z2N8
	SEASLHPVLMSEAPWNTR	0.01	2.85769e-17	Q9Z2N8
	SEASLHPVLMSEAPWNTR	0.01	2.85769e-17	Q9Z2N8
	STGLILDSGATHTTAIPVHDGYVLQQGIVK	0.119	0.478895	Q9Z2N8
	TAVLTAFANGR	0.01	2.85769e-17	Q9Z2N8
	VDFPTAIGVVLER	0.781	0.747599	Q9Z2N8
	VDFPTAIGVVLERDDGSTMMEIDGDK	0.01	2.85769e-17	Q9Z2N8
	VPRENMEAISPLK	0.01	2.85769e-17	Q9Z2N8
SMARCA2 (BRM)	AIEDGNLEEMEEEVR	0.01	2.85769e-17	Q6DIC0
Accession number	AQILAYK	0.148	0.340345	Q6DIC0
Q6DIC0	ASGKFELLDR	0.01	2.85769e-17	Q3TKT4; Q6DIC0	Shared
	DDAEVERLTCEEEEEK	0.01	2.85769e-17	Q3TKT4; Q6DIC0	Shared
	DTTLETALNSK	0.196	0.489211	Q6DIC0
	DVDYSDALTEK	0.134	0.412361	Q6DIC0
	GPSPFSPVQLHQLR	0.01	2.85769e-17	Q6DIC0
	GQPLPETLQLAVQGK	0.01	2.85769e-17	Q6DIC0
	HQEYLNSILQHAK	0.184	0.510579	Q3TKT4; Q6DIC0	Shared
	KAEENAEGGEPALGPDGEPIDESSQMSDLPVK	0.01	2.85769e-17	Q6DIC0
	ILLDPNSEEVSEK	0.172	0.591735	Q6DIC0
	LLNFQR	0.445	0.999922	Q3TKT4; Q6DIC0	Shared
	LMEEDELPSWIIK	0.167	0.599068	Q3TKT4; Q6DIC0	Shared
	ISPIQKPQGLDPVEILQER	0.155	0.501679	Q6DIC0
	LTQVLNTHYVAPR	0.01	2.85769e-17	Q3TKT4; Q6DIC0	Shared
	QLSEVFIQLPSRK	0.01	2.85769e-17	Q3TKT4; Q6DIC0	Shared
	VDLNEEETILIIR	0.546	0.985811	Q3TKT4; Q6DIC0	Shared
	VLFGPEAPK	0.143	0.492184	Q6DIC0
	VIQAGMFDQK	0.241	0.729503	Q3TKT4; Q6DIC0	Shared
	WAPSVVK	0.01	2.85769e-17	Q3TKT4; Q6DIC0	Shared
ARID1A	AGPPVPASHIAPTPVQPPMIR	0.01	2.85769e-17	A2BH40
Accession number	FPFGISPAQSHR	0.01	2.85769e-17	A2BH40
A2BH40	NDPFVVDCSDK	0.292	0.645108	A2BH40
DPF2	EGLISQDGSSLEALLR	0.01	2.85769e-17	Q61103
Accession number	MAAVVENVVK	0.191	0.688018	Q61103
Q61103	VDDDSLGEFPVSNSR	0.01	2.85769e-17	Q61103

## Sheet: Table1b_KO-vs-CT20 (2)
Protein name	Detected peptides (sequence)	Abundance ratio: (H3.3A PerKO Night) / (H3.3A Night)	Abundance Ratio Adj. P-Value: (H3.3A PerKO Night) / (H3.3A Night)	Master Protein Accessions	Quan info			PBAF specific
								shared PBAF/BAF (ATPase)
PBRM1	AQHPDYSFGELSR	0.34	0.217553	Q8BSQ9				shared PBAF/BAF (core)
Accession number	ATSPSSSVSGDFDDGHHSVPTPGPSR	0.01	5.58805e-17	Q8BSQ9				BAF specific
Q8BSQ9	DALVLHK	0.01	5.58805e-17	Q8BSQ9
	DGAAYFYGPIFIHPEETEHEPTK	0.422	0.374685	Q8BSQ9
	DIDLLAK	0.276	0.0666308	Q8BSQ9
	ELGPLPDDDDMASPK	0.403	0.336989	Q8BSQ9				in green are highlighted peptides that are significantly missing in H3.3A interactome in PerKO livers
	GEADDEDDDEDGQDNQGTLADGSSPGYLK	0.01	5.58805e-17	Q8BSQ9
	HYNEEGSQVYNDAHILEK	0.347	0.235014	Q8BSQ9
	KYPDYYQQIK	0.289	0.144224	Q8BSQ9
	LCPENFRDEDVFVCESR	0.01	5.58805e-17	Q8BSQ9
	IIEHNIRNDK	0.302	0.151546	Q8BSQ9
	ILFNVVLEAR	0.468	0.506215	Q8BSQ9
	LLHSEAYLK	0.147	0.00121293	Q8BSQ9
	IILEPMDLK	0.474	0.521032	Q8BSQ9
	LISELFQK	0.337	0.185991	Q8BSQ9
	LNEVYEAVK	0.344	0.2162	Q8BSQ9
	LPSHWLK	0.223	0.0374937	Q8BSQ9
	LPSRSELPDYYLTIK	0.319	0.147419	Q8BSQ9
	LSAIFLR	0.394	0.310474	Q8BSQ9
	LSAITMALQYGSESEEDAALAAAR	0.643	0.920743	Q8BSQ9
	LWDLYLR	0.515	0.674475	Q8BSQ9
	LWTMPISSVR	0.414	0.433132	Q8BSQ9
	MPISLQQIR	0.492	0.563817	Q8BSQ9
	MPISLQQIR	0.274	0.111827	Q8BSQ9
	NGEILLSPALSYTTK	0.406	0.414723	Q8BSQ9
	NHQGQLIAEPFFHLPSK	0.51	0.571813	Q8BSQ9
	NQPDYYEVVSQPIDLMK	0.01	5.58805e-17	Q8BSQ9
	NTDNSDDNRAEDNFNLEK	0.01	5.58805e-17	Q8BSQ9
	RDDIEDGDSMISSATSDTGSAK	0.01	5.58805e-17	Q8BSQ9
	SEDSSGTTGLSGLHR	0.27	0.0739607	Q8BSQ9
	SELPDYYLTIK	0.347	0.216998	Q8BSQ9
	TYNEPGSQVFK	0.23	0.0293908	Q8BSQ9
	VGDCVFIK	0.252	0.0511075	Q8BSQ9
	VLLETR	0.01	5.58805e-17	Q8BSQ9
	VQYPDYYAIIK	0.353	0.219162	Q8BSQ9
	VVDDEIYYFR	0.336	0.183587	Q8BSQ9
	WDQTLAAR	0.332	0.15779	Q8BSQ9
	YIEGLSAESNSISK	0.36	0.24493	Q8BSQ9
ARID2	ALPLPIQMYYQQQPISTPVVR	0.01	5.58805e-17	E9Q7E2
Accession number	AVVAQHAAPPPGIVEIDSEK	0.33	0.219351	E9Q7E2
E9Q7E2	DALLAGLK	0.353	0.250137	E9Q7E2
	DIVDDNEVRDLISDR	0.284	0.110082	E9Q7E2
	ELDLHGLYTR	0.343	0.201556	E9Q7E2
	FSFITHLQDK	0.15	0.00271008	E9Q7E2
	GGILTSTGFYK	0.328	0.14982	E9Q7E2
	GLAFLDELR	1.394	0.846588	E9Q7E2
	LGINDIEGQR	0.411	0.360014	E9Q7E2
	LIEHPSSSHQVLSEIRPQAIEQVQTQTHIASGPASR	0.01	5.58805e-17	E9Q7E2
	LTAALILK	0.389	0.37196	E9Q7E2
	NLSFEESNVK	0.01	5.58805e-17	E9Q7E2
	NLVFRDFTDEK	0.01	5.58805e-17	E9Q7E2
	SCSNAAFALK	0.296	0.151343	E9Q7E2
BRD7	EAEITQIEPTGR	0.349	0.207337	O88665
Accession number	ELTQQVTPGDVVSIHGVR	0.314	0.174557	O88665
O88665	ELTQQVTPGDVVSIHGVRK	0.432	0.515164	O88665
	LQSGVNTLQGFK	0.402	0.342018	O88665
	LTALQAVTTFGAPAEVFDSEEAEVFQR	0.01	5.58805e-17	O88665
	NNDYQSIEELK	0.913	0.984522	O88665
	RKPDGTTTLGLLHPVDPIVGEPGYCPVR	0.226	0.0513805	O88665
	SLQDLDMSSPEDEGQTR	0.01	5.58805e-17	O88665
	VGGSEVTELSTGSSGHDSSLFEDR	0.01	5.58805e-17	O88665
PHF10	AAEFNSNLNR	0.01	5.58805e-17	Q9D8M7
Accession number	AYFDLQTHVIQVPQGK	0.684	0.945083	Q9D8M7
Q9D8M7	ELNVITETQCTLGLTALR	0.01	5.58805e-17	Q9D8M7
	RAYFDLQTHVIQVPQGK	0.497	0.642263	Q9D8M7
	VSSYPVALIPGQFQEYYK	0.263	0.0632232	Q9D8M7
SMARCA4 (BRG1)	AIEEGTLEEIEEEVR	0.01	5.58805e-17	Q3TKT4
Accession number	AIEEGTLEEIEEEVRQK	0.01	5.58805e-17	Q3TKT4
Q3TKT4	ASGKFELLDR	0.415	0.387229	Q3TKT4; Q6DIC0	Shared
	DDAEVERLTCEEEEEK	0.797	0.98798	Q3TKT4; Q6DIC0	Shared
	DTALETALNAK	0.01	5.58805e-17	Q3TKT4
	ELPEYYELIR	0.456	0.489454	Q3TKT4
	EVDYSDSLTEK	0.313	0.178635	Q3TKT4
	FNVLLTTYEYIIK	1.176	0.868585	Q3TKT4; Q6DIC0	Shared
	GLDPVEILQER	0.438	0.425808	Q3TKT4
	GLQSYYAVAHAVTERVDK	0.277	0.133397	Q3TKT4
	HQEYLNSILQHAK	0.456	0.470674	Q3TKT4; Q6DIC0	Shared
	KAENAEGQTPAIGPDGEPLDETSQMSDLPVK	0.01	5.58805e-17	Q3TKT4
	KIPDPDSDDVSEVDAR	0.399	0.435552	Q3TKT4
	ILTGTDAPK	0.01	5.58805e-17	Q3TKT4
	LMEEDELPSWIIK	0.728	0.970977	Q3TKT4; Q6DIC0	Shared
	LMEEDELPSWIIKDDAEVER	0.01	5.58805e-17	Q3TKT4; Q6DIC0	Shared
	IQELENLPGSLAGDLR	0.01	5.58805e-17	Q3TKT4
	LTQVLNTHYVAPR	0.306	0.11586	Q3TKT4; Q6DIC0	Shared
	IVDAVIK	0.01	5.58805e-17	Q3TKT4
	QDVDDEYGVSQALAR	0.216	0.0343538	Q3TKT4
	QLSEVFIQLPSRK	0.01	5.58805e-17	Q3TKT4; Q6DIC0	Shared
	TLMNTIMQLR	0.738	0.972448	Q3TKT4; Q6DIC0	Shared
	VDLNEEETILIIR	0.01	5.58805e-17	Q3TKT4; Q6DIC0	Shared
	VIQAGMFDQK	0.511	0.687895	Q3TKT4; Q6DIC0	Shared
	WAPSVVK	0.333	0.22016	Q3TKT4; Q6DIC0	Shared
SMARCB1	ASEVEEILDGNDEK	0.434	0.445784	Q9Z0H3
Accession number	AVSISTEPPTYLR	0.413	0.354211	Q9Z0H3
Q9Z0H3	DHGYTTLATSVTLLK	0.01	5.58805e-17	Q9Z0H3
	NSQWVPTLPNSSHHLDAVPCSTTINR	0.01	5.58805e-17	Q9Z0H3
	RNSQWVPTLPNSSHHLDAVPCSTTINR	0.01	5.58805e-17	Q9Z0H3
	TYAFSENPLPTVEIAIR	0.472	0.500433	Q9Z0H3
SMARCC1	ALPEFFNGK	0.57	0.807148	P97496; Q6PDG5	Shared
Accession number	EKPIDLQNFGLR	0.311	0.176488	P97496
P97496	GGTVADLDEQDEEAVTTGGKEDEDPSK	0.01	5.58805e-17	P97496
	SKTPEIYLAYR	0.412	0.474491	P97496; Q6PDG5	Shared
	SLVALLVETQMK	0.639	0.800639	P97496; Q6PDG5	Shared
	SLVALLVETQMK	0.01	5.58805e-17	P97496; Q6PDG5	Shared
	TPEIYLAYR	0.505	0.561565	P97496; Q6PDG5	Shared
	TQDECILHFLR	0.398	0.34542	P97496; Q6PDG5	Shared
	VREEVPLELVEAHVK	0.44	0.544251	P97496
SMARCC2	ADPAFGLESSGIAGTASDEPERIEESGTEEARPEGQAADEK	0.447	0.432095	Q6PDG5
Accession number	ADPAFGLESSGIAGTASDEPERIEESGTEEARPEGQAADEKK	0.01	5.58805e-17	Q6PDG5
Q6PDG5	AGGSLCHILAAAYK	0.431	0.516091	Q6PDG5
	ALPEFFNGK	0.57	0.807148	P97496; Q6PDG5	Shared
	DKEPTEGQEEVLK	0.01	5.58805e-17	Q6PDG5
	DIGEGNLSTAAAAALAAAAVK	0.193	0.0132989	Q6PDG5
	DMDEPSPVPNVEEVTLPK	0.608	0.821853	Q6PDG5
	DMDEPSPVPNVEEVTLPK	0.967	0.970977	Q6PDG5
	EALEYQR	0.01	5.58805e-17	Q6PDG5
	EEVPTALVEAHVR	0.414	0.464696	Q6PDG5
	EGGGAVEEEAKEEISEVPK	0.01	5.58805e-17	Q6PDG5
	EKPADMQNFGLR	0.316	0.16944	Q6PDG5
	KGPSTPYTK	0.01	5.58805e-17	Q6PDG5
	MKEEVPTALVEAHVR	0.458	0.50686	Q6PDG5
	MKEEVPTALVEAHVR	0.389	0.417761	Q6PDG5
	QQLLADR	0.356	0.219101	Q6PDG5
	SALEEFSK	0.418	0.366578	Q6PDG5
	SDGDPIVDPEK	0.282	0.0794455	Q6PDG5
	SKTPEIYLAYR	0.412	0.474491	P97496; Q6PDG5	Shared
	SLVALLVETQMK	0.639	0.800639	P97496; Q6PDG5	Shared
	SLVALLVETQMK	0.01	5.58805e-17	P97496; Q6PDG5	Shared
	SLVQNNCLSRPNIFLCPEIEPK	0.01	5.58805e-17	Q6PDG5
	SNASHVVYPVPGNLEEEEWVRPVMK	0.498	0.662167	Q6PDG5
	TPEIYLAYR	0.505	0.561565	P97496; Q6PDG5	Shared
	TQDECILHFLR	0.398	0.34542	P97496; Q6PDG5	Shared
	YDFQNPSR	1.188	0.945083	Q6PDG5
	YYEAADTVTQFDNVR	0.474	0.534432	Q6PDG5
SMARCD2	AAFYHQPWAQEAVGR	0.491	0.621348	Q99JR8
Accession number	AQMSNFLASTTNQQEIASLDVK	0.481	0.593806	Q99JR8
Q99JR8	ELYGPDNHLVEWHR	0.565	0.81905	Q99JR8
	FSSFFK	0.425	0.419479	Q61466; Q99JR8	Shared
	IHETIESINQLK	0.348	0.231657	Q99JR8
	LLDDPSK	0.01	5.58805e-17	Q99JR8
	IITDVIGNPEEERR	0.318	0.148281	Q99JR8
	IRELVPESQAYMDLLAFER	100	5.58805e-17	Q61466; Q99JR8	Shared
	IYISNTFSPSK	0.366	0.255508	Q99JR8
	MPTTQETDGFQVK	0.468	0.574942	Q99JR8
	RQELEQVLGIR	0.53	0.659848	Q99JR8
	TACYDIDVEVDDPLK	0.419	0.443824	Q99JR8
	VASWELRVEGK	0.01	5.58805e-17	Q99JR8
SMARCE1	AYHNSPAYLAYINAK	0.447	0.468657	O54941
Accession number	DLTDEEKQEYLNEYEAEK	0.01	5.58805e-17	O54941
O54941	FLESTDSFNNELK	0.582	0.762395	O54941
	KLEAELLQIEER	0.351	0.237951	O54941
	IAAEIAQAEEQAR	0.371	0.249708	O54941
	IAAEIAQAEEQARK	0.01	5.58805e-17	O54941
	LISEILSESVVPDVR	0.421	0.417761	O54941
	QEYLNEYEAEK	0.652	0.90828	O54941
	SQSSMAPEEEQVANKAEEK	0.01	5.58805e-17	O54941
ACTL6A	ENMEAISPLK	0.633	0.857415	Q9Z2N8
Accession number	LIANNTTVER	0.01	5.58805e-17	Q9Z2N8
Q9Z2N8	IPEGLFDPSNVK	0.517	0.583774	Q9Z2N8
	MSGGVYGGDEVGALVFDIGSYTVR	0.46	0.497345	Q9Z2N8
	QGGPTYYIDTNALR	0.52	0.591897	Q9Z2N8
	SEASLHPVLMSEAPWNTR	0.507	0.565277	Q9Z2N8
	SEASLHPVLMSEAPWNTR	0.01	5.58805e-17	Q9Z2N8
	SPLAGDFITMQCR	0.01	5.58805e-17	Q9Z2N8
	SPLAGDFITMQCR	0.387	0.41343	Q9Z2N8
	STGLILDSGATHTTAIPVHDGYVLQQGIVK	0.486	0.521969	Q9Z2N8
	TAVLTAFANGR	0.594	0.858511	Q9Z2N8
	VDFPTAIGVVLER	0.378	0.347183	Q9Z2N8
	VDFPTAIGVVLERDDGSTMMEIDGDK	0.01	5.58805e-17	Q9Z2N8
	VPRENMEAISPLK	0.601	0.876316	Q9Z2N8
SMARCA2 (BRM)	ASGKFELLDR	0.415	0.387229	Q3TKT4; Q6DIC0	Shared
Accession number	DDAEVERLTCEEEEEK	0.797	0.98798	Q3TKT4; Q6DIC0	Shared
Q6DIC0	DTTLETALNSK	0.366	0.308903	Q6DIC0
	DVDYSDALTEK	0.438	0.445784	Q6DIC0
	FNVLLTTYEYIIK	1.176	0.868585	Q3TKT4; Q6DIC0	Shared
	GPSPFSPVQLHQLR	0.559	0.787464	Q6DIC0
	GQPLPETLQLAVQGK	0.306	0.108426	Q6DIC0
	GQPLPETLQLAVQGKR	0.01	5.58805e-17	Q6DIC0
	HQEYLNSILQHAK	0.456	0.470674	Q3TKT4; Q6DIC0	Shared
	KAEENAEGGEPALGPDGEPIDESSQMSDLPVK	0.01	5.58805e-17	Q6DIC0
	ILLDPNSEEVSEK	0.444	0.456453	Q6DIC0
	LMEEDELPSWIIK	0.728	0.970977	Q3TKT4; Q6DIC0	Shared
	LMEEDELPSWIIKDDAEVER	0.01	5.58805e-17	Q3TKT4; Q6DIC0	Shared
	ISPIQKPQGLDPVEILQER	0.529	0.606862	Q6DIC0
	LTQVLNTHYVAPR	0.306	0.11586	Q3TKT4; Q6DIC0	Shared
	QLSEVFIQLPSRK	0.01	5.58805e-17	Q3TKT4; Q6DIC0	Shared
	SLGDLEK	0.01	5.58805e-17	Q6DIC0
	TLMNTIMQLR	0.738	0.972448	Q3TKT4; Q6DIC0	Shared
	VDLNEEETILIIR	0.01	5.58805e-17	Q3TKT4; Q6DIC0	Shared
	VLFGPEAPK	0.396	0.349486	Q6DIC0
	VIQAGMFDQK	0.511	0.687895	Q3TKT4; Q6DIC0	Shared
	WAPSVVK	0.333	0.22016	Q3TKT4; Q6DIC0	Shared
ARID1A	FPFGISPAQSHR	0.937	0.9702	A2BH40
Accession number	LVLETLSK	0.782	0.990885	A2BH40
A2BH40	NDPFVVDCSDK	0.01	5.58805e-17	A2BH40
DPF2	EGLISQDGSSLEALLR	0.519	0.642746	Q61103
Accession number	MAAVVENVVK	0.563	0.738507	Q61103
Q61103	VDDDSLGEFPVSNSR	0.01	5.58805e-17	Q61103

## Sheet: Table1c_KO-vs-CT8 (1)
Protein name	Detected peptides (sequence)	Abundance ratio: (H3.3A PerKO Night) / (H3.3A Day)	Abundance Ratio Adj. P-Value: (H3.3A PerKO Night) / (H3.3A Day)	Master Protein Accessions	Quan info			PBAF specific
								shared PBAF/BAF (ATPase)
PBRM1	AQHPDYSFGELSR	0.284	0.634216	Q8BSQ9				shared PBAF/BAF (core)
Accession number	ATSPSSSVSGDFDDGHHSVPTPGPSR	0.01	3.52165e-17	Q8BSQ9				BAF specific
Q8BSQ9	DGAAYFYGPIFIHPEETEHEPTK	0.146	0.243285	Q8BSQ9
	DIDLLAK	0.19	0.292009	Q8BSQ9
	ELGPLPDDDDMASPK	0.627	0.977064	Q8BSQ9
	ELGPLPDDDDMASPK	0.379	0.686821	Q8BSQ9				in green are highlighted peptides that are significantly missing in H3.3A interactome in PerKO livers
	EPSPLLEK	0.352	0.676478	Q8BSQ9				in red are highlighted peptides that are significantly enriched in H3.3A interactome in PerKO livers
	GAHTTMADALWR	1.916	0.335301	Q8BSQ9
	HYNEEGSQVYNDAHILEK	0.314	0.721079	Q8BSQ9
	KIQLLEAK	0.01	3.52165e-17	Q8BSQ9
	IIEHNIRNDK	0.13	0.0378152	Q8BSQ9
	LLHSEAYLK	0.413	0.862206	Q8BSQ9
	IILEPMDLK	0.26	0.485127	Q8BSQ9
	LISELFQK	0.01	3.52165e-17	Q8BSQ9
	LPSHWLK	0.245	0.338223	Q8BSQ9
	LSAIFLR	0.01	3.52165e-17	Q8BSQ9
	LWTMPISSVR	0.01	3.52165e-17	Q8BSQ9
	MPISLQQIR	0.01	3.52165e-17	Q8BSQ9
	MPISLQQIR	0.01	3.52165e-17	Q8BSQ9
	NHQGQLIAEPFFHLPSK	0.01	3.52165e-17	Q8BSQ9
	NTDNSDDNRAEDNFNLEK	0.266	0.418359	Q8BSQ9
	RDDIEDGDSMISSATSDTGSAK	0.01	3.52165e-17	Q8BSQ9
	SEDSSGTTGLSGLHR	0.359	0.671454	Q8BSQ9
	SSLGEERNPTSK	0.637	0.967402	Q8BSQ9
	TYNEPGSQVFK	0.313	0.698755	Q8BSQ9
	VGDCVFIK	0.01	3.52165e-17	Q8BSQ9
	VLLETR	0.246	0.310829	Q8BSQ9
	VQYPDYYAIIK	0.01	3.52165e-17	Q8BSQ9
	VVDDEIYYFR	0.01	3.52165e-17	Q8BSQ9
	WDQTLAAR	0.294	0.695799	Q8BSQ9
	YIEGLSAESNSISK	0.282	0.605889	Q8BSQ9
ARID2	AVVAQHAAPPPGIVEIDSEK	0.01	3.52165e-17	E9Q7E2
Accession number	DALLAGLK	0.01	3.52165e-17	E9Q7E2
E9Q7E2	DIVDDNEVRDLISDR	0.01	3.52165e-17	E9Q7E2
	ELDLHGLYTR	0.215	0.238127	E9Q7E2
	GGILTSTGFYK	0.01	3.52165e-17	E9Q7E2
	LGINDIEGQR	0.499	0.877703	E9Q7E2
	LTAALILK	0.01	3.52165e-17	E9Q7E2
	NLSFEESNVK	1.649	0.611922	E9Q7E2
	VLQIAVILR	0.01	3.52165e-17	E9Q7E2
BRD7	EAEITQIEPTGR	0.353	0.711075	O88665
Accession number	ELTQQVTPGDVVSIHGVR	0.298	0.513493	O88665
O88665	LQSGVNTLQGFK	0.01	3.52165e-17	O88665
	LTALQAVTTFGAPAEVFDSEEAEVFQR	0.01	3.52165e-17	O88665
	NNDYQSIEELK	0.299	0.51026	O88665
	QSIDFMSDLQK	0.01	3.52165e-17	O88665
	RKPDGTTTLGLLHPVDPIVGEPGYCPVR	0.01	3.52165e-17	O88665
	SLQDLDMSSPEDEGQTR	0.01	3.52165e-17	O88665
	VGGSEVTELSTGSSGHDSSLFEDR	0.512	0.88459	O88665
PHF10	AAEFNSNLNR	0.516	0.903885	Q9D8M7
Accession number	AYFDLQTHVIQVPQGK	0.01	3.52165e-17	Q9D8M7
Q9D8M7	HAEYSVILQEK	0.01	3.52165e-17	Q9D8M7
	RAYFDLQTHVIQVPQGK	0.01	3.52165e-17	Q9D8M7
	VSSYPVALIPGQFQEYYK	0.01	3.52165e-17	Q9D8M7
SMARCA4 (BRG1)	AIEEGTLEEIEEEVRQK	0.01	3.52165e-17	Q3TKT4
Accession number	ASGKFELLDR	0.01	3.52165e-17	Q3TKT4; Q6DIC0	Shared
Q3TKT4	DDAEVERLTCEEEEEK	0.01	3.52165e-17	Q3TKT4; Q6DIC0	Shared
	DTALETALNAK	0.01	3.52165e-17	Q3TKT4
	ELPEYYELIR	0.301	0.580906	Q3TKT4
	EVDYSDSLTEK	0.275	0.447306	Q3TKT4
	GLDPVEILQER	0.207	0.476825	Q3TKT4
	HQEYLNSILQHAK	0.345	0.633655	Q3TKT4; Q6DIC0	Shared
	KIPDPDSDDVSEVDAR	0.01	3.52165e-17	Q3TKT4
	LLNFQR	0.433	0.827135	Q3TKT4; Q6DIC0	Shared
	ILTGTDAPK	100	3.52165e-17	Q3TKT4
	LMEEDELPSWIIK	0.398	0.786765	Q3TKT4; Q6DIC0	Shared
	LTQVLNTHYVAPR	0.01	3.52165e-17	Q3TKT4; Q6DIC0	Shared
	IVDAVIK	0.01	3.52165e-17	Q3TKT4
	QDVDDEYGVSQALAR	0.419	0.770147	Q3TKT4
	QLSEVFIQLPSRK	0.01	3.52165e-17	Q3TKT4; Q6DIC0	Shared
	VDLNEEETILIIR	0.326	0.593332	Q3TKT4; Q6DIC0	Shared
	VIQAGMFDQK	0.463	0.837048	Q3TKT4; Q6DIC0	Shared
	WAPSVVK	0.01	3.52165e-17	Q3TKT4; Q6DIC0	Shared
SMARCB1	ASEVEEILDGNDEK	0.309	0.708669	Q9Z0H3
Accession number	AVSISTEPPTYLR	0.257	0.575355	Q9Z0H3
Q9Z0H3	DHGYTTLATSVTLLK	0.01	3.52165e-17	Q9Z0H3
	NSQWVPTLPNSSHHLDAVPCSTTINR	0.01	3.52165e-17	Q9Z0H3
	TYAFSENPLPTVEIAIR	0.01	3.52165e-17	Q9Z0H3
SMARCC1	ALPEFFNGK	0.01	3.52165e-17	P97496; Q6PDG5	Shared
Accession number	EKPIDLQNFGLR	0.673	0.99511	P97496
P97496	GGTVADLDEQDEEAVTTGGKEDEDPSK	0.01	3.52165e-17	P97496
	LNPQEYLTSTACRR	0.01	3.52165e-17	P97496; Q6PDG5	Shared
	NFMIDTYR	0.321	0.571861	P97496; Q6PDG5	Shared
	SLVALLVETQMK	0.01	3.52165e-17	P97496; Q6PDG5	Shared
	TPEIYLAYR	0.364	0.770147	P97496; Q6PDG5	Shared
	VREEVPLELVEAHVK	0.399	0.737783	P97496
SMARCC2	ADPAFGLESSGIAGTASDEPERIEESGTEEARPEGQAADEK	0.332	0.711075	Q6PDG5
Accession number	ALPEFFNGK	0.01	3.52165e-17	P97496; Q6PDG5	Shared
Q6PDG5	DKEPTEGQEEVLK	0.446	0.863282	Q6PDG5
	DIGEGNLSTAAAAALAAAAVK	0.301	0.671454	Q6PDG5
	DMDEPSPVPNVEEVTLPK	0.01	3.52165e-17	Q6PDG5
	DMDEPSPVPNVEEVTLPK	0.446	0.846	Q6PDG5
	EEISEVPK	0.537	0.957431	Q6PDG5
	EEVPTALVEAHVR	0.604	0.964935	Q6PDG5
	EKPADMQNFGLR	0.233	0.431117	Q6PDG5
	KGPSTPYTK	0.598	0.943979	Q6PDG5
	LNPQEYLTSTACRR	0.01	3.52165e-17	P97496; Q6PDG5	Shared
	MKEEVPTALVEAHVR	0.171	0.20689	Q6PDG5
	MKEEVPTALVEAHVR	0.513	0.89967	Q6PDG5
	NFMIDTYR	0.321	0.571861	P97496; Q6PDG5	Shared
	QAFHMEQLK	100	3.52165e-17	Q6PDG5
	QQLLADR	0.682	0.992279	Q6PDG5
	RGHREEEQEDLTK	100	3.52165e-17	Q6PDG5
	SALEEFSK	0.248	0.520003	Q6PDG5
	SDGDPIVDPEK	0.537	0.963385	Q6PDG5
	SLVALLVETQMK	0.01	3.52165e-17	P97496; Q6PDG5	Shared
	SNASHVVYPVPGNLEEEEWVRPVMK	0.01	3.52165e-17	Q6PDG5
	TPEIYLAYR	0.364	0.770147	P97496; Q6PDG5	Shared
	YYEAADTVTQFDNVR	0.01	3.52165e-17	Q6PDG5
SMARCD2	AAFYHQPWAQEAVGR	0.343	0.635293	Q99JR8
Accession number	AQMSNFLASTTNQQEIASLDVK	0.01	3.52165e-17	Q99JR8
Q99JR8	ELYGPDNHLVEWHR	0.01	3.52165e-17	Q99JR8
	IHETIESINQLK	0.394	0.775867	Q99JR8
	LLDDPSK	0.529	0.890002	Q99JR8
	IITDVIGNPEEERR	0.27	0.651571	Q99JR8
	IRELVPESQAYMDLLAFER	0.293	0.497891	Q61466; Q99JR8	Shared
	IYISNTFSPSK	0.257	0.47814	Q99JR8
	MPTTQETDGFQVK	0.63	0.97519	Q99JR8
	RQELEQVLGIR	0.152	0.251172	Q99JR8
	TACYDIDVEVDDPLK	0.01	3.52165e-17	Q99JR8
	VASWELRVEGK	0.01	3.52165e-17	Q99JR8
SMARCE1	AYHNSPAYLAYINAK	0.271	0.433463	O54941
Accession number	FLESTDSFNNELK	0.514	0.933232	O54941
O54941	KLEAELLQIEER	0.236	0.53131	O54941
	IAAEIAQAEEQAR	0.351	0.770147	O54941
	LISEILSESVVPDVR	0.01	3.52165e-17	O54941
	QEYLNEYEAEK	0.535	0.925505	O54941
	SRAEAALEEESR	100	3.52165e-17	O54941
ACTL6A	ENMEAISPLK	0.479	0.904481	Q9Z2N8
Accession number	ENMEAISPLK	1.112	0.802064	Q9Z2N8
Q9Z2N8	LIANNTTVER	100	3.52165e-17	Q9Z2N8
	IPEGLFDPSNVK	0.412	0.820095	Q9Z2N8
	MSGGVYGGDEVGALVFDIGSYTVR	0.296	0.494086	Q9Z2N8
	QGGPTYYIDTNALR	0.212	0.471343	Q9Z2N8
	SEASLHPVLMSEAPWNTR	0.01	3.52165e-17	Q9Z2N8
	SEASLHPVLMSEAPWNTR	0.01	3.52165e-17	Q9Z2N8
	STGLILDSGATHTTAIPVHDGYVLQQGIVK	0.183	0.412869	Q9Z2N8
	TAVLTAFANGR	0.01	3.52165e-17	Q9Z2N8
	VDFPTAIGVVLER	1.089	0.802996	Q9Z2N8
	VDFPTAIGVVLERDDGSTMMEIDGDK	0.01	3.52165e-17	Q9Z2N8
	VPRENMEAISPLK	0.01	3.52165e-17	Q9Z2N8
SMARCA2 (BRM)	AQILAYK	0.364	0.65486	Q6DIC0
Accession number	ASGKFELLDR	0.01	3.52165e-17	Q3TKT4; Q6DIC0	Shared
Q6DIC0	DDAEVERLTCEEEEEK	0.01	3.52165e-17	Q3TKT4; Q6DIC0	Shared
	DTTLETALNSK	0.369	0.676478	Q6DIC0
	DVDYSDALTEK	0.313	0.643096	Q6DIC0
	GPSPFSPVQLHQLR	0.01	3.52165e-17	Q6DIC0
	HQEYLNSILQHAK	0.345	0.633655	Q3TKT4; Q6DIC0	Shared
	ILLDPNSEEVSEK	0.434	0.877703	Q6DIC0
	LLNFQR	0.433	0.827135	Q3TKT4; Q6DIC0	Shared
	LMEEDELPSWIIK	0.398	0.786765	Q3TKT4; Q6DIC0	Shared
	ISPIQKPQGLDPVEILQER	0.272	0.632127	Q6DIC0
	LTQVLNTHYVAPR	0.01	3.52165e-17	Q3TKT4; Q6DIC0	Shared
	QLSEVFIQLPSRK	0.01	3.52165e-17	Q3TKT4; Q6DIC0	Shared
	VDLNEEETILIIR	0.326	0.593332	Q3TKT4; Q6DIC0	Shared
	VLFGPEAPK	0.327	0.749646	Q6DIC0
	VIQAGMFDQK	0.463	0.837048	Q3TKT4; Q6DIC0	Shared
	WAPSVVK	0.01	3.52165e-17	Q3TKT4; Q6DIC0	Shared
ARID1A	FPFGISPAQSHR	0.01	3.52165e-17	A2BH40
Accession number	NDPFVVDCSDK	0.431	0.737783	A2BH40
A2BH40
DPF2	EGLISQDGSSLEALLR	0.01	3.52165e-17	Q61103
Accession number	MAAVVENVVK	0.308	0.713321	Q61103
Q61103	VDDDSLGEFPVSNSR	0.01	3.52165e-17	Q61103

## Sheet: Table1d_KO-vs-CT8 (2)
Protein name	Detected peptides (sequence)	Abundance ratio: (H3.3A PerKO Night) / (H3.3A Day)	Abundance Ratio Adj. P-Value: (H3.3A PerKO Night) / (H3.3A Day)	Master Protein Accessions	Quan info			PBAF specific
								shared PBAF/BAF (ATPase)
PBRM1	AQHPDYSFGELSR	0.474	0.564102	Q8BSQ9				shared PBAF/BAF (core)
Accession number	ATSPSSSVSGDFDDGHHSVPTPGPSR	0.01	5.91952e-17	Q8BSQ9				BAF specific
Q8BSQ9	DALVLHK	0.01	5.91952e-17	Q8BSQ9
	DGAAYFYGPIFIHPEETEHEPTK	0.671	0.85918	Q8BSQ9
	DIDLLAK	0.462	0.62108	Q8BSQ9
	ELARRDDIEDGDSMISSATSDTGSAK	0.01	5.91952e-17	Q8BSQ9				in green are highlighted peptides that are significantly missing in H3.3A interactome in PerKO livers
	ELGPLPDDDDMASPK	0.497	0.73254	Q8BSQ9				in red are highlighted peptides that are significantly enriched in H3.3A interactome in PerKO livers
	HYNEEGSQVYNDAHILEK	0.49	0.59587	Q8BSQ9
	KYPDYYQQIK	0.525	0.73254	Q8BSQ9
	IIEHNIRNDK	0.518	0.732581	Q8BSQ9
	ILFNVVLEAR	0.701	0.89627	Q8BSQ9
	LLHSEAYLK	0.205	0.0395354	Q8BSQ9
	IILEPMDLK	0.596	0.821566	Q8BSQ9
	LISELFQK	0.313	0.292203	Q8BSQ9
	LNEVYEAVK	0.557	0.756477	Q8BSQ9
	LPSHWLK	0.346	0.433887	Q8BSQ9
	LPSRSELPDYYLTIK	0.498	0.714519	Q8BSQ9
	LSAIFLR	0.632	0.8681	Q8BSQ9
	LSAITMALQYGSESEEDAALAAAR	1.525	0.70548	Q8BSQ9
	LWDLYLR	0.893	0.995108	Q8BSQ9
	LWTMPISSVR	0.533	0.809559	Q8BSQ9
	MPISLQQIR	0.606	0.842728	Q8BSQ9
	MPISLQQIR	0.453	0.581379	Q8BSQ9
	NGEILLSPALSYTTK	0.867	0.993723	Q8BSQ9
	NHQGQLIAEPFFHLPSK	0.775	0.9273	Q8BSQ9
	NQPDYYEVVSQPIDLMK	0.01	5.91952e-17	Q8BSQ9
	NTDNSDDNRAEDNFNLEK	0.01	5.91952e-17	Q8BSQ9
	RDDIEDGDSMISSATSDTGSAK	0.01	5.91952e-17	Q8BSQ9
	RFSLSAK	0.01	5.91952e-17	Q8BSQ9
	SEDSSGTTGLSGLHR	0.379	0.488632	Q8BSQ9
	SELPDYYLTIK	0.592	0.804822	Q8BSQ9
	TYNEPGSQVFK	0.375	0.479665	Q8BSQ9
	VGDCVFIK	0.652	0.891291	Q8BSQ9
	VLLETR	0.01	5.91952e-17	Q8BSQ9
	VQYPDYYAIIK	0.618	0.827508	Q8BSQ9
	VVDDEIYYFR	0.585	0.795558	Q8BSQ9
	WDQTLAAR	0.438	0.556808	Q8BSQ9
	YIEGLSAESNSISK	0.514	0.641321	Q8BSQ9
ARID2	ALPLPIQMYYQQQPISTPVVR	0.01	5.91952e-17	E9Q7E2
Accession number	AVVAQHAAPPPGIVEIDSEK	0.628	0.877117	E9Q7E2
E9Q7E2	DALLAGLK	0.413	0.582684	E9Q7E2
	DIVDDNEVRDLISDR	0.408	0.483308	E9Q7E2
	ELDLHGLYTR	0.452	0.578161	E9Q7E2
	FSFITHLQDK	0.254	0.092188	E9Q7E2
	GGILTSTGFYK	0.692	0.926192	E9Q7E2
	GLAFLDELR	1.051	0.948565	E9Q7E2
	LGINDIEGQR	0.525	0.796927	E9Q7E2
	LIEHPSSSHQVLSEIRPQAIEQVQTQTHIASGPASR	0.01	5.91952e-17	E9Q7E2
	LTAALILK	0.504	0.712462	E9Q7E2
	NLSFEESNVK	0.01	5.91952e-17	E9Q7E2
	NLVFRDFTDEK	0.01	5.91952e-17	E9Q7E2
	SCSNAAFALK	0.509	0.659629	E9Q7E2
BRD7	EAEITQIEPTGR	0.579	0.857364	O88665
Accession number	ELTQQVTPGDVVSIHGVR	0.485	0.637001	O88665
O88665	ELTQQVTPGDVVSIHGVRK	0.448	0.561222	O88665
	LQSGVNTLQGFK	0.525	0.691451	O88665
	LTALQAVTTFGAPAEVFDSEEAEVFQR	0.01	5.91952e-17	O88665
	NNDYQSIEELK	0.882	0.993171	O88665
	RKPDGTTTLGLLHPVDPIVGEPGYCPVR	0.406	0.44847	O88665
	VGGSEVTELSTGSSGHDSSLFEDR	0.01	5.91952e-17	O88665
PHF10	AYFDLQTHVIQVPQGK	0.692	0.913906	Q9D8M7
Accession number	ELNVITETQCTLGLTALR	0.01	5.91952e-17	Q9D8M7
Q9D8M7	RAYFDLQTHVIQVPQGK	0.556	0.832446	Q9D8M7
	VSSYPVALIPGQFQEYYK	0.335	0.256755	Q9D8M7
SMARCA4 (BRG1)	AIEEGTLEEIEEEVRQK	0.01	5.91952e-17	Q3TKT4
Accession number	ASGKFELLDR	0.771	0.970219	Q3TKT4; Q6DIC0	Shared
Q3TKT4	DDAEVERLTCEEEEEK	100	5.91952e-17	Q3TKT4; Q6DIC0	Shared
	DTALETALNAK	0.01	5.91952e-17	Q3TKT4
	ELPEYYELIR	0.51	0.704376	Q3TKT4
	EVDYSDSLTEK	0.365	0.488632	Q3TKT4
	FNVLLTTYEYIIK	0.917	0.99955	Q3TKT4; Q6DIC0	Shared
	GLDPVEILQER	0.523	0.71426	Q3TKT4
	GLQSYYAVAHAVTERVDK	0.229	0.0607575	Q3TKT4
	HQEYLNSILQHAK	0.579	0.847121	Q3TKT4; Q6DIC0	Shared
	KAENAEGQTPAIGPDGEPLDETSQMSDLPVK	0.01	5.91952e-17	Q3TKT4
	KIPDPDSDDVSEVDAR	0.376	0.360695	Q3TKT4
	LMEEDELPSWIIK	0.679	0.89627	Q3TKT4; Q6DIC0	Shared
	IQELENLPGSLAGDLR	0.01	5.91952e-17	Q3TKT4
	LTQVLNTHYVAPR	0.455	0.601602	Q3TKT4; Q6DIC0	Shared
	IVDAVIK	0.01	5.91952e-17	Q3TKT4
	QDVDDEYGVSQALAR	0.249	0.0893507	Q3TKT4
	TLMNTIMQLR	1.074	0.955346	Q3TKT4; Q6DIC0	Shared
	VDLNEEETILIIR	0.01	5.91952e-17	Q3TKT4; Q6DIC0	Shared
	VIQAGMFDQK	0.563	0.842185	Q3TKT4; Q6DIC0	Shared
	WAPSVVK	0.477	0.713161	Q3TKT4; Q6DIC0	Shared
SMARCB1	ASEVEEILDGNDEK	0.583	0.756477	Q9Z0H3
Accession number	AVSISTEPPTYLR	0.676	0.870536	Q9Z0H3
Q9Z0H3	DHGYTTLATSVTLLK	0.01	5.91952e-17	Q9Z0H3
	NSQWVPTLPNSSHHLDAVPCSTTINR	0.01	5.91952e-17	Q9Z0H3
	RNSQWVPTLPNSSHHLDAVPCSTTINR	0.01	5.91952e-17	Q9Z0H3
	TYAFSENPLPTVEIAIR	0.592	0.827487	Q9Z0H3
SMARCC1	ALPEFFNGK	0.672	0.906841	P97496; Q6PDG5	Shared
Accession number	EKPIDLQNFGLR	0.351	0.446799	P97496
P97496	GGTVADLDEQDEEAVTTGGKEDEDPSK	0.01	5.91952e-17	P97496
	SKTPEIYLAYR	0.9	0.99955	P97496; Q6PDG5	Shared
	SLVALLVETQMK	0.671	0.877099	P97496; Q6PDG5	Shared
	SLVALLVETQMK	0.01	5.91952e-17	P97496; Q6PDG5	Shared
	TPEIYLAYR	0.783	0.926192	P97496; Q6PDG5	Shared
	TQDECILHFLR	0.895	0.999839	P97496; Q6PDG5	Shared
	VREEVPLELVEAHVK	0.721	0.935518	P97496
SMARCC2	ADPAFGLESSGIAGTASDEPERIEESGTEEARPEGQAADEK	0.549	0.636033	Q6PDG5
Accession number	AGGSLCHILAAAYK	0.671	0.903958	Q6PDG5
Q6PDG5	ALPEFFNGK	0.672	0.906841	P97496; Q6PDG5	Shared
	DKEPTEGQEEVLK	0.01	5.91952e-17	Q6PDG5
	DIGEGNLSTAAAAALAAAAVK	0.291	0.237234	Q6PDG5
	DMDEPSPVPNVEEVTLPK	0.568	0.804909	Q6PDG5
	DMDEPSPVPNVEEVTLPK	1.362	0.864426	Q6PDG5
	EALEYQR	0.01	5.91952e-17	Q6PDG5
	EEVPTALVEAHVR	0.393	0.468634	Q6PDG5
	EGGGAVEEEAKEEISEVPK	0.01	5.91952e-17	Q6PDG5
	EKPADMQNFGLR	0.338	0.348215	Q6PDG5
	KGPSTPYTK	0.01	5.91952e-17	Q6PDG5
	MKEEVPTALVEAHVR	0.604	0.803773	Q6PDG5
	MKEEVPTALVEAHVR	0.608	0.827487	Q6PDG5
	QQLLADR	0.495	0.723111	Q6PDG5
	SALEEFSK	0.494	0.637987	Q6PDG5
	SDGDPIVDPEK	0.383	0.441215	Q6PDG5
	SKTPEIYLAYR	0.9	0.99955	P97496; Q6PDG5	Shared
	SLVALLVETQMK	0.671	0.877099	P97496; Q6PDG5	Shared
	SLVALLVETQMK	0.01	5.91952e-17	P97496; Q6PDG5	Shared
	SNASHVVYPVPGNLEEEEWVRPVMK	0.764	0.939753	Q6PDG5
	TPEIYLAYR	0.783	0.926192	P97496; Q6PDG5	Shared
	TQDECILHFLR	0.895	0.999839	P97496; Q6PDG5	Shared
	YDFQNPSR	0.948	0.913727	Q6PDG5
	YYEAADTVTQFDNVR	0.748	0.944594	Q6PDG5
SMARCD2	AAFYHQPWAQEAVGR	0.717	0.939753	Q99JR8
Accession number	AQMSNFLASTTNQQEIASLDVK	0.651	0.908436	Q99JR8
Q99JR8	ELYGPDNHLVEWHR	0.768	0.959042	Q99JR8
	FSSFFK	0.483	0.649988	Q61466; Q99JR8	Shared
	IHETIESINQLK	0.538	0.660675	Q99JR8
	IITDVIGNPEEER	0.01	5.91952e-17	Q99JR8
	IITDVIGNPEEERR	0.397	0.436618	Q99JR8
	IRELVPESQAYMDLLAFER	0.806	0.940704	Q61466; Q99JR8	Shared
	IYISNTFSPSK	0.496	0.676189	Q99JR8
	MPTTQETDGFQVK	0.516	0.773458	Q99JR8
	RQELEQVLGIR	0.63	0.827487	Q99JR8
	TACYDIDVEVDDPLK	0.614	0.887807	Q99JR8
	VASWELRVEGK	0.01	5.91952e-17	Q99JR8
SMARCE1	AYHNSPAYLAYINAK	0.592	0.86971	O54941
Accession number	FLESTDSFNNELK	0.59	0.795558	O54941
O54941	KLEAELLQIEER	0.5	0.612559	O54941
	IAAEIAQAEEQAR	0.49	0.672789	O54941
	IAAEIAQAEEQARK	0.01	5.91952e-17	O54941
	LISEILSESVVPDVR	0.587	0.743995	O54941
	QEYLNEYEAEK	0.558	0.803773	O54941
ACTL6A	ENMEAISPLK	0.832	0.988446	Q9Z2N8
Accession number	IPEGLFDPSNVK	0.523	0.694052	Q9Z2N8
Q9Z2N8	MSGGVYGGDEVGALVFDIGSYTVR	0.528	0.73052	Q9Z2N8
	QGGPTYYIDTNALR	0.657	0.856732	Q9Z2N8
	SEASLHPVLMSEAPWNTR	0.701	0.89627	Q9Z2N8
	SEASLHPVLMSEAPWNTR	0.01	5.91952e-17	Q9Z2N8
	SPLAGDFITMQCR	0.692	0.905815	Q9Z2N8
	STGLILDSGATHTTAIPVHDGYVLQQGIVK	0.618	0.598669	Q9Z2N8
	TAVLTAFANGR	0.82	0.993723	Q9Z2N8
	VDFPTAIGVVLER	0.729	0.922314	Q9Z2N8
	VDFPTAIGVVLERDDGSTMMEIDGDK	0.01	5.91952e-17	Q9Z2N8
	VPRENMEAISPLK	0.562	0.762994	Q9Z2N8
SMARCA2 (BRM)	ASGKFELLDR	0.771	0.970219	Q3TKT4; Q6DIC0	Shared
Accession number	DDAEVERLTCEEEEEK	100	5.91952e-17	Q3TKT4; Q6DIC0	Shared
Q6DIC0	DTTLETALNSK	0.512	0.691149	Q6DIC0
	DVDYSDALTEK	0.49	0.671123	Q6DIC0
	FNVLLTTYEYIIK	0.917	0.99955	Q3TKT4; Q6DIC0	Shared
	GPSPFSPVQLHQLR	100	5.91952e-17	Q6DIC0
	GQPLPETLQLAVQGK	0.669	0.913727	Q6DIC0
	HQEYLNSILQHAK	0.579	0.847121	Q3TKT4; Q6DIC0	Shared
	KAEENAEGGEPALGPDGEPIDESSQMSDLPVK	0.01	5.91952e-17	Q6DIC0
	ILLDPNSEEVSEK	0.581	0.813231	Q6DIC0
	LMEEDELPSWIIK	0.679	0.89627	Q3TKT4; Q6DIC0	Shared
	ISPIQKPQGLDPVEILQER	0.834	0.95606	Q6DIC0
	LTQVLNTHYVAPR	0.455	0.601602	Q3TKT4; Q6DIC0	Shared
	SLGDLEK	0.01	5.91952e-17	Q6DIC0
	TLMNTIMQLR	1.074	0.955346	Q3TKT4; Q6DIC0	Shared
	VDLNEEETILIIR	0.01	5.91952e-17	Q3TKT4; Q6DIC0	Shared
	VLFGPEAPK	0.504	0.639639	Q6DIC0
	VIQAGMFDQK	0.563	0.842185	Q3TKT4; Q6DIC0	Shared
	WAPSVVK	0.477	0.713161	Q3TKT4; Q6DIC0	Shared
ARID1A	FPFGISPAQSHR	0.879	0.99955	A2BH40
Accession number	LVLETLSK	1.091	0.933902	A2BH40
A2BH40	NDPFVVDCSDK	0.01	5.91952e-17	A2BH40
DPF2	EGLISQDGSSLEALLR	0.657	0.895056	Q61103
Accession number	MAAVVENVVK	0.528	0.714519	Q61103
Q61103	VDDDSLGEFPVSNSR	0.01	5.91952e-17	Q61103

## Sheet: Table1e_day-vs-night (1)
Protein name	Detected peptides (sequence)	Abundance ratio: (H3.3A Day) / (H3.3A Night)	Abundance Ratio Adj. P-Value: (H3.3A Day) / (H3.3A Night)	Master Protein Accessions	Quan info			PBAF specific
								shared PBAF/BAF (ATPase)
PBRM1	AQHPDYSFGELSR	0.658	0.963374	Q8BSQ9				shared PBAF/BAF (core)
Accession number	ATSPSSSVSGDFDDGHHSVPTPGPSR	0.01	5.96985e-17	Q8BSQ9				BAF specific
Q8BSQ9	ATSPSSSVSGDFDDGHHSVPTPGPSR	0.309	0.322401	Q8BSQ9
	DGAAYFYGPIFIHPEETEHEPTK	0.677	0.964655	Q8BSQ9
	DIDLLAK	0.382	0.636183	Q8BSQ9
	ELARRDDIEDGDSMISSATSDTGSAK	0.01	5.96985e-17	Q8BSQ9				in green are highlighted peptides that are significantly missing in H3.3A day interactome
	ELGPLPDDDDMASPK	0.267	0.284956	Q8BSQ9
	ELGPLPDDDDMASPK	0.428	0.64019	Q8BSQ9
	EPSPLLEK	0.42	0.80004	Q8BSQ9
	GAHTTMADALWR	0.353	0.426248	Q8BSQ9
	HYNEEGSQVYNDAHILEK	0.304	0.412875	Q8BSQ9
	KAEIEHHEMTK	0.01	5.96985e-17	Q8BSQ9
	KIQLLEAK	0.292	0.452646	Q8BSQ9
	IIEHNIRNDK	0.668	0.969854	Q8BSQ9
	LLHSEAYLK	0.38	0.612996	Q8BSQ9
	IILEPMDLK	0.429	0.764587	Q8BSQ9
	LISELFQK	0.488	0.818667	Q8BSQ9
	LPSHWLK	0.38	0.689797	Q8BSQ9
	LSAIFLR	0.608	0.963374	Q8BSQ9
	LWTMPISSVR	0.44	0.792459	Q8BSQ9
	MPISLQQIR	0.569	0.911754	Q8BSQ9
	MPISLQQIR	0.485	0.756426	Q8BSQ9
	NGEILLSPALSYTTK	0.01	5.96985e-17	Q8BSQ9
	NHQGQLIAEPFFHLPSK	0.567	0.914273	Q8BSQ9
	NQPDYYEVVSQPIDLMK	0.01	5.96985e-17	Q8BSQ9
	NTDNSDDNRAEDNFNLEK	0.304	0.4105	Q8BSQ9
	RDDIEDGDSMISSATSDTGSAK	0.509	0.853975	Q8BSQ9
	SEDSSGTTGLSGLHR	0.201	0.118736	Q8BSQ9
	SSLGEERNPTSK	0.312	0.336893	Q8BSQ9
	TYNEPGSQVFK	0.383	0.636183	Q8BSQ9
	VASVFANADKGDDEK	0.01	5.96985e-17	Q8BSQ9
	VGDCVFIK	0.873	0.929844	Q8BSQ9
	VLLETR	1.12	0.845635	Q8BSQ9
	VQYPDYYAIIK	0.524	0.902192	Q8BSQ9
	VVDDEIYYFR	0.394	0.636183	Q8BSQ9
	WDQTLAAR	0.443	0.7657	Q8BSQ9
	YIEGLSAESNSISK	0.483	0.802873	Q8BSQ9
ARID2	AVVAQHAAPPPGIVEIDSEK	0.6	0.911754	E9Q7E2
Accession number	DALLAGLK	0.466	0.853784	E9Q7E2
E9Q7E2	DIVDDNEVRDLISDR	0.98	0.86865	E9Q7E2
	ELDLHGLYTR	0.408	0.783387	E9Q7E2
	FSFITHLQDK	0.01	5.96985e-17	E9Q7E2
	GGILTSTGFYK	0.683	0.963374	E9Q7E2
	LGINDIEGQR	0.706	0.96671	E9Q7E2
	LTAALILK	0.697	0.96671	E9Q7E2
	NLSFEESNVK	1.173	0.802932	E9Q7E2
	VLQIAVILR	1.136	0.820495	E9Q7E2
BRD7	EAEITQIEPTGR	0.536	0.919261	O88665
Accession number	ELTQQVTPGDVVSIHGVR	0.566	0.911502	O88665
O88665	LESSSQDRLTALQAVTTFGAPAEVFDSEEAEVFQR	0.01	5.96985e-17	O88665
	LQSGVNTLQGFK	0.693	0.99308	O88665
	LTALQAVTTFGAPAEVFDSEEAEVFQR	0.985	0.911754	O88665
	NNDYQSIEELK	0.415	0.754036	O88665
	QSIDFMSDLQK	0.443	0.656288	O88665
	RKPDGTTTLGLLHPVDPIVGEPGYCPVR	0.684	0.963374	O88665
	SLQDLDMSSPEDEGQTR	0.401	0.579682	O88665
	VGGSEVTELSTGSSGHDSSLFEDR	0.329	0.447168	O88665
	VGGSEVTELSTGSSGHDSSLFEDRSDHDK	0.01	5.96985e-17	O88665
PHF10	AAEFNSNLNR	0.42	0.747435	Q9D8M7
Accession number	AYFDLQTHVIQVPQGK	0.807	0.982426	Q9D8M7
Q9D8M7	HAEYSVILQEK	0.42	0.793733	Q9D8M7
	RAYFDLQTHVIQVPQGK	0.566	0.911754	Q9D8M7
	VSSYPVALIPGQFQEYYK	0.371	0.613419	Q9D8M7
SMARCA4 (BRG1)	AIEEGTLEEIEEEVRQK	0.461	0.832147	Q3TKT4
Accession number	ASGKFELLDR	1.343	0.64656	Q3TKT4; Q6DIC0	Shared
Q3TKT4	DDAEVERLTCEEEEEK	0.197	0.111921	Q3TKT4; Q6DIC0	Shared
	DTALETALNAK	0.764	0.988832	Q3TKT4
	ELPEYYELIR	0.805	0.963374	Q3TKT4
	EVDYSDSLTEK	0.554	0.929844	Q3TKT4
	GLDPVEILQER	0.711	0.994576	Q3TKT4
	HQEYLNSILQHAK	0.532	0.906081	Q3TKT4; Q6DIC0	Shared
	KAENAEGQTPAIGPDGEPLDETSQMSDLPVK	0.01	5.96985e-17	Q3TKT4
	KIPDPDSDDVSEVDAR	0.606	0.943344	Q3TKT4
	LLNFQR	0.989	0.885682	Q3TKT4; Q6DIC0	Shared
	ILTGTDAPK	0.01	5.96985e-17	Q3TKT4
	LMEEDELPSWIIK	0.417	0.784739	Q3TKT4; Q6DIC0	Shared
	IQELENLPGSLAGDLR	0.01	5.96985e-17	Q3TKT4
	LTQVLNTHYVAPR	0.876	0.931262	Q3TKT4; Q6DIC0	Shared
	IVDAVIK	0.797	0.981301	Q3TKT4
	QDVDDEYGVSQALAR	0.619	0.963374	Q3TKT4
	QLSEVFIQLPSRK	0.668	0.981301	Q3TKT4; Q6DIC0	Shared
	VDLNEEETILIIR	1.697	0.374459	Q3TKT4; Q6DIC0	Shared
	VIQAGMFDQK	0.508	0.876558	Q3TKT4; Q6DIC0	Shared
	WAPSVVK	0.704	0.967723	Q3TKT4; Q6DIC0	Shared
SMARCB1	ASEVEEILDGNDEK	0.475	0.817448	Q9Z0H3
Accession number	AVSISTEPPTYLR	0.486	0.802873	Q9Z0H3
Q9Z0H3	DHGYTTLATSVTLLK	0.491	0.773724	Q9Z0H3
	NSQWVPTLPNSSHHLDAVPCSTTINR	0.615	0.942633	Q9Z0H3
	TYAFSENPLPTVEIAIR	0.848	0.963374	Q9Z0H3
SMARCC1	ALPEFFNGK	0.346	0.529563	P97496; Q6PDG5	Shared
Accession number	ASGKVDPTYGLESSCIAGTGPDEPEK	0.01	5.96985e-17	P97496
P97496	EKPIDLQNFGLR	0.268	0.380837	P97496
	GGTVADLDEQDEEAVTTGGK	0.01	5.96985e-17	P97496
	GGTVADLDEQDEEAVTTGGKEDEDPSK	0.609	0.930624	P97496
	HLAAVEERK	0.01	5.96985e-17	P97496; Q6PDG5	Shared
	LNPQEYLTSTACRR	0.845	0.963374	P97496; Q6PDG5	Shared
	NFMIDTYR	0.862	0.964655	P97496; Q6PDG5	Shared
	SLVALLVETQMK	0.589	0.919261	P97496; Q6PDG5	Shared
	SLVALLVETQMK	0.01	5.96985e-17	P97496; Q6PDG5	Shared
	TPEIYLAYR	0.98	0.911754	P97496; Q6PDG5	Shared
	VREEVPLELVEAHVK	0.587	0.898162	P97496
SMARCC2	ADPAFGLESSGIAGTASDEPERIEESGTEEARPEGQAADEK	0.386	0.536478	Q6PDG5
Accession number	ADPAFGLESSGIAGTASDEPERIEESGTEEARPEGQAADEKK	0.01	5.96985e-17	Q6PDG5
Q6PDG5	ALPEFFNGK	0.346	0.529563	P97496; Q6PDG5	Shared
	DKEPTEGQEEVLK	0.407	0.660748	Q6PDG5
	DIGEGNLSTAAAAALAAAAVK	0.451	0.647921	Q6PDG5
	DMDEPSPVPNVEEVTLPK	0.488	0.857413	Q6PDG5
	DMDEPSPVPNVEEVTLPK	0.513	0.896577	Q6PDG5
	EEISEVPK	0.429	0.747435	Q6PDG5
	EEVPTALVEAHVR	0.427	0.792174	Q6PDG5
	EKPADMQNFGLR	0.404	0.696773	Q6PDG5
	GGTMTDLDEQDDESMETTGK	0.01	5.96985e-17	Q6PDG5
	HLAAVEERK	0.01	5.96985e-17	P97496; Q6PDG5	Shared
	KGPSTPYTK	0.292	0.236008	Q6PDG5
	LNPQEYLTSTACRR	0.845	0.963374	P97496; Q6PDG5	Shared
	MKEEVPTALVEAHVR	0.512	0.888742	Q6PDG5
	MKEEVPTALVEAHVR	0.498	0.839327	Q6PDG5
	NFMIDTYR	0.862	0.964655	P97496; Q6PDG5	Shared
	QAFHMEQLK	0.01	5.96985e-17	Q6PDG5
	QQLLADR	0.487	0.857413	Q6PDG5
	RGHREEEQEDLTK	0.01	5.96985e-17	Q6PDG5
	SALEEFSK	0.55	0.883616	Q6PDG5
	SDGDPIVDPEK	0.38	0.636183	Q6PDG5
	SLVALLVETQMK	0.589	0.919261	P97496; Q6PDG5	Shared
	SLVALLVETQMK	0.01	5.96985e-17	P97496; Q6PDG5	Shared
	SNASHVVYPVPGNLEEEEWVRPVMK	0.47	0.802873	Q6PDG5
	TPEIYLAYR	0.98	0.911754	P97496; Q6PDG5	Shared
	YYEAADTVTQFDNVR	0.393	0.692255	Q6PDG5
SMARCD2	AAFYHQPWAQEAVGR	0.495	0.831692	Q99JR8
Accession number	AQMSNFLASTTNQQEIASLDVK	0.632	0.958782	Q99JR8
Q99JR8	ELYGPDNHLVEWHR	0.609	0.919261	Q99JR8
	IHETIESINQLK	0.358	0.590404	Q99JR8
	LLDDPSK	0.364	0.529563	Q99JR8
	IITDVIGNPEEERR	0.577	0.935202	Q99JR8
	IRELVPESQAYMDLLAFER	0.798	0.963374	Q61466; Q99JR8	Shared
	IYISNTFSPSK	0.625	0.96671	Q99JR8
	MPTTQETDGFQVK	0.615	0.946335	Q99JR8
	RQELEQVLGIR	0.719	0.99044	Q99JR8
	TACYDIDVEVDDPLK	0.708	0.999617	Q99JR8
	VASWELRVEGK	0.357	0.485183	Q99JR8
SMARCE1	AYHNSPAYLAYINAK	0.338	0.520707	O54941
Accession number	FLESTDSFNNELK	0.457	0.803277	O54941
O54941	KLEAELLQIEER	0.643	0.968614	O54941
	IAAEIAQAEEQAR	0.498	0.835184	O54941
	LISEILSESVVPDVR	0.648	0.941588	O54941
	QEYLNEYEAEK	0.452	0.835184	O54941
ACTL6A	ENMEAISPLK	0.61	0.963374	Q9Z2N8
Accession number	ENMEAISPLK	0.425	0.660041	Q9Z2N8
Q9Z2N8	IPEGLFDPSNVK	0.626	0.894785	Q9Z2N8
	MSGGVYGGDEVGALVFDIGSYTVR	0.767	0.999617	Q9Z2N8
	QGGPTYYIDTNALR	0.406	0.61318	Q9Z2N8
	SEASLHPVLMSEAPWNTR	0.613	0.958768	Q9Z2N8
	SEASLHPVLMSEAPWNTR	0.454	0.696026	Q9Z2N8
	STGLILDSGATHTTAIPVHDGYVLQQGIVK	0.65	0.876321	Q9Z2N8
	TAVLTAFANGR	0.471	0.781649	Q9Z2N8
	VDFPTAIGVVLER	0.73	0.981301	Q9Z2N8
	VDFPTAIGVVLERDDGSTMMEIDGDK	0.658	0.978576	Q9Z2N8
	VPRENMEAISPLK	0.278	0.309379	Q9Z2N8
SMARCA2 (BRM)	AIEDGNLEEMEEEVR	0.01	5.96985e-17	Q6DIC0
Accession number	AQILAYK	0.413	0.670788	Q6DIC0
Q6DIC0	ASGKFELLDR	1.343	0.64656	Q3TKT4; Q6DIC0	Shared
	DDAEVERLTCEEEEEK	0.197	0.111921	Q3TKT4; Q6DIC0	Shared
	DTTLETALNSK	0.509	0.853975	Q6DIC0
	DVDYSDALTEK	0.441	0.792459	Q6DIC0
	GPSPFSPVQLHQLR	0.492	0.769386	Q6DIC0
	GQPLPETLQLAVQGK	0.01	5.96985e-17	Q6DIC0
	HQEYLNSILQHAK	0.532	0.906081	Q3TKT4; Q6DIC0	Shared
	KAEENAEGGEPALGPDGEPIDESSQMSDLPVK	0.01	5.96985e-17	Q6DIC0
	ILLDPNSEEVSEK	0.409	0.682441	Q6DIC0
	LLNFQR	0.989	0.885682	Q3TKT4; Q6DIC0	Shared
	LMEEDELPSWIIK	0.417	0.784739	Q3TKT4; Q6DIC0	Shared
	ISPIQKPQGLDPVEILQER	0.537	0.894785	Q6DIC0
	LTQVLNTHYVAPR	0.876	0.931262	Q3TKT4; Q6DIC0	Shared
	QLSEVFIQLPSRK	0.668	0.981301	Q3TKT4; Q6DIC0	Shared
	VDLNEEETILIIR	1.697	0.374459	Q3TKT4; Q6DIC0	Shared
	VLFGPEAPK	0.438	0.759543	Q6DIC0
	VIQAGMFDQK	0.508	0.876558	Q3TKT4; Q6DIC0	Shared
	WAPSVVK	0.704	0.967723	Q3TKT4; Q6DIC0	Shared
ARID1A	AGPPVPASHIAPTPVQPPMIR	0.01	5.96985e-17	A2BH40
Accession number	FPFGISPAQSHR	0.546	0.853975	A2BH40
A2BH40	NDPFVVDCSDK	0.677	0.963374	A2BH40
DPF2	EGLISQDGSSLEALLR	0.711	0.99308	Q61103
Accession number	MAAVVENVVK	0.628	0.963374	Q61103
Q61103	VDDDSLGEFPVSNSR	0.561	0.883445	Q61103

## Sheet: Table1f_day-vs-night (2)
Protein name	Detected peptides (sequence)	Abundance ratio: (H3.3A Day) / (H3.3A Night)	Abundance Ratio Adj. P-Value: (H3.3A Day) / (H3.3A Night)	Master Protein Accessions	Quan info			PBAF specific
								shared PBAF/BAF (ATPase)
PBRM1	AQHPDYSFGELSR	0.76	0.88422	Q8BSQ9				shared PBAF/BAF (core)
Accession number	ATSPSSSVSGDFDDGHHSVPTPGPSR	0.388	0.144895	Q8BSQ9				BAF specific
Q8BSQ9	DALVLHK	0.781	0.922862	Q8BSQ9
	DGAAYFYGPIFIHPEETEHEPTK	0.63	0.662881	Q8BSQ9
	DIDLLAK	0.597	0.673022	Q8BSQ9
	ELARRDDIEDGDSMISSATSDTGSAK	100	7.74725e-17	Q8BSQ9				in green are highlighted peptides that are significantly missing in H3.3A day-time interactome
	ELGPLPDDDDMASPK	0.81	0.948138	Q8BSQ9				in red are highlighted peptides that are significantly enriched in H3.3A day-time interactome
	GEADDEDDDEDGQDNQGTLADGSSPGYLK	0.01	7.74725e-17	Q8BSQ9
	HYNEEGSQVYNDAHILEK	0.701	0.821488	Q8BSQ9
	KYPDYYQQIK	0.586	0.715775	Q8BSQ9
	LCPENFRDEDVFVCESR	0.01	7.74725e-17	Q8BSQ9
	IIEHNIRNDK	0.703	0.88422	Q8BSQ9
	ILFNVVLEAR	0.667	0.76542	Q8BSQ9
	LLHSEAYLK	0.677	0.784633	Q8BSQ9
	IILEPMDLK	0.795	0.927012	Q8BSQ9
	LISELFQK	1.076	0.980305	Q8BSQ9
	LNEVYEAVK	0.584	0.571296	Q8BSQ9
	LPSHWLK	0.652	0.796663	Q8BSQ9
	LPSRSELPDYYLTIK	0.656	0.795592	Q8BSQ9
	LSAIFLR	0.616	0.733562	Q8BSQ9
	LSAITMALQYGSESEEDAALAAAR	0.431	0.243031	Q8BSQ9
	LWDLYLR	0.589	0.668538	Q8BSQ9
	LWTMPISSVR	0.81	0.965578	Q8BSQ9
	MPISLQQIR	0.809	0.926686	Q8BSQ9
	MPISLQQIR	0.604	0.723688	Q8BSQ9
	NGEILLSPALSYTTK	0.481	0.367641	Q8BSQ9
	NHQGQLIAEPFFHLPSK	0.669	0.761664	Q8BSQ9
	NQPDYYEVVSQPIDLMK	0.496	0.445873	Q8BSQ9
	NTDNSDDNRAEDNFNLEK	0.635	0.769897	Q8BSQ9
	RDDIEDGDSMISSATSDTGSAK	1.313	0.732771	Q8BSQ9
	RFSLSAK	100	7.74725e-17	Q8BSQ9
	SEDSSGTTGLSGLHR	0.7	0.871757	Q8BSQ9
	SELPDYYLTIK	0.596	0.595006	Q8BSQ9
	TYNEPGSQVFK	0.599	0.694713	Q8BSQ9
	VGDCVFIK	0.392	0.140731	Q8BSQ9
	VLLETR	0.506	0.507327	Q8BSQ9
	VQYPDYYAIIK	0.572	0.540825	Q8BSQ9
	VVDDEIYYFR	0.584	0.551706	Q8BSQ9
	WDQTLAAR	0.758	0.895229	Q8BSQ9
	YIEGLSAESNSISK	0.706	0.816744	Q8BSQ9
ARID2	ALPLPIQMYYQQQPISTPVVR	0.503	0.491786	E9Q7E2
Accession number	AVVAQHAAPPPGIVEIDSEK	0.53	0.499467	E9Q7E2
E9Q7E2	DALLAGLK	0.802	0.939508	E9Q7E2
	DIVDDNEVRDLISDR	0.702	0.887808	E9Q7E2
	ELDLHGLYTR	0.759	0.887158	E9Q7E2
	FSFITHLQDK	0.592	0.673022	E9Q7E2
	GGILTSTGFYK	0.473	0.346834	E9Q7E2
	GLAFLDELR	1.323	0.88422	E9Q7E2
	LGINDIEGQR	0.737	0.900084	E9Q7E2
	LIEHPSSSHQVLSEIRPQAIEQVQTQTHIASGPASR	1.588	0.431517	E9Q7E2
	LTAALILK	0.684	0.871757	E9Q7E2
	NLSFEESNVK	0.839	0.979059	E9Q7E2
	NLVFRDFTDEK	1.279	0.76542	E9Q7E2
	SCSNAAFALK	0.556	0.570477	E9Q7E2
BRD7	EAEITQIEPTGR	0.601	0.688626	O88665
Accession number	ELTQQVTPGDVVSIHGVR	0.666	0.853004	O88665
O88665	ELTQQVTPGDVVSIHGVRK	0.95	0.980305	O88665
	LQSGVNTLQGFK	0.808	0.926394	O88665
	LTALQAVTTFGAPAEVFDSEEAEVFQR	0.69	0.88422	O88665
	NNDYQSIEELK	0.999	0.986844	O88665
	RKPDGTTTLGLLHPVDPIVGEPGYCPVR	0.582	0.70743	O88665
	SLQDLDMSSPEDEGQTR	0.01	7.74725e-17	O88665
	VGGSEVTELSTGSSGHDSSLFEDR	0.399	0.18595	O88665
PHF10	AAEFNSNLNR	0.01	7.74725e-17	Q9D8M7
Accession number	AYFDLQTHVIQVPQGK	0.988	0.966996	Q9D8M7
Q9D8M7	ELNVITETQCTLGLTALR	0.279	0.0113457	Q9D8M7
	RAYFDLQTHVIQVPQGK	0.875	0.986844	Q9D8M7
	VSSYPVALIPGQFQEYYK	0.785	0.905639	Q9D8M7
SMARCA4 (BRG1)	AIEEGTLEEIEEEVR	0.01	7.74725e-17	Q3TKT4
Accession number	AIEEGTLEEIEEEVRQK	1.271	0.79642	Q3TKT4
Q3TKT4	ASGKFELLDR	0.538	0.506814	Q3TKT4; Q6DIC0	Shared
	DDAEVERLTCEEEEEK	0.01	7.74725e-17	Q3TKT4; Q6DIC0	Shared
	DTALETALNAK	0.928	0.99351	Q3TKT4
	ELPEYYELIR	0.82	0.953652	Q3TKT4
	EVDYSDSLTEK	0.901	0.997576	Q3TKT4
	FNVLLTTYEYIIK	1.278	0.785907	Q3TKT4; Q6DIC0	Shared
	GLDPVEILQER	0.846	0.954417	Q3TKT4
	GLQSYYAVAHAVTERVDK	1.172	0.872958	Q3TKT4
	HQEYLNSILQHAK	0.817	0.956614	Q3TKT4; Q6DIC0	Shared
	KAENAEGQTPAIGPDGEPLDETSQMSDLPVK	1.355	0.687121	Q3TKT4
	KIPDPDSDDVSEVDAR	1.048	0.927012	Q3TKT4
	ILTGTDAPK	0.01	7.74725e-17	Q3TKT4
	LMEEDELPSWIIK	1.072	0.916702	Q3TKT4; Q6DIC0	Shared
	LMEEDELPSWIIKDDAEVER	0.01	7.74725e-17	Q3TKT4; Q6DIC0	Shared
	IQELENLPGSLAGDLR	0.645	0.799267	Q3TKT4
	LTQVLNTHYVAPR	0.687	0.858115	Q3TKT4; Q6DIC0	Shared
	IVDAVIK	0.813	0.980305	Q3TKT4
	QDVDDEYGVSQALAR	0.878	0.993078	Q3TKT4
	QLSEVFIQLPSRK	0.01	7.74725e-17	Q3TKT4; Q6DIC0	Shared
	TLMNTIMQLR	0.675	0.873033	Q3TKT4; Q6DIC0	Shared
	VDLNEEETILIIR	0.852	0.980305	Q3TKT4; Q6DIC0	Shared
	VIQAGMFDQK	0.89	0.995978	Q3TKT4; Q6DIC0	Shared
	WAPSVVK	0.889	0.986844	Q3TKT4; Q6DIC0	Shared
SMARCB1	ASEVEEILDGNDEK	0.752	0.88422	Q9Z0H3
Accession number	AVSISTEPPTYLR	0.677	0.76542	Q9Z0H3
Q9Z0H3	DHGYTTLATSVTLLK	0.945	0.980305	Q9Z0H3
	NSQWVPTLPNSSHHLDAVPCSTTINR	0.263	0.00634498	Q9Z0H3
	RNSQWVPTLPNSSHHLDAVPCSTTINR	0.872	0.99351	Q9Z0H3
	TYAFSENPLPTVEIAIR	0.782	0.921982	Q9Z0H3
SMARCC1	ALPEFFNGK	0.873	0.994745	P97496; Q6PDG5	Shared
Accession number	EKPIDLQNFGLR	0.882	0.989635	P97496
P97496	GGTVADLDEQDEEAVTTGGKEDEDPSK	0.927	0.987328	P97496
	SKTPEIYLAYR	0.501	0.450937	P97496; Q6PDG5	Shared
	SLVALLVETQMK	0.969	0.99351	P97496; Q6PDG5	Shared
	SLVALLVETQMK	1.213	0.926686	P97496; Q6PDG5	Shared
	TPEIYLAYR	0.645	0.699739	P97496; Q6PDG5	Shared
	TQDECILHFLR	0.504	0.426764	P97496; Q6PDG5	Shared
	VREEVPLELVEAHVK	0.588	0.694504	P97496
SMARCC2	ADPAFGLESSGIAGTASDEPERIEESGTEEARPEGQAADEK	0.824	0.922862	Q6PDG5
Accession number	ADPAFGLESSGIAGTASDEPERIEESGTEEARPEGQAADEKK	0.01	7.74725e-17	Q6PDG5
Q6PDG5	AGGSLCHILAAAYK	0.627	0.781782	Q6PDG5
	ALPEFFNGK	0.873	0.994745	P97496; Q6PDG5	Shared
	DKEPTEGQEEVLK	0.895	0.988377	Q6PDG5
	DIGEGNLSTAAAAALAAAAVK	0.657	0.723688	Q6PDG5
	DMDEPSPVPNVEEVTLPK	0.989	0.99351	Q6PDG5
	DMDEPSPVPNVEEVTLPK	0.739	0.91064	Q6PDG5
	EALEYQR	0.649	0.780843	Q6PDG5
	EEVPTALVEAHVR	1.092	0.910749	Q6PDG5
	EGGGAVEEEAKEEISEVPK	0.203	0.000536117	Q6PDG5
	EKPADMQNFGLR	0.934	0.995978	Q6PDG5
	KGPSTPYTK	0.618	0.773396	Q6PDG5
	MKEEVPTALVEAHVR	0.758	0.88422	Q6PDG5
	MKEEVPTALVEAHVR	0.689	0.892004	Q6PDG5
	QQLLADR	0.725	0.887808	Q6PDG5
	SALEEFSK	0.824	0.922862	Q6PDG5
	SDGDPIVDPEK	0.75	0.905979	Q6PDG5
	SKTPEIYLAYR	0.501	0.450937	P97496; Q6PDG5	Shared
	SLVALLVETQMK	0.969	0.99351	P97496; Q6PDG5	Shared
	SLVALLVETQMK	1.213	0.926686	P97496; Q6PDG5	Shared
	SLVQNNCLSRPNIFLCPEIEPK	0.01	7.74725e-17	Q6PDG5
	SNASHVVYPVPGNLEEEEWVRPVMK	0.675	0.879012	Q6PDG5
	TPEIYLAYR	0.645	0.699739	P97496; Q6PDG5	Shared
	TQDECILHFLR	0.504	0.426764	P97496; Q6PDG5	Shared
	YDFQNPSR	1.253	0.905979	Q6PDG5
	YYEAADTVTQFDNVR	0.635	0.752382	Q6PDG5
SMARCD2	AAFYHQPWAQEAVGR	0.665	0.830844	Q99JR8
Accession number	AQMSNFLASTTNQQEIASLDVK	0.758	0.922862	Q99JR8
Q99JR8	ELYGPDNHLVEWHR	0.729	0.911353	Q99JR8
	FSSFFK	0.879	0.980033	Q61466; Q99JR8	Shared
	IHETIESINQLK	0.713	0.8292	Q99JR8
	LLDDPSK	0.01	7.74725e-17	Q99JR8
	IITDVIGNPEEER	100	7.74725e-17	Q99JR8
	IITDVIGNPEEERR	0.82	0.921464	Q99JR8
	IRELVPESQAYMDLLAFER	100	7.74725e-17	Q61466; Q99JR8	Shared
	IYISNTFSPSK	0.738	0.895385	Q99JR8
	MPTTQETDGFQVK	0.907	0.998175	Q99JR8
	RQELEQVLGIR	0.804	0.911353	Q99JR8
	TACYDIDVEVDDPLK	0.648	0.790038	Q99JR8
	VASWELRVEGK	1.896	0.211058	Q99JR8
SMARCE1	AYHNSPAYLAYINAK	0.698	0.873656	O54941
Accession number	DLTDEEKQEYLNEYEAEK	0.01	7.74725e-17	O54941
O54941	FLESTDSFNNELK	0.987	0.995978	O54941
	KLEAELLQIEER	0.702	0.826084	O54941
	IAAEIAQAEEQAR	0.756	0.901265	O54941
	IAAEIAQAEEQARK	2.074	0.13301	O54941
	LISEILSESVVPDVR	0.72	0.853004	O54941
	QEYLNEYEAEK	1.272	0.829454	O54941
	SQSSMAPEEEQVANKAEEK	0.01	7.74725e-17	O54941
ACTL6A	ENMEAISPLK	0.754	0.91064	Q9Z2N8
Accession number	LIANNTTVER	0.01	7.74725e-17	Q9Z2N8
Q9Z2N8	IPEGLFDPSNVK	0.949	0.986567	Q9Z2N8
	MSGGVYGGDEVGALVFDIGSYTVR	0.885	0.980305	Q9Z2N8
	QGGPTYYIDTNALR	0.759	0.88422	Q9Z2N8
	SEASLHPVLMSEAPWNTR	0.73	0.862913	Q9Z2N8
	SEASLHPVLMSEAPWNTR	0.74	0.922862	Q9Z2N8
	SPLAGDFITMQCR	0.01	7.74725e-17	Q9Z2N8
	SPLAGDFITMQCR	0.654	0.858115	Q9Z2N8
	STGLILDSGATHTTAIPVHDGYVLQQGIVK	0.795	0.905979	Q9Z2N8
	TAVLTAFANGR	0.719	0.905979	Q9Z2N8
	VDFPTAIGVVLER	0.511	0.476709	Q9Z2N8
	VDFPTAIGVVLERDDGSTMMEIDGDK	1.143	0.909666	Q9Z2N8
	VPRENMEAISPLK	1.138	0.88422	Q9Z2N8
SMARCA2 (BRM)	ASGKFELLDR	0.538	0.506814	Q3TKT4; Q6DIC0	Shared
Accession number	DDAEVERLTCEEEEEK	0.01	7.74725e-17	Q3TKT4; Q6DIC0	Shared
Q6DIC0	DTTLETALNSK	0.701	0.885479	Q6DIC0
	DVDYSDALTEK	0.851	0.970138	Q6DIC0
	FNVLLTTYEYIIK	1.278	0.785907	Q3TKT4; Q6DIC0	Shared
	GPSPFSPVQLHQLR	0.01	7.74725e-17	Q6DIC0
	GQPLPETLQLAVQGK	0.511	0.483273	Q6DIC0
	GQPLPETLQLAVQGKR	0.01	7.74725e-17	Q6DIC0
	HQEYLNSILQHAK	0.817	0.956614	Q3TKT4; Q6DIC0	Shared
	KAEENAEGGEPALGPDGEPIDESSQMSDLPVK	1.017	0.953564	Q6DIC0
	ILLDPNSEEVSEK	0.747	0.887808	Q6DIC0
	LMEEDELPSWIIK	1.072	0.916702	Q3TKT4; Q6DIC0	Shared
	LMEEDELPSWIIKDDAEVER	0.01	7.74725e-17	Q3TKT4; Q6DIC0	Shared
	ISPIQKPQGLDPVEILQER	0.636	0.70743	Q6DIC0
	LTQVLNTHYVAPR	0.687	0.858115	Q3TKT4; Q6DIC0	Shared
	QLSEVFIQLPSRK	0.01	7.74725e-17	Q3TKT4; Q6DIC0	Shared
	SLGDLEK	0.58	0.657408	Q6DIC0
	TLMNTIMQLR	0.675	0.873033	Q3TKT4; Q6DIC0	Shared
	VDLNEEETILIIR	0.852	0.980305	Q3TKT4; Q6DIC0	Shared
	VLFGPEAPK	0.796	0.909466	Q6DIC0
	VIQAGMFDQK	0.89	0.995978	Q3TKT4; Q6DIC0	Shared
	WAPSVVK	0.889	0.986844	Q3TKT4; Q6DIC0	Shared
ARID1A	FPFGISPAQSHR	1.065	0.926776	A2BH40
Accession number	LVLETLSK	0.713	0.903882	A2BH40
A2BH40	NDPFVVDCSDK	0.698	0.887158	A2BH40
DPF2	EGLISQDGSSLEALLR	0.834	0.958328	Q61103
Accession number	MAAVVENVVK	1.012	0.986844	Q61103
Q61103	VDDDSLGEFPVSNSR	0.96	0.980305	Q61103
