# Supplementary material for: PBAF/cBAF reorganization on H3.3 chromatin regulates BMAL1 activity in the absence of circadian negative feedback
Source: Nat Commun. 2025 Oct 9;16:9000. doi: 10.1038/s41467-025-64045-2 (PMC12511354; doi:10.1038/s41467-025-64045-2)
Supplement: Supplementary file 3 — Supplementary Data 1-4 [file 41467_2025_64045_MOESM3_ESM.zip › Supplementary_Data_Letkova_et_al/Supplementary_Data_2_Letkova_et_al.xlsx]

## Sheet: TableS2a_Tapestation peak sizes
Replicates HA	Peak size (bp)	Average peak size (bp) at mononucleosomal level		Replicates H3.1/2	Peak size (bp)	Average peak size (bp) at mononucleosomal level		Replicates BMAL1	Peak size (bp)	Average peak size (bp) at mononucleosomal level
input all CTs_1	143	142.75		input CT8/20_1	133	138.667		same input as for H3.1/2
input all CTs_2	150			input CT8/20_2	131
input all CTs_3	144			input CT8/20_3	152
input all CTs_4	134
input PerKO CT20_1	142	136.75		input PerKO CT20_1	135	140.667		same input as for H3.1/2
input PerKO CT20_2	140			input PerKO CT20_2	137
input PerKO CT20_3	141			input PerKO CT20_3	150
input PerKO CT20_4	124
HA CT0_1	109	118
HA CT0_2	108
HA CT0_3	134
HA CT0_4	121
HA CT4_1	120	121
HA CT4_2	104
HA CT4_3	129
HA CT4_4	131
HA CT8_1	117	124.25		H3.1/2 CT8_1	141	136.333		BMAL1 CT8_1	140	139.333
HA CT8_2	109			H3.1/2 CT8_2	130			BMAL1 CT8_2	133
HA CT8_3	136			H3.1/2 CT8_3	138			BMAL1 CT8_3	145
HA CT8_4	135
HA CT12_1	133	119.5
HA CT12_2	133
HA CT12_3	98
HA CT12_4	114
HA CT16_1	121	118.75
HA CT16_2	113
HA CT16_3	122
HA CT16_4	119
HA CT20_1	124	117.5		H3.1/2 CT20_1	140	142		BMAL1 CT20_1	139	139.667
HA CT20_2	120			H3.1/2 CT20_2	134			BMAL1 CT20_2	136
HA CT20_3	118			H3.1/2 CT20_3	152			BMAL1 CT20_3	144
HA CT20_4	108
HA PerKO CT20_1	118	116.75		H3.1/2 PerKO CT20_1	138	139.667		BMAL1 PerKO CT20_1	134	125
HA PerKO CT20_2	125			H3.1/2 PerKO CT20_2	141			BMAL1 PerKO CT20_2	121
HA PerKO CT20_3	123			H3.1/2 PerKO CT20_3	140			BMAL1 PerKO CT20_3	120
HA PerKO CT20_4	101

## Sheet: TableS2b_HA Tapestation profile
H3.3A (HA) ChIP
