# Supplementary material for: PBAF/cBAF reorganization on H3.3 chromatin regulates BMAL1 activity in the absence of circadian negative feedback
Source: Nat Commun. 2025 Oct 9;16:9000. doi: 10.1038/s41467-025-64045-2 (PMC12511354; doi:10.1038/s41467-025-64045-2)
Supplement: Supplementary file 6 — Source Data [file 41467_2025_64045_MOESM6_ESM.zip]

Archive with 22 entries (21 files):
- Source_Data_files_Letkova_et_al/
- __MACOSX/._Source_Data_files_Letkova_et_al
- Source_Data_files_Letkova_et_al/Supplementary_Figure_9a-g_Letkova_et_al.xlsx
- __MACOSX/Source_Data_files_Letkova_et_al/._Supplementary_Figure_9a-g_Letkova_et_al.xlsx
- Source_Data_files_Letkova_et_al/Figure4d_Letkova_et_al.xlsx
- __MACOSX/Source_Data_files_Letkova_et_al/._Figure4d_Letkova_et_al.xlsx
- Source_Data_files_Letkova_et_al/Supplementary_Figure_7a_Letkova_et_al.xlsx
- __MACOSX/Source_Data_files_Letkova_et_al/._Supplementary_Figure_7a_Letkova_et_al.xlsx
- Source_Data_files_Letkova_et_al/Uncropped_membranes_all_replicates_Letkova_et_al.xlsx
- __MACOSX/Source_Data_files_Letkova_et_al/._Uncropped_membranes_all_replicates_Letkova_et_al.xlsx
- Source_Data_files_Letkova_et_al/Supplementary_Figure_10a_Letkova_et_al.xlsx
- __MACOSX/Source_Data_files_Letkova_et_al/._Supplementary_Figure_10a_Letkova_et_al.xlsx
- Source_Data_files_Letkova_et_al/Figure3c_Letkova_et_al.xlsx
- __MACOSX/Source_Data_files_Letkova_et_al/._Figure3c_Letkova_et_al.xlsx
- Source_Data_files_Letkova_et_al/Figure4c_Letkova_et_al.xlsx
- __MACOSX/Source_Data_files_Letkova_et_al/._Figure4c_Letkova_et_al.xlsx
- Source_Data_files_Letkova_et_al/Raw_data_means_quantifications_western-blotting_Letkova_et_al.xlsx
- __MACOSX/Source_Data_files_Letkova_et_al/._Raw_data_means_quantifications_western-blotting_Letkova_et_al.xlsx
- Source_Data_files_Letkova_et_al/Figure1f_Letkova_et_al.xlsx
- __MACOSX/Source_Data_files_Letkova_et_al/._Figure1f_Letkova_et_al.xlsx
- Source_Data_files_Letkova_et_al/Quantifications_western_blotting_graphs_Letkova_et_al.pdf
- __MACOSX/Source_Data_files_Letkova_et_al/._Quantifications_western_blotting_graphs_Letkova_et_al.pdf
