# Supplementary material for: PBAF/cBAF reorganization on H3.3 chromatin regulates BMAL1 activity in the absence of circadian negative feedback
Source: Nat Commun. 2025 Oct 9;16:9000. doi: 10.1038/s41467-025-64045-2 (PMC12511354; doi:10.1038/s41467-025-64045-2)
Supplement: Supplementary file 6 — Source Data [file 41467_2025_64045_MOESM6_ESM.zip › Source_Data_files_Letkova_et_al/Supplementary_Figure_9a-g_Letkova_et_al.xlsx]

## Sheet: Raw_Rps9_all
	Well	Fluor	Target	Content	Sample	Biological Set Name	Cq	Cq Mean	Cq Std. Dev	Starting Quantity (SQ)	Log Starting Quantity	SQ Mean	SQ Std. Dev	Set Point	Well Note
	A01	SYBR	Rps9	Unkn	siPbrm1 1		18.6194	18.6194	0				0	60
	A02	SYBR	Rps9	Unkn	siPbrm1 1		18.5028	18.5028	0				0	60
	A03	SYBR	Rps9	Unkn	siPbrm1 1		18.9315	18.9315	0				0	60
	A04	SYBR	Rps9	Unkn	siArid2 1		18.4256	18.4256	0				0	60
	A05	SYBR	Rps9	Unkn	siArid2 1		18.2655	18.2655	0				0	60
	A06	SYBR	Rps9	Unkn	siArid2 1		18.222	18.222	0				0	60
	A07	SYBR	Rps9	Unkn	siBrd7 1		18.6662	18.6662	0				0	60
	A08	SYBR	Rps9	Unkn	siBrd7 1		18.8591	18.8591	0				0	60
	A09	SYBR	Rps9	Unkn	siBrd7 1		18.5548	18.5548	0				0	60
	A10	SYBR	Rps9	Unkn	siPhf10 1		18.6096	18.6096	0				0	60
	A11	SYBR	Rps9	Unkn	siPhf10 1		18.9195	18.9195	0				0	60
	A12	SYBR	Rps9	Unkn	siPhf10 1		19.0682	19.0682	0				0	60
	B01	SYBR	Rps9	Unkn	siPbrm1 2		18.5617	18.5617	0				0	60
	B02	SYBR	Rps9	Unkn	siPbrm1 2		18.4844	18.4844	0				0	60
	B03	SYBR	Rps9	Unkn	siPbrm1 2		18.4617	18.4617	0				0	60
	B04	SYBR	Rps9	Unkn	siArid2 2		19.0277	19.0277	0				0	60
	B05	SYBR	Rps9	Unkn	siArid2 2		18.6874	18.6874	0				0	60
	B06	SYBR	Rps9	Unkn	siArid2 2		18.2597	18.2597	0				0	60
	B07	SYBR	Rps9	Unkn	siBrd7 2		18.5959	18.5959	0				0	60
	B08	SYBR	Rps9	Unkn	siBrd7 2		18.0888	18.0888	0				0	60
	B09	SYBR	Rps9	Unkn	siBrd7 2		18.6531	18.6531	0				0	60
	B10	SYBR	Rps9	Unkn	siPhf10 2		18.3523	18.3523	0				0	60
	B11	SYBR	Rps9	Unkn	siPhf10 2		19.1378	19.1378	0				0	60
	B12	SYBR	Rps9	Unkn	siPhf10 2		18.4096	18.4096	0				0	60
	C01	SYBR	Rps9	Unkn	siPbrm1 3		18.6437	18.6437	0				0	60
	C02	SYBR	Rps9	Unkn	siPbrm1 3		18.6848	18.6848	0				0	60
	C03	SYBR	Rps9	Unkn	siPbrm1 3		18.7629	18.7629	0				0	60
	C04	SYBR	Rps9	Unkn	siArid2 3		18.8659	18.8659	0				0	60
	C05	SYBR	Rps9	Unkn	siArid2 3		19.0796	19.0796	0				0	60
	C06	SYBR	Rps9	Unkn	siArid2 3		18.6161	18.6161	0				0	60
	C07	SYBR	Rps9	Unkn	siBrd7 3		18.8303	18.8303	0				0	60
	C08	SYBR	Rps9	Unkn	siBrd7 3		18.3448	18.3448	0				0	60
	C09	SYBR	Rps9	Unkn	siBrd7 3		18.548	18.548	0				0	60
	C10	SYBR	Rps9	Unkn	siPhf10 3		18.9181	18.9181	0				0	60
	C11	SYBR	Rps9	Unkn	siPhf10 3		18.4825	18.4825	0				0	60
	C12	SYBR	Rps9	Unkn	siPhf10 3		18.7811	18.7811	0				0	60
	D01	SYBR	Rps9	Unkn	siSmarca4 1		18.8767	18.8767	0				0	60
	D02	SYBR	Rps9	Unkn	siSmarca4 1		18.602	18.602	0				0	60
	D03	SYBR	Rps9	Unkn	siSmarca4 1		18.5039	18.5039	0				0	60
	D04	SYBR	Rps9	Unkn	siSmarca2 1		18.6091	18.6091	0				0	60
	D05	SYBR	Rps9	Unkn	siSmarca2 1		18.53	18.53	0				0	60
	D06	SYBR	Rps9	Unkn	siSmarca2 1		18.6189	18.6189	0				0	60
	D07	SYBR	Rps9	Unkn	siArid1b 1		18.5311	18.5311	0				0	60
	D08	SYBR	Rps9	Unkn	siArid1b 1		18.3061	18.3061	0				0	60
	D09	SYBR	Rps9	Unkn	siArid1b 1		18.3193	18.3193	0				0	60
	D10	SYBR	Rps9	Unkn	siNeg. Ctrl. 1		18.2498	18.2498	0				0	60
	D11	SYBR	Rps9	Unkn	siNeg. Ctrl. 1		18.4189	18.4189	0				0	60
	D12	SYBR	Rps9	Unkn	siNeg. Ctrl. 1		18.3669	18.3669	0				0	60
	E01	SYBR	Rps9	Unkn	siSmarca4 2		18.9301	18.9301	0				0	60
	E02	SYBR	Rps9	Unkn	siSmarca4 2		18.1615	18.1615	0				0	60
	E03	SYBR	Rps9	Unkn	siSmarca4 2		18.2988	18.2988	0				0	60
	E04	SYBR	Rps9	Unkn	siSmarca2 2		18.6531	18.6531	0				0	60
	E05	SYBR	Rps9	Unkn	siSmarca2 2		18.5065	18.5065	0				0	60
	E06	SYBR	Rps9	Unkn	siSmarca2 2		18.4921	18.4921	0				0	60
	E07	SYBR	Rps9	Unkn	siArid1b 2		18.5125	18.5125	0				0	60
	E08	SYBR	Rps9	Unkn	siArid1b 2		18.2305	18.2305	0				0	60
	E09	SYBR	Rps9	Unkn	siArid1b 2		18.1765	18.1765	0				0	60
	E10	SYBR	Rps9	Unkn	siNeg. Ctrl. 2		18.4215	18.4215	0				0	60
	E11	SYBR	Rps9	Unkn	siNeg. Ctrl. 2		18.3727	18.3727	0				0	60
	E12	SYBR	Rps9	Unkn	siNeg. Ctrl. 2		19.018	19.018	0				0	60
	F01	SYBR	Rps9	Unkn	siSmarca4 3		18.7458	18.7458	0				0	60
	F02	SYBR	Rps9	Unkn	siSmarca4 3		18.2889	18.2889	0				0	60
	F03	SYBR	Rps9	Unkn	siSmarca4 3		18.2008	18.2008	0				0	60
	F04	SYBR	Rps9	Unkn	siSmarca2 3		18.5391	18.5391	0				0	60
	F05	SYBR	Rps9	Unkn	siSmarca2 3		18.3219	18.3219	0				0	60
	F06	SYBR	Rps9	Unkn	siSmarca2 3		18.2291	18.2291	0				0	60
	F07	SYBR	Rps9	Unkn	siArid1b 3		18.5837	18.5837	0				0	60
	F08	SYBR	Rps9	Unkn	siArid1b 3		18.2372	18.2372	0				0	60
	F09	SYBR	Rps9	Unkn	siArid1b 3		18.2347	18.2347	0				0	60
	F10	SYBR	Rps9	Unkn	siNeg. Ctrl. 3		18.555	18.555	0				0	60
	F11	SYBR	Rps9	Unkn	siNeg. Ctrl. 3		18.7244	18.7244	0				0	60
	F12	SYBR	Rps9	Unkn	siNeg. Ctrl. 3		18.6629	18.6629	0				0	60
	G01	SYBR	Rps9	Unkn	Mock 1		18.2515	18.2515	0				0	60
	G02	SYBR	Rps9	Unkn	Mock 1		18.2383	18.2383	0				0	60
	G03	SYBR	Rps9	Unkn	Mock 1		18.0878	18.0878	0				0	60
	G04	SYBR	Rps9	Unkn	Mock 2		17.8793	17.8793	0				0	60
	G05	SYBR	Rps9	Unkn	Mock 2		18.1971	18.1971	0				0	60
	G06	SYBR	Rps9	Unkn	Mock 2		18.0375	18.0375	0				0	60
	G07	SYBR	Rps9	Unkn	Mock 3		18.4978	18.4978	0				0	60
	G08	SYBR	Rps9	Unkn	Mock 3		18.1648	18.1648	0				0	60
	G09	SYBR	Rps9	Unkn	Mock 3		18.3361	18.3361	0				0	60
	G10	SYBR		Unkn				0	0			0	0	60
	G11	SYBR		Unkn				0	0			0	0	60
	G12	SYBR		Unkn				0	0			0	0	60
	H01	SYBR		Unkn				0	0			0	0	60
	H02	SYBR		Unkn				0	0			0	0	60
	H03	SYBR		Unkn				0	0			0	0	60
	H04	SYBR		Unkn				0	0			0	0	60
	H05	SYBR		Unkn				0	0			0	0	60
	H06	SYBR		Unkn				0	0			0	0	60
	H07	SYBR		Unkn				0	0			0	0	60
	H08	SYBR		Unkn				0	0			0	0	60
	H09	SYBR		Unkn				0	0			0	0	60
	H10	SYBR		Unkn				0	0			0	0	60
	H11	SYBR		Unkn				0	0			0	0	60
	H12	SYBR		Unkn				0	0			0	0	60

## Sheet: Rps9_all
All 3 replicates	Rps9	Rps9	Rps9		All 3 replicates	Avg(Rps9)
Mock_1	18.2515	18.2383	18.0878		Mock_1	18.1925
Mock_2	17.8793	18.1971	18.0375		Mock_2	18.0379
Mock_3	18.4978	18.1648	18.3361		Mock_3	18.3329
siNeg.Ctrl._1	18.2498	18.4189	18.3669		siNeg.Ctrl._1	18.3452
siNeg.Ctrl._2	18.4215	18.3727	19.018		siNeg.Ctrl._2	18.6041
siNeg.Ctrl._3	18.555	18.7244	18.6629		siNeg.Ctrl._3	18.6475
siPbrm1_1	18.6194	18.5028	18.9315		siPbrm1_1	18.6846
siPbrm1_2	18.5617	18.4844	18.4617		siPbrm1_2	18.5026
siPbrm1_3	18.6437	18.6848	18.7629		siPbrm1_3	18.6971
siArid2_1	18.4256	18.2655	18.222		siArid2_1	18.3044
siArid2_2	19.0277	18.6874	18.2597		siArid2_2	18.6583
siArid2_3	18.8659	19.0796	18.6161		siArid2_3	18.8538
siBrd7_1	18.6662	18.8591	18.5548		siBrd7_1	18.6933
siBrd7_2	18.5959	18.0888	18.6531		siBrd7_2	18.4459
siBrd7_3	18.8303	18.3448	18.548		siBrd7_3	18.5744
siPhf10_1	18.6096	18.9195	19.0682		siPhf10_1	18.8658
siPhf10_2	18.3523	19.1378	18.4096		siPhf10_2	18.6332
siPhf10_3	18.9181	18.4825	18.7811		siPhf10_3	18.7272
siSmarca4_1	18.8767	18.602	18.5039		siSmarca4_1	18.6609
siSmarca4_2	18.9301	18.1615	18.2988		siSmarca4_2	18.4635
siSmarca4_3	18.7458	18.2889	18.2008		siSmarca4_3	18.4118
siSmarca2_1	18.6091	18.53	18.6189		siSmarca2_1	18.586
siSmarca2_2	18.6531	18.5065	18.4921		siSmarca2_2	18.5506
siSmarca2_3	18.5391	18.3219	18.2291		siSmarca2_3	18.3634
siArid1b_1	18.5311	18.3061	18.3193		siArid1b_1	18.3855
siArid1b_2	18.5125	18.2305	18.1765		siArid1b_2	18.3065
siArid1b_3	18.5837	18.2372	18.2347		siArid1b_3	18.3519

## Sheet: Raw_siRNA_KD_PBAF-BAF
	Well	Fluor	Target	Content	Sample	Biological Set Name	Cq	Cq Mean	Cq Std. Dev	Starting Quantity (SQ)	Log Starting Quantity	SQ Mean	SQ Std. Dev	Set Point	Well Note
	A01	SYBR	Pbrm1	Unkn	siPbrm1 1		27.1926	27.1926	0				0	60
	A02	SYBR	Pbrm1	Unkn	siPbrm1 1		27.1574	27.1574	0				0	60
	A03	SYBR	Pbrm1	Unkn	siPbrm1 1		27.0461	27.0461	0				0	60
	A04	SYBR	Arid2	Unkn	siArid2 1		28.1752	28.1752	0				0	60
	A05	SYBR	Arid2	Unkn	siArid2 1		28.0822	28.0822	0				0	60
	A06	SYBR	Arid2	Unkn	siArid2 1		28.068	28.068	0				0	60
	A07	SYBR	Brd7	Unkn	siBrd7 1		25.621	25.621	0				0	60
	A08	SYBR	Brd7	Unkn	siBrd7 1		25.6805	25.6805	0				0	60
	A09	SYBR	Brd7	Unkn	siBrd7 1		25.79	25.79	0				0	60
	A10	SYBR	Phf10	Unkn	siPhf10 1		26.6613	26.6613	0				0	60
	A11	SYBR	Phf10	Unkn	siPhf10 1		26.7659	26.7659	0				0	60
	A12	SYBR	Phf10	Unkn	siPhf10 1		26.9843	26.9843	0				0	60
	B01	SYBR	Pbrm1	Unkn	siPbrm1 2		27.4847	27.4847	0				0	60
	B02	SYBR	Pbrm1	Unkn	siPbrm1 2		27.814	27.814	0				0	60
	B03	SYBR	Pbrm1	Unkn	siPbrm1 2		27.6191	27.6191	0				0	60
	B04	SYBR	Arid2	Unkn	siArid2 2		28.0234	28.0234	0				0	60
	B05	SYBR	Arid2	Unkn	siArid2 2		27.9486	27.9486	0				0	60
	B06	SYBR	Arid2	Unkn	siArid2 2		27.8921	27.8921	0				0	60
	B07	SYBR	Brd7	Unkn	siBrd7 2		25.7713	25.7713	0				0	60
	B08	SYBR	Brd7	Unkn	siBrd7 2		25.4647	25.4647	0				0	60
	B09	SYBR	Brd7	Unkn	siBrd7 2		25.3852	25.3852	0				0	60
	B10	SYBR	Phf10	Unkn	siPhf10 2		25.787	25.787	0				0	60
	B11	SYBR	Phf10	Unkn	siPhf10 2		26.106	26.106	0				0	60
	B12	SYBR	Phf10	Unkn	siPhf10 2		26.1667	26.1667	0				0	60
	C01	SYBR	Pbrm1	Unkn	siPbrm1 3		28.1386	28.1386	0				0	60
	C02	SYBR	Pbrm1	Unkn	siPbrm1 3		28.1397	28.1397	0				0	60
	C03	SYBR	Pbrm1	Unkn	siPbrm1 3		27.892	27.892	0				0	60
	C04	SYBR	Arid2	Unkn	siArid2 3		29.1242	29.1242	0				0	60
	C05	SYBR	Arid2	Unkn	siArid2 3		27.7043	27.7043	0				0	60
	C06	SYBR	Arid2	Unkn	siArid2 3		27.6494	27.6494	0				0	60
	C07	SYBR	Brd7	Unkn	siBrd7 3		25.4082	25.4082	0				0	60
	C08	SYBR	Brd7	Unkn	siBrd7 3		25.5938	25.5938	0				0	60
	C09	SYBR	Brd7	Unkn	siBrd7 3		25.7036	25.7036	0				0	60
	C10	SYBR	Phf10	Unkn	siPhf10 3		25.5489	25.5489	0				0	60
	C11	SYBR	Phf10	Unkn	siPhf10 3		25.685	25.685	0				0	60
	C12	SYBR	Phf10	Unkn	siPhf10 3		25.5534	25.5534	0				0	60
	D01	SYBR	Smarca4 (Brg1)	Unkn	siSmarca4 1		29.3187	29.3187	0				0	60
	D02	SYBR	Smarca4 (Brg1)	Unkn	siSmarca4 1		29.0466	29.0466	0				0	60
	D03	SYBR	Smarca4 (Brg1)	Unkn	siSmarca4 1		29.1299	29.1299	0				0	60
	D04	SYBR	Smarca2 (Brm)	Unkn	siSmarca2 1		28.2685	28.2685	0				0	60
	D05	SYBR	Smarca2 (Brm)	Unkn	siSmarca2 1		28.1067	28.1067	0				0	60
	D06	SYBR	Smarca2 (Brm)	Unkn	siSmarca2 1		27.9557	27.9557	0				0	60
	D07	SYBR	Arid1b	Unkn	siArid1b 1		30.3306	30.3306	0				0	60
	D08	SYBR	Arid1b	Unkn	siArid1b 1		30.4668	30.4668	0				0	60
	D09	SYBR	Arid1b	Unkn	siArid1b 1		30.3842	30.3842	0				0	60
	D10	SYBR	Phf10	Unkn				0	0			0	0	60
	D11	SYBR	Phf10	Unkn				0	0			0	0	60
	D12	SYBR	Phf10	Unkn				0	0			0	0	60
	E01	SYBR	Smarca4 (Brg1)	Unkn	siSmarca4 2		29.0692	29.0692	0				0	60
	E02	SYBR	Smarca4 (Brg1)	Unkn	siSmarca4 2		28.9623	28.9623	0				0	60
	E03	SYBR	Smarca4 (Brg1)	Unkn	siSmarca4 2		28.7755	28.7755	0				0	60
	E04	SYBR	Smarca2 (Brm)	Unkn	siSmarca2 2		28.0165	28.0165	0				0	60
	E05	SYBR	Smarca2 (Brm)	Unkn	siSmarca2 2		27.8443	27.8443	0				0	60
	E06	SYBR	Smarca2 (Brm)	Unkn	siSmarca2 2		27.7109	27.7109	0				0	60
	E07	SYBR	Arid1b	Unkn	siArid1b 2		30.3999	30.3999	0				0	60
	E08	SYBR	Arid1b	Unkn	siArid1b 2		29.8052	29.8052	0				0	60
	E09	SYBR	Arid1b	Unkn	siArid1b 2		30.29	30.29	0				0	60
	E10	SYBR		Unkn				0	0			0	0	60
	E11	SYBR		Unkn				0	0			0	0	60
	E12	SYBR		Unkn				0	0			0	0	60
	F01	SYBR	Smarca4 (Brg1)	Unkn	siSmarca4 3		28.7236	28.7236	0				0	60
	F02	SYBR	Smarca4 (Brg1)	Unkn	siSmarca4 3		28.6814	28.6814	0				0	60
	F03	SYBR	Smarca4 (Brg1)	Unkn	siSmarca4 3		29.001	29.001	0				0	60
	F04	SYBR	Smarca2 (Brm)	Unkn	siSmarca2 3		27.5402	27.5402	0				0	60
	F05	SYBR	Smarca2 (Brm)	Unkn	siSmarca2 3		27.6286	27.6286	0				0	60
	F06	SYBR	Smarca2 (Brm)	Unkn	siSmarca2 3		27.4395	27.4395	0				0	60
	F07	SYBR	Arid1b	Unkn	siArid1b 3		29.9282	29.9282	0				0	60
	F08	SYBR	Arid1b	Unkn	siArid1b 3		30.114	30.114	0				0	60
	F09	SYBR	Arid1b	Unkn	siArid1b 3		30.1142	30.1142	0				0	60
	F10	SYBR		Unkn				0	0			0	0	60
	F11	SYBR		Unkn				0	0			0	0	60
	F12	SYBR		Unkn				0	0			0	0	60
	G01	SYBR		Unkn				0	0			0	0	60
	G02	SYBR		Unkn				0	0			0	0	60
	G03	SYBR		Unkn				0	0			0	0	60
	G04	SYBR		Unkn				0	0			0	0	60
	G05	SYBR		Unkn				0	0			0	0	60
	G06	SYBR		Unkn				0	0			0	0	60
	G07	SYBR		Unkn				0	0			0	0	60
	G08	SYBR		Unkn				0	0			0	0	60
	G09	SYBR		Unkn				0	0			0	0	60
	G10	SYBR		Unkn				0	0			0	0	60
	G11	SYBR		Unkn				0	0			0	0	60
	G12	SYBR		Unkn				0	0			0	0	60
	H01	SYBR		Unkn				0	0			0	0	60
	H02	SYBR		Unkn				0	0			0	0	60
	H03	SYBR		Unkn				0	0			0	0	60
	H04	SYBR		Unkn				0	0			0	0	60
	H05	SYBR		Unkn				0	0			0	0	60
	H06	SYBR		Unkn				0	0			0	0	60
	H07	SYBR		Unkn				0	0			0	0	60
	H08	SYBR		Unkn				0	0			0	0	60
	H09	SYBR		Unkn				0	0			0	0	60
	H10	SYBR		Unkn				0	0			0	0	60
	H11	SYBR		Unkn				0	0			0	0	60
	H12	SYBR		Unkn				0	0			0	0	60

## Sheet: Raw_siNeg.Ctrl._PBAF-BAF
	Well	Fluor	Target	Content	Sample	Biological Set Name	Cq	Cq Mean	Cq Std. Dev	Starting Quantity (SQ)	Log Starting Quantity	SQ Mean	SQ Std. Dev	Set Point	Well Note
	A01	SYBR	Pbrm1	Unkn	siNeg. Ctrl. 1		26.7485	26.7485	0				0	60
	A02	SYBR	Pbrm1	Unkn	siNeg. Ctrl. 1		26.4587	26.4587	0				0	60
	A03	SYBR	Pbrm1	Unkn	siNeg. Ctrl. 1		26.4714	26.4714	0				0	60
	A04	SYBR	Arid2	Unkn	siNeg. Ctrl. 1		26.9034	26.9034	0				0	60
	A05	SYBR	Arid2	Unkn	siNeg. Ctrl. 1		26.8428	26.8428	0				0	60
	A06	SYBR	Arid2	Unkn	siNeg. Ctrl. 1		26.9279	26.9279	0				0	60
	A07	SYBR	Brd7	Unkn	siNeg. Ctrl. 1		24.7279	24.7279	0				0	60
	A08	SYBR	Brd7	Unkn	siNeg. Ctrl. 1		24.6815	24.6815	0				0	60
	A09	SYBR	Brd7	Unkn	siNeg. Ctrl. 1		24.7269	24.7269	0				0	60
	A10	SYBR	Phf10	Unkn	siNeg. Ctrl. 1		24.5448	24.5448	0				0	60
	A11	SYBR	Phf10	Unkn	siNeg. Ctrl. 1		25.0239	25.0239	0				0	60
	A12	SYBR	Phf10	Unkn	siNeg. Ctrl. 1		25.0406	25.0406	0				0	60
	B01	SYBR	Pbrm1	Unkn	siNeg. Ctrl. 2		26.2902	26.2902	0				0	60
	B02	SYBR	Pbrm1	Unkn	siNeg. Ctrl. 2		26.1462	26.1462	0				0	60
	B03	SYBR	Pbrm1	Unkn	siNeg. Ctrl. 2		26.1729	26.1729	0				0	60
	B04	SYBR	Arid2	Unkn	siNeg. Ctrl. 2		26.6423	26.6423	0				0	60
	B05	SYBR	Arid2	Unkn	siNeg. Ctrl. 2		26.4758	26.4758	0				0	60
	B06	SYBR	Arid2	Unkn	siNeg. Ctrl. 2		26.333	26.333	0				0	60
	B07	SYBR	Brd7	Unkn	siNeg. Ctrl. 2		24.1904	24.1904	0				0	60
	B08	SYBR	Brd7	Unkn	siNeg. Ctrl. 2		24.4251	24.4251	0				0	60
	B09	SYBR	Brd7	Unkn	siNeg. Ctrl. 2		24.2816	24.2816	0				0	60
	B10	SYBR	Phf10	Unkn	siNeg. Ctrl. 2		24.3709	24.3709	0				0	60
	B11	SYBR	Phf10	Unkn	siNeg. Ctrl. 2		24.3608	24.3608	0				0	60
	B12	SYBR	Phf10	Unkn	siNeg. Ctrl. 2		24.3246	24.3246	0				0	60
	C01	SYBR	Pbrm1	Unkn	siNeg. Ctrl. 3		26.6235	26.6235	0				0	60
	C02	SYBR	Pbrm1	Unkn	siNeg. Ctrl. 3		26.3855	26.3855	0				0	60
	C03	SYBR	Pbrm1	Unkn	siNeg. Ctrl. 3		26.336	26.336	0				0	60
	C04	SYBR	Arid2	Unkn	siNeg. Ctrl. 3		26.9313	26.9313	0				0	60
	C05	SYBR	Arid2	Unkn	siNeg. Ctrl. 3		26.9389	26.9389	0				0	60
	C06	SYBR	Arid2	Unkn	siNeg. Ctrl. 3		26.7198	26.7198	0				0	60
	C07	SYBR	Brd7	Unkn	siNeg. Ctrl. 3		24.5071	24.5071	0				0	60
	C08	SYBR	Brd7	Unkn	siNeg. Ctrl. 3		24.408	24.408	0				0	60
	C09	SYBR	Brd7	Unkn	siNeg. Ctrl. 3		24.3377	24.3377	0				0	60
	C10	SYBR	Phf10	Unkn	siNeg. Ctrl. 3		24.5096	24.5096	0				0	60
	C11	SYBR	Phf10	Unkn	siNeg. Ctrl. 3		24.4618	24.4618	0				0	60
	C12	SYBR	Phf10	Unkn	siNeg. Ctrl. 3		24.3792	24.3792	0				0	60
	D01	SYBR	Smarca4 (Brg1)	Unkn	siNeg. Ctrl. 1		27.0072	27.0072	0				0	60
	D02	SYBR	Smarca4 (Brg1)	Unkn	siNeg. Ctrl. 1		27.0148	27.0148	0				0	60
	D03	SYBR	Smarca4 (Brg1)	Unkn	siNeg. Ctrl. 1		27.1865	27.1865	0				0	60
	D04	SYBR	Smarca2 (Brm)	Unkn	siNeg. Ctrl. 1		27.549	27.549	0				0	60
	D05	SYBR	Smarca2 (Brm)	Unkn	siNeg. Ctrl. 1		27.7617	27.7617	0				0	60
	D06	SYBR	Smarca2 (Brm)	Unkn	siNeg. Ctrl. 1		27.4787	27.4787	0				0	60
	D07	SYBR	Arid1b	Unkn	siNeg. Ctrl. 1		30.8838	30.8838	0				0	60
	D08	SYBR	Arid1b	Unkn	siNeg. Ctrl. 1		29.3425	29.3425	0				0	60
	D09	SYBR	Arid1b	Unkn	siNeg. Ctrl. 1		29.8093	29.8093	0				0	60
	D10	SYBR		Unkn				0	0			0	0	60
	D11	SYBR		Unkn				0	0			0	0	60
	D12	SYBR		Unkn				0	0			0	0	60
	E01	SYBR	Smarca4 (Brg1)	Unkn	siNeg. Ctrl. 2		26.5295	26.5295	0				0	60
	E02	SYBR	Smarca4 (Brg1)	Unkn	siNeg. Ctrl. 2		26.352	26.352	0				0	60
	E03	SYBR	Smarca4 (Brg1)	Unkn	siNeg. Ctrl. 2		26.4423	26.4423	0				0	60
	E04	SYBR	Smarca2 (Brm)	Unkn	siNeg. Ctrl. 2		27.1401	27.1401	0				0	60
	E05	SYBR	Smarca2 (Brm)	Unkn	siNeg. Ctrl. 2		27.3693	27.3693	0				0	60
	E06	SYBR	Smarca2 (Brm)	Unkn	siNeg. Ctrl. 2		26.8981	26.8981	0				0	60
	E07	SYBR	Arid1b	Unkn	siNeg. Ctrl. 2		29.2624	29.2624	0				0	60
	E08	SYBR	Arid1b	Unkn	siNeg. Ctrl. 2		29.4113	29.4113	0				0	60
	E09	SYBR	Arid1b	Unkn	siNeg. Ctrl. 2		29.3428	29.3428	0				0	60
	E10	SYBR		Unkn				0	0			0	0	60
	E11	SYBR		Unkn				0	0			0	0	60
	E12	SYBR		Unkn				0	0			0	0	60
	F01	SYBR	Smarca4 (Brg1)	Unkn	siNeg. Ctrl. 3		26.4841	26.4841	0				0	60
	F02	SYBR	Smarca4 (Brg1)	Unkn	siNeg. Ctrl. 3		26.6785	26.6785	0				0	60
	F03	SYBR	Smarca4 (Brg1)	Unkn	siNeg. Ctrl. 3		26.6214	26.6214	0				0	60
	F04	SYBR	Smarca2 (Brm)	Unkn	siNeg. Ctrl. 3		27.2449	27.2449	0				0	60
	F05	SYBR	Smarca2 (Brm)	Unkn	siNeg. Ctrl. 3		27.2832	27.2832	0				0	60
	F06	SYBR	Smarca2 (Brm)	Unkn	siNeg. Ctrl. 3		26.9694	26.9694	0				0	60
	F07	SYBR	Arid1b	Unkn	siNeg. Ctrl. 3		29.1711	29.1711	0				0	60
	F08	SYBR	Arid1b	Unkn	siNeg. Ctrl. 3		29.5021	29.5021	0				0	60
	F09	SYBR	Arid1b	Unkn	siNeg. Ctrl. 3		29.1569	29.1569	0				0	60
	F10	SYBR		Unkn				0	0			0	0	60
	F11	SYBR		Unkn				0	0			0	0	60
	F12	SYBR		Unkn				0	0			0	0	60
	G01	SYBR		Unkn				0	0			0	0	60
	G02	SYBR		Unkn				0	0			0	0	60
	G03	SYBR		Unkn				0	0			0	0	60
	G04	SYBR		Unkn				0	0			0	0	60
	G05	SYBR		Unkn				0	0			0	0	60
	G06	SYBR		Unkn				0	0			0	0	60
	G07	SYBR		Unkn				0	0			0	0	60
	G08	SYBR		Unkn				0	0			0	0	60
	G09	SYBR		Unkn				0	0			0	0	60
	G10	SYBR		Unkn				0	0			0	0	60
	G11	SYBR		Unkn				0	0			0	0	60
	G12	SYBR		Unkn				0	0			0	0	60
	H01	SYBR		Unkn				0	0			0	0	60
	H02	SYBR		Unkn				0	0			0	0	60
	H03	SYBR		Unkn				0	0			0	0	60
	H04	SYBR		Unkn				0	0			0	0	60
	H05	SYBR		Unkn				0	0			0	0	60
	H06	SYBR		Unkn				0	0			0	0	60
	H07	SYBR		Unkn				0	0			0	0	60
	H08	SYBR		Unkn				0	0			0	0	60
	H09	SYBR		Unkn				0	0			0	0	60
	H10	SYBR		Unkn				0	0			0	0	60
	H11	SYBR		Unkn				0	0			0	0	60
	H12	SYBR		Unkn				0	0			0	0	60

## Sheet: siRNA_KD_efficiency_check
All 3 replicates	Pbrm1	Pbrm1	Pbrm1		All 3 replicates	Arid2	Arid2	Arid2		All 3 replcates	Brd7	Brd7	Brd7		All 3 replicates	Phf10	Phf10	Phf10		All 3 replicates	Smarca4	Smarca4	Smarca4		All 3 replicates	Smarca2	Smarca2	Smarca2		All 3 replicates	Arid1b	Arid1b	Arid1b		All 3 replicates	Avg(Rps9)		4th replicate	Avg (Rps9)
siNeg.Ctrl._1	26.7485	26.4587	26.4714		siNeg.Ctrl._1	26.9034	26.8428	26.9279		siNeg.Ctrl._1	24.7279	24.6815	24.7269		siNeg.Ctrl._1	24.5448	25.0239	25.0406		siNeg.Ctrl._1	27.0072	27.0148	27.1865		siNeg.Ctrl._1	27.549	27.7617	27.4787		siNeg.Ctrl._1	30.8838	29.3425	29.8093		siNeg.Ctrl._1	18.3452		siNeg.Ctrl._4	18.2875
siNeg.Ctrl._2	26.2902	26.1462	26.1729		siNeg.Ctrl._2	26.6423	26.4758	26.333		siNeg.Ctrl._2	24.1904	24.4251	24.2816		siNeg.Ctrl._2	24.3709	24.3608	24.3246		siNeg.Ctrl._2	26.5295	26.352	26.4423		siNeg.Ctrl._2	27.1401	27.3693	26.8981		siNeg.Ctrl._2	29.2624	29.4113	29.3428		siNeg.Ctrl._2	18.6041		siPbrm1_4	18.3543
siNeg.Ctrl._3	26.6235	26.3855	26.336		siNeg.Ctrl._3	26.9313	26.9389	26.7198		siNeg.Ctrl._3	24.5071	24.408	24.3377		siNeg.Ctrl._3	24.5096	24.4618	24.3792		siNeg.Ctrl._3	26.4841	26.6785	26.6214		siNeg.Ctrl._3	27.2449	27.2832	26.9694		siNeg.Ctrl._3	29.1711	29.5021	29.1569		siNeg.Ctrl._3	18.6475
siPbrm1_1	27.1926	27.1574	27.0461		siArid2_1	28.1752	28.0822	28.068		siBrd7_1	25.621	25.6805	25.79		siPhf10_1	26.6613	26.7659	26.9843		siSmarca4_1	29.3187	29.0466	29.1299		siSmarca2_1	28.2685	28.1067	27.9557		siArid1b_1	30.3306	30.4668	30.3842		siPbrm1_1	18.6846
siPbrm1_2	27.4847	27.814	27.6191		siArid2_2	28.0234	27.9486	27.8921		siBrd7_2	25.7713	25.4647	25.3852		siPhf10_2	25.787	26.106	26.1667		siSmarca4_2	29.0692	28.9623	28.7755		siSmarca2_2	28.0165	27.8443	27.7109		siArid1b_2	30.3999	29.8052	30.29		siPbrm1_2	18.5026
siPbrm1_3	28.1386	28.1397	27.892		siArid2_3	29.1242	27.7043	27.6494		siBrd7_3	25.4082	25.5938	25.7036		siPhf10_3	25.5489	25.685	25.5534		siSmarca4_3	28.7236	28.6814	29.001		siSmarca2_3	27.5402	27.6286	27.4395		siArid1b_3	29.9282	30.114	30.1142		siPbrm1_3	18.6971
siNeg.Ctrl._4	25.5263	25.5487	25.4822																																siArid2_1	18.3044
siPbrm1_4	26.1795	26.2224	26.2267																																siArid2_2	18.6583
																																			siArid2_3	18.8538
	avg(Pbrm1)					avg(Arid2)					avg(Brd7)					avg(Phf10)					avg(Smarca4)					avg(Smarca2)					avg(Arid1b)				siBrd7_1	18.6933
siNeg.Ctrl._1	26.5595				siNeg.Ctrl._1	26.8914				siNeg.Ctrl._1	24.7121				siNeg.Ctrl._1	24.8697				siNeg.Ctrl._1	27.0695				siNeg.Ctrl._1	27.5965				siNeg.Ctrl._1	30.0119				siBrd7_2	18.4459
siNeg.Ctrl._2	26.2031				siNeg.Ctrl._2	26.4837				siNeg.Ctrl._2	24.299				siNeg.Ctrl._2	24.3521				siNeg.Ctrl._2	26.4413				siNeg.Ctrl._2	27.1359				siNeg.Ctrl._2	29.3388				siBrd7_3	18.5744
siNeg.Ctrl._3	26.4483				siNeg.Ctrl._3	26.8633				siNeg.Ctrl._3	24.4176				siNeg.Ctrl._3	24.4502				siNeg.Ctrl._3	26.5947				siNeg.Ctrl._3	27.1658				siNeg.Ctrl._3	29.2767				siPhf10_1	18.8658
siPbrm1_1	27.132				siArid2_1	28.1085				siBrd7_1	25.6972				siPhf10_1	26.8038				siSmarca4_1	29.1651				siSmarca2_1	28.1103				siArid1b_1	30.3939				siPhf10_2	18.6332
siPbrm1_2	27.6393				siArid2_2	27.9547				siBrd7_2	25.5404				siPhf10_2	26.0199				siSmarca4_2	28.9357				siSmarca2_2	27.8572				siArid1b_2	30.165				siPhf10_3	18.7272
siPbrm1_3	28.0568				siArid2_3	28.1593				siBrd7_3	25.5685				siPhf10_3	25.5958				siSmarca4_3	28.802				siSmarca2_3	27.5361				siArid1b_3	30.0521				siSmarca4_1	18.6609
siNeg.Ctrl._4	25.5191																																		siSmarca4_2	18.4635
siPbrm1_4	26.2095																																		siSmarca4_3	18.4118
																																			siSmarca2_1	18.586
																																			siSmarca2_2	18.5506
																																			siSmarca2_3	18.3634
					Normalized to the siNegative Control					Average												positions on the graph				t.test	significance								siArid1b_1	18.3855
	avg(Pbrm1)	avg(RPS9)	Delta Ct		Delta delta Ct	Relative expression				R.E.		SEM										0.8	2		siPbrm1 to N.C.	0.0213153	*								siArid1b_2	18.3065
siNeg.Ctrl._1	26.5595	18.3452	8.21434		0	1				siNeg.Ctrl	1	0										0.95	2												siArid1b_3	18.3519
siNeg.Ctrl._2	26.2031	18.6041	7.59904		0	1				siPbrm1	0.51825	0.141917										1.05	2
siNeg.Ctrl._3	26.4483	18.6475	7.80086		0	1																1.2	2
siNeg.Ctrl._4	25.5191	18.2875	7.23154		0	1
siPbrm1_1	27.132	18.6846	8.44747		0.23313	0.850787
siPbrm1_2	27.6393	18.5026	9.13667		1.53763	0.344451
siPbrm1_3	28.0568	18.6971	9.35962		2.12808	0.228762
siPbrm1_4	26.2095	18.3543	7.85526		0.623712	0.648999
																						positions on the graph				t.test	significance
					Normalized to the siNegative Control					Average												0.8	2.2		siArid2 to N.C.	0.00112874	**
	avg(Arid2)	avg(RPS9)	Delta Ct		Delta delta Ct	Relative expression				R.E.		SEM										1	1.8
siNeg.Ctrl._1	26.8914	18.3452	8.54617		0	1				siNeg.Ctrl	1	0										1.2	2
siNeg.Ctrl._2	26.4837	18.6041	7.87964		0	1				siArid2	0.420861	0.0275633
siNeg.Ctrl._3	26.8633	18.6475	8.21589		0	1
siArid2_1	28.1085	18.3044	9.80411		1.25794	0.418141
siArid2_2	27.9547	18.6583	9.29646		1.41682	0.374538
siArid2_3	28.1593	18.8538	9.30545		1.08956	0.469904
					Normalized to the siNegative Control					Average												positions on the graph				t.test	significance
	avg(Brd7)	avg(RPS9)	Delta Ct		Delta delta Ct	Relative expression				R.E.		SEM										0.8	2		siBrd7 to N.C.	0.0118796	*
siNeg.Ctrl._1	24.7121	18.3452	6.3669		0	1				siNeg.Ctrl	1	0										1	2.2
siNeg.Ctrl._2	24.299	18.6041	5.69499		0	1				siBrd7	0.483415	0.0810785										1.2	1.8
siNeg.Ctrl._3	24.4176	18.6475	5.77013		0	1
siBrd7_1	25.6972	18.6933	7.00382		0.636923	0.643083
siBrd7_2	25.5404	18.4459	7.09444		1.39945	0.379073
siBrd7_3	25.5685	18.5744	6.99415		1.22402	0.428088
					Normalized to the siNegative Control					Average												positions on the graph				t.test	significance
	avg(Phf10)	avg(RPS9)	Delta Ct		Delta delta Ct	Relative expression				R.E.		SEM										0.8	1.8		siPhf10 to N.C.	0.00281976	**
siNeg.Ctrl._1	24.8697	18.3452	6.52454		0	1				siNeg.Ctrl	1	0										1	2.2
siNeg.Ctrl._2	24.3521	18.6041	5.74807		0	1				siPhf10	0.391427	0.0458962										1.2	2
siNeg.Ctrl._3	24.4502	18.6475	5.80275		0	1
siPhf10_1	26.8038	18.8658	7.93804		1.4135	0.3754
siPhf10_2	26.0199	18.6332	7.38667		1.6386	0.321168
siPhf10_3	25.5958	18.7272	6.86853		1.06578	0.477714
																						positions on the graph				t.test	significance
					Normalized to the siNegative Control					Average												0.8	2		siSmarca4 to N.C.	0.00129197	**
	avg(Smarca4)	avg(RPS9)	Delta Ct		Delta delta Ct	Relative expression				R.E.		SEM										1	2.2
siNeg.Ctrl._1	27.0695	18.3452	8.72428		0	1				siNeg.Ctrl	1	0										1.2	1.8
siNeg.Ctrl._2	26.4413	18.6041	7.83721		0	1				siSmarca4	0.212028	0.0401324
siNeg.Ctrl._3	26.5947	18.6475	7.9472		0	1
siSmarca4_1	29.1651	18.6609	10.5042		1.77994	0.291195
siSmarca4_2	28.9357	18.4635	10.4722		2.63499	0.160986
siSmarca4_3	28.802	18.4118	10.3902		2.44297	0.183904
					Normalized to the siNegative Control					Average												positions on the graph				t.test	significance
	avg(Smarca2)	avg(RPS9)	Delta Ct		Delta delta Ct	Relative expression				R.E.		SEM										0.8	2		siSmarca2 to N.C.	0.0251428	*
siNeg.Ctrl._1	27.5965	18.3452	9.25125		0	1				siNeg.Ctrl	1	0										1	2.2
siNeg.Ctrl._2	27.1359	18.6041	8.5318		0	1				siSmarca2	0.682461	0.0740281										1.2	1.8
siNeg.Ctrl._3	27.1658	18.6475	8.51835		0	1
siSmarca2_1	28.1103	18.586	9.52429		0.273043	0.827572
siSmarca2_2	27.8572	18.5506	9.30662		0.774823	0.58446
siSmarca2_3	27.5361	18.3634	9.17273		0.654378	0.635349
					Normalized to the siNegative Control					Average												positions on the graph				t.test	significance
	avg(Arid1b)	avg(RPS9)	Delta Ct		Delta delta Ct	Relative expression				R.E.		SEM										0.8	2		siArid1b to N.C.	0.0290941	*
siNeg.Ctrl._1	30.0119	18.3452	11.6667		0	1				siNeg.Ctrl	1	0										1	2.2
siNeg.Ctrl._2	29.3388	18.6041	10.7348		0	1				siArid1b	0.57467	0.107342										1.2	1.8
siNeg.Ctrl._3	29.2767	18.6475	10.6292		0	1
siArid1b_1	30.3939	18.3855	12.0083		0.341672	0.789126
siArid1b_2	30.165	18.3065	11.8585		1.12375	0.458899
siArid1b_3	30.0521	18.3519	11.7003		1.07101	0.475985

## Sheet: Raw_clock_genes_siNeg.Ctrl.
	Well	Fluor	Target	Content	Sample	Biological Set Name	Cq	Cq Mean	Cq Std. Dev	Starting Quantity (SQ)	Log Starting Quantity	SQ Mean	SQ Std. Dev	Set Point	Well Note
	A01	SYBR	Bmal1	Unkn	Mock 1		28.3193	28.3193	0				0	60
	A02	SYBR	Bmal1	Unkn	Mock 1		28.4805	28.4805	0				0	60
	A03	SYBR	Bmal1	Unkn	Mock 1		28.322	28.322	0				0	60
	A04	SYBR	Dbp	Unkn	Mock 1		25.0501	25.0501	0				0	60
	A05	SYBR	Dbp	Unkn	Mock 1		25.0969	25.0969	0				0	60
	A06	SYBR	Dbp	Unkn	Mock 1		24.6342	24.6342	0				0	60
	A07	SYBR	Cry1	Unkn	Mock 1		27.1682	27.1682	0				0	60
	A08	SYBR	Cry1	Unkn	Mock 1		27.1829	27.1829	0				0	60
	A09	SYBR	Cry1	Unkn	Mock 1		27.1378	27.1378	0				0	60
	A10	SYBR	Per1	Unkn	Mock 1		27.1544	27.1544	0				0	60
	A11	SYBR	Per1	Unkn	Mock 1		27.0931	27.0931	0				0	60
	A12	SYBR	Per1	Unkn	Mock 1		26.7863	26.7863	0				0	60
	B01	SYBR	Bmal1	Unkn	Mock 2		27.3364	27.3364	0				0	60
	B02	SYBR	Bmal1	Unkn	Mock 2		27.4899	27.4899	0				0	60
	B03	SYBR	Bmal1	Unkn	Mock 2		27.1629	27.1629	0				0	60
	B04	SYBR	Dbp	Unkn	Mock 2		24.7455	24.7455	0				0	60
	B05	SYBR	Dbp	Unkn	Mock 2		24.6619	24.6619	0				0	60
	B06	SYBR	Dbp	Unkn	Mock 2		24.8782	24.8782	0				0	60
	B07	SYBR	Cry1	Unkn	Mock 2		26.3527	26.3527	0				0	60
	B08	SYBR	Cry1	Unkn	Mock 2		26.1949	26.1949	0				0	60
	B09	SYBR	Cry1	Unkn	Mock 2		26.0306	26.0306	0				0	60
	B10	SYBR	Per1	Unkn	Mock 2		26.8075	26.8075	0				0	60
	B11	SYBR	Per1	Unkn	Mock 2		26.7068	26.7068	0				0	60
	B12	SYBR	Per1	Unkn	Mock 2		26.5094	26.5094	0				0	60
	C01	SYBR	Bmal1	Unkn	Mock 3		27.6614	27.6614	0				0	60
	C02	SYBR	Bmal1	Unkn	Mock 3		27.8788	27.8788	0				0	60
	C03	SYBR	Bmal1	Unkn	Mock 3		27.9321	27.9321	0				0	60
	C04	SYBR	Dbp	Unkn	Mock 3		24.9489	24.9489	0				0	60
	C05	SYBR	Dbp	Unkn	Mock 3		24.8003	24.8003	0				0	60
	C06	SYBR	Dbp	Unkn	Mock 3		24.4585	24.4585	0				0	60
	C07	SYBR	Cry1	Unkn	Mock 3		26.356	26.356	0				0	60
	C08	SYBR	Cry1	Unkn	Mock 3		26.6346	26.6346	0				0	60
	C09	SYBR	Cry1	Unkn	Mock 3		26.5713	26.5713	0				0	60
	C10	SYBR	Per1	Unkn	Mock 3		26.4244	26.4244	0				0	60
	C11	SYBR	Per1	Unkn	Mock 3		26.5616	26.5616	0				0	60
	C12	SYBR	Per1	Unkn	Mock 3		26.3308	26.3308	0				0	60
	D01	SYBR	Per2	Unkn	Mock 1		27.7159	27.7159	0				0	60
	D02	SYBR	Per2	Unkn	Mock 1		27.7131	27.7131	0				0	60
	D03	SYBR	Per2	Unkn	Mock 1		28.0465	28.0465	0				0	60
	D04	SYBR	Bmal1	Unkn	siNeg. Ctrl. 1		27.9577	27.9577	0				0	60
	D05	SYBR	Bmal1	Unkn	siNeg. Ctrl. 1		27.8991	27.8991	0				0	60
	D06	SYBR	Bmal1	Unkn	siNeg. Ctrl. 1		28.1594	28.1594	0				0	60
	D07	SYBR	Dbp	Unkn	siNeg. Ctrl. 1		24.764	24.764	0				0	60
	D08	SYBR	Dbp	Unkn	siNeg. Ctrl. 1		25.0936	25.0936	0				0	60
	D09	SYBR	Dbp	Unkn	siNeg. Ctrl. 1		25.1192	25.1192	0				0	60
	D10	SYBR	Cry1	Unkn	siNeg. Ctrl. 1		27.294	27.294	0				0	60
	D11	SYBR	Cry1	Unkn	siNeg. Ctrl. 1		26.6991	26.6991	0				0	60
	D12	SYBR	Cry1	Unkn	siNeg. Ctrl. 1		26.8998	26.8998	0				0	60
	E01	SYBR	Per2	Unkn	Mock 2		27.2309	27.2309	0				0	60
	E02	SYBR	Per2	Unkn	Mock 2		27.2882	27.2882	0				0	60
	E03	SYBR	Per2	Unkn	Mock 2		27.2121	27.2121	0				0	60
	E04	SYBR	Bmal1	Unkn	siNeg. Ctrl. 2		27.7901	27.7901	0				0	60
	E05	SYBR	Bmal1	Unkn	siNeg. Ctrl. 2		27.8599	27.8599	0				0	60
	E06	SYBR	Bmal1	Unkn	siNeg. Ctrl. 2		27.5761	27.5761	0				0	60
	E07	SYBR	Dbp	Unkn	siNeg. Ctrl. 2		24.9688	24.9688	0				0	60
	E08	SYBR	Dbp	Unkn	siNeg. Ctrl. 2		25.0397	25.0397	0				0	60
	E09	SYBR	Dbp	Unkn	siNeg. Ctrl. 2		25.1719	25.1719	0				0	60
	E10	SYBR	Cry1	Unkn	siNeg. Ctrl. 2		26.8737	26.8737	0				0	60
	E11	SYBR	Cry1	Unkn	siNeg. Ctrl. 2		26.9729	26.9729	0				0	60
	E12	SYBR	Cry1	Unkn	siNeg. Ctrl. 2		26.6018	26.6018	0				0	60
	F01	SYBR	Per2	Unkn	Mock 3		27.2391	27.2391	0				0	60
	F02	SYBR	Per2	Unkn	Mock 3		27.7206	27.7206	0				0	60
	F03	SYBR	Per2	Unkn	Mock 3		27.5056	27.5056	0				0	60
	F04	SYBR	Bmal1	Unkn	siNeg. Ctrl. 3		28.017	28.017	0				0	60
	F05	SYBR	Bmal1	Unkn	siNeg. Ctrl. 3		28.2406	28.2406	0				0	60
	F06	SYBR	Bmal1	Unkn	siNeg. Ctrl. 3		27.874	27.874	0				0	60
	F07	SYBR	Dbp	Unkn	siNeg. Ctrl. 3		24.7694	24.7694	0				0	60
	F08	SYBR	Dbp	Unkn	siNeg. Ctrl. 3		24.5496	24.5496	0				0	60
	F09	SYBR	Dbp	Unkn	siNeg. Ctrl. 3		24.9939	24.9939	0				0	60
	F10	SYBR	Cry1	Unkn	siNeg. Ctrl. 3		26.5423	26.5423	0				0	60
	F11	SYBR	Cry1	Unkn	siNeg. Ctrl. 3		26.6919	26.6919	0				0	60
	F12	SYBR	Cry1	Unkn	siNeg. Ctrl. 3		26.9128	26.9128	0				0	60
	G01	SYBR	Per1	Unkn	siNeg. Ctrl. 1		26.8882	26.8882	0				0	60
	G02	SYBR	Per1	Unkn	siNeg. Ctrl. 1		26.7254	26.7254	0				0	60
	G03	SYBR	Per1	Unkn	siNeg. Ctrl. 1		27.0983	27.0983	0				0	60
	G04	SYBR	Per1	Unkn	siNeg. Ctrl. 2		26.6559	26.6559	0				0	60
	G05	SYBR	Per1	Unkn	siNeg. Ctrl. 2		26.5712	26.5712	0				0	60
	G06	SYBR	Per1	Unkn	siNeg. Ctrl. 2		26.5385	26.5385	0				0	60
	G07	SYBR	Per1	Unkn	siNeg. Ctrl. 3		26.6396	26.6396	0				0	60
	G08	SYBR	Per1	Unkn	siNeg. Ctrl. 3		26.6202	26.6202	0				0	60
	G09	SYBR	Per1	Unkn	siNeg. Ctrl. 3		26.5477	26.5477	0				0	60
	G10	SYBR		Unkn				0	0			0	0	60
	G11	SYBR		Unkn				0	0			0	0	60
	G12	SYBR		Unkn				0	0			0	0	60
	H01	SYBR	Per2	Unkn	siNeg. Ctrl. 1		27.8686	27.8686	0				0	60
	H02	SYBR	Per2	Unkn	siNeg. Ctrl. 1		27.8163	27.8163	0				0	60
	H03	SYBR	Per2	Unkn	siNeg. Ctrl. 1		28.0051	28.0051	0				0	60
	H04	SYBR	Per2	Unkn	siNeg. Ctrl. 2		27.5721	27.5721	0				0	60
	H05	SYBR	Per2	Unkn	siNeg. Ctrl. 2		27.2095	27.2095	0				0	60
	H06	SYBR	Per2	Unkn	siNeg. Ctrl. 2		27.5558	27.5558	0				0	60
	H07	SYBR	Per2	Unkn	siNeg. Ctrl. 3		27.5761	27.5761	0				0	60
	H08	SYBR	Per2	Unkn	siNeg. Ctrl. 3		27.805	27.805	0				0	60
	H09	SYBR	Per2	Unkn	siNeg. Ctrl. 3		27.4992	27.4992	0				0	60
	H10	SYBR		Unkn				0	0			0	0	60
	H11	SYBR		Unkn				0	0			0	0	60
	H12	SYBR		Unkn				0	0			0	0	60

## Sheet: Raw_clock_genes_siPbrm1,siArid2
	Well	Fluor	Target	Content	Sample	Biological Set Name	Cq	Cq Mean	Cq Std. Dev	Starting Quantity (SQ)	Log Starting Quantity	SQ Mean	SQ Std. Dev	Set Point	Well Note
	A01	SYBR	Bmal1	Unkn	siPbrm1 1		27.8831	27.8831	0				0	60
	A02	SYBR	Bmal1	Unkn	siPbrm1 1		27.9375	27.9375	0				0	60
	A03	SYBR	Bmal1	Unkn	siPbrm1 1		27.8122	27.8122	0				0	60
	A04	SYBR	Dbp	Unkn	siPbrm1 1		24.743	24.743	0				0	60
	A05	SYBR	Dbp	Unkn	siPbrm1 1		24.8933	24.8933	0				0	60
	A06	SYBR	Dbp	Unkn	siPbrm1 1		24.7754	24.7754	0				0	60
	A07	SYBR	Cry1	Unkn	siPbrm1 1		26.7323	26.7323	0				0	60
	A08	SYBR	Cry1	Unkn	siPbrm1 1		26.5503	26.5503	0				0	60
	A09	SYBR	Cry1	Unkn	siPbrm1 1		26.6509	26.6509	0				0	60
	A10	SYBR	Per1	Unkn	siPbrm1 1		26.5356	26.5356	0				0	60
	A11	SYBR	Per1	Unkn	siPbrm1 1		26.3981	26.3981	0				0	60
	A12	SYBR	Per1	Unkn	siPbrm1 1		26.6865	26.6865	0				0	60
	B01	SYBR	Bmal1	Unkn	siPbrm1 2		27.7499	27.7499	0				0	60
	B02	SYBR	Bmal1	Unkn	siPbrm1 2		27.4562	27.4562	0				0	60
	B03	SYBR	Bmal1	Unkn	siPbrm1 2		27.5113	27.5113	0				0	60
	B04	SYBR	Dbp	Unkn	siPbrm1 2		25.4205	25.4205	0				0	60
	B05	SYBR	Dbp	Unkn	siPbrm1 2		25.4876	25.4876	0				0	60
	B06	SYBR	Dbp	Unkn	siPbrm1 2		25.7386	25.7386	0				0	60
	B07	SYBR	Cry1	Unkn	siPbrm1 2		26.1181	26.1181	0				0	60
	B08	SYBR	Cry1	Unkn	siPbrm1 2		25.8028	25.8028	0				0	60
	B09	SYBR	Cry1	Unkn	siPbrm1 2		25.74	25.74	0				0	60
	B10	SYBR	Per1	Unkn	siPbrm1 2		26.8638	26.8638	0				0	60
	B11	SYBR	Per1	Unkn	siPbrm1 2		27.3812	27.3812	0				0	60
	B12	SYBR	Per1	Unkn	siPbrm1 2		27.3607	27.3607	0				0	60
	C01	SYBR	Bmal1	Unkn	siPbrm1 3		27.3943	27.3943	0				0	60
	C02	SYBR	Bmal1	Unkn	siPbrm1 3		27.4455	27.4455	0				0	60
	C03	SYBR	Bmal1	Unkn	siPbrm1 3		27.1304	27.1304	0				0	60
	C04	SYBR	Dbp	Unkn	siPbrm1 3		25.7023	25.7023	0				0	60
	C05	SYBR	Dbp	Unkn	siPbrm1 3		25.4477	25.4477	0				0	60
	C06	SYBR	Dbp	Unkn	siPbrm1 3		25.3992	25.3992	0				0	60
	C07	SYBR	Cry1	Unkn	siPbrm1 3		25.7646	25.7646	0				0	60
	C08	SYBR	Cry1	Unkn	siPbrm1 3		25.6846	25.6846	0				0	60
	C09	SYBR	Cry1	Unkn	siPbrm1 3		25.7038	25.7038	0				0	60
	C10	SYBR	Per1	Unkn	siPbrm1 3		27.0577	27.0577	0				0	60
	C11	SYBR	Per1	Unkn	siPbrm1 3		27.1088	27.1088	0				0	60
	C12	SYBR	Per1	Unkn	siPbrm1 3		27.3362	27.3362	0				0	60
	D01	SYBR	Per2	Unkn	siPbrm1 1		27.5826	27.5826	0				0	60
	D02	SYBR	Per2	Unkn	siPbrm1 1		27.5873	27.5873	0				0	60
	D03	SYBR	Per2	Unkn	siPbrm1 1		27.6482	27.6482	0				0	60
	D04	SYBR	Bmal1	Unkn	siArid2 1		28.5095	28.5095	0				0	60
	D05	SYBR	Bmal1	Unkn	siArid2 1		28.0681	28.0681	0				0	60
	D06	SYBR	Bmal1	Unkn	siArid2 1		28.2221	28.2221	0				0	60
	D07	SYBR	Dbp	Unkn	siArid2 1		25.1239	25.1239	0				0	60
	D08	SYBR	Dbp	Unkn	siArid2 1		24.9097	24.9097	0				0	60
	D09	SYBR	Dbp	Unkn	siArid2 1		25.2589	25.2589	0				0	60
	D10	SYBR	Cry1	Unkn	siArid2 1		27.1326	27.1326	0				0	60
	D11	SYBR	Cry1	Unkn	siArid2 1		27.1567	27.1567	0				0	60
	D12	SYBR	Cry1	Unkn	siArid2 1		27.3253	27.3253	0				0	60
	E01	SYBR	Per2	Unkn	siPbrm1 2		27.9051	27.9051	0				0	60
	E02	SYBR	Per2	Unkn	siPbrm1 2		28.1606	28.1606	0				0	60
	E03	SYBR	Per2	Unkn	siPbrm1 2		27.7289	27.7289	0				0	60
	E04	SYBR	Bmal1	Unkn	siArid2 2		28.3856	28.3856	0				0	60
	E05	SYBR	Bmal1	Unkn	siArid2 2		27.967	27.967	0				0	60
	E06	SYBR	Bmal1	Unkn	siArid2 2		28.0719	28.0719	0				0	60
	E07	SYBR	Dbp	Unkn	siArid2 2		24.9817	24.9817	0				0	60
	E08	SYBR	Dbp	Unkn	siArid2 2		25.0482	25.0482	0				0	60
	E09	SYBR	Dbp	Unkn	siArid2 2		24.7353	24.7353	0				0	60
	E10	SYBR	Cry1	Unkn	siArid2 2		26.6272	26.6272	0				0	60
	E11	SYBR	Cry1	Unkn	siArid2 2		26.8073	26.8073	0				0	60
	E12	SYBR	Cry1	Unkn	siArid2 2		26.7808	26.7808	0				0	60
	F01	SYBR	Per2	Unkn	siPbrm1 3		28.1638	28.1638	0				0	60
	F02	SYBR	Per2	Unkn	siPbrm1 3		28.3772	28.3772	0				0	60
	F03	SYBR	Per2	Unkn	siPbrm1 3		28.0873	28.0873	0				0	60
	F04	SYBR	Bmal1	Unkn	siArid2 3		28.394	28.394	0				0	60
	F05	SYBR	Bmal1	Unkn	siArid2 3		28.4302	28.4302	0				0	60
	F06	SYBR	Bmal1	Unkn	siArid2 3		28.4243	28.4243	0				0	60
	F07	SYBR	Dbp	Unkn	siArid2 3		25.551	25.551	0				0	60
	F08	SYBR	Dbp	Unkn	siArid2 3		25.446	25.446	0				0	60
	F09	SYBR	Dbp	Unkn	siArid2 3		25.5357	25.5357	0				0	60
	F10	SYBR	Cry1	Unkn	siArid2 3		26.955	26.955	0				0	60
	F11	SYBR	Cry1	Unkn	siArid2 3		27.6042	27.6042	0				0	60
	F12	SYBR	Cry1	Unkn	siArid2 3		27.2636	27.2636	0				0	60
	G01	SYBR	Per1	Unkn	siArid2 1		26.5715	26.5715	0				0	60
	G02	SYBR	Per1	Unkn	siArid2 1		27.1777	27.1777	0				0	60
	G03	SYBR	Per1	Unkn	siArid2 1		26.5493	26.5493	0				0	60
	G04	SYBR	Per1	Unkn	siArid2 2		26.6631	26.6631	0				0	60
	G05	SYBR	Per1	Unkn	siArid2 2		26.4954	26.4954	0				0	60
	G06	SYBR	Per1	Unkn	siArid2 2		26.6994	26.6994	0				0	60
	G07	SYBR	Per1	Unkn	siArid2 3		27.3057	27.3057	0				0	60
	G08	SYBR	Per1	Unkn	siArid2 3		27.3038	27.3038	0				0	60
	G09	SYBR	Per1	Unkn	siArid2 3		27.187	27.187	0				0	60
	G10	SYBR		Unkn				0	0			0	0	60
	G11	SYBR		Unkn				0	0			0	0	60
	G12	SYBR		Unkn				0	0			0	0	60
	H01	SYBR	Per2	Unkn	siArid2 1		28.027	28.027	0				0	60
	H02	SYBR	Per2	Unkn	siArid2 1		28.2632	28.2632	0				0	60
	H03	SYBR	Per2	Unkn	siArid2 1		28.1876	28.1876	0				0	60
	H04	SYBR	Per2	Unkn	siArid2 2		27.6113	27.6113	0				0	60
	H05	SYBR	Per2	Unkn	siArid2 2		27.7805	27.7805	0				0	60
	H06	SYBR	Per2	Unkn	siArid2 2		28.1066	28.1066	0				0	60
	H07	SYBR	Per2	Unkn	siArid2 3		28.2004	28.2004	0				0	60
	H08	SYBR	Per2	Unkn	siArid2 3		28.8461	28.8461	0				0	60
	H09	SYBR	Per2	Unkn	siArid2 3		28.1295	28.1295	0				0	60
	H10	SYBR		Unkn				0	0			0	0	60
	H11	SYBR		Unkn				0	0			0	0	60
	H12	SYBR		Unkn				0	0			0	0	60

## Sheet: Clock_genes_siPbrm1
All 3 replicates	Bmal1	Bmal1	Bmal1	Dbp	Dbp	Dbp	Cry1	Cry1	Cry1	Per1	Per1	Per1	Per2	Per2	Per2
siNeg.Ctrl._1	27.9577	27.8991	28.1594	24.764	25.0936	25.1192	27.294	26.6991	26.8998	26.8882	26.7254	27.0983	27.8686	27.8163	28.0051
siNeg.Ctrl._2	27.7901	27.8599	27.5761	24.9688	25.0397	25.1719	26.8737	26.9729	26.6018	26.6559	26.5712	26.5385	27.5721	27.2095	27.5558
siNeg.Ctrl._3	28.017	28.2406	27.874	24.7694	24.5496	24.9939	26.5423	26.6919	26.9128	26.6396	26.6202	26.5477	27.5761	27.805	27.4992
siPbrm1_1	27.8831	27.9375	27.8122	24.743	24.8933	24.7754	26.7323	26.5503	26.6509	26.5356	26.3981	26.6865	27.5826	27.5873	27.6482
siPbrm1_2	27.7499	27.4562	27.5113	25.4205	25.4876	25.7386	26.1181	25.8028	25.74	26.8638	27.3812	27.3607	27.9051	28.1606	27.7289
siPbrm1_3	27.3943	27.4455	27.1304	25.7023	25.4477	25.3992	25.7646	25.6846	25.7038	27.0577	27.1088	27.3362	28.1638	28.3772	28.0873
siNeg.Ctrl_4	27.9759	27.6444	27.9698	25.5694	26.021	26.2012	25.5075	25.5439	25.4839	27.2147	27.3222	26.7125	27.5378	27.7497	27.4241
siPbrm1_4	27.3785	27.5491	27.6592	26.1535	25.8159	25.5601	25.4845	25.3686	25.2747	26.9759	27.2671	26.8635	27.7365	27.2808	27.3377
	avg(Bmal11)	avg(Dbp)	avg(Cry1)	avg(Per1)	avg(Per2)
siNeg.Ctrl._1	28.0054	24.9923	26.9643	26.9039	27.8967
siNeg.Ctrl._2	27.7421	25.0601	26.8161	26.5886	27.4458
siNeg.Ctrl._3	28.0439	24.771	26.7157	26.6025	27.6268
siPbrm1_1	27.8776	24.8039	26.6445	26.5401	27.606
siPbrm1_2	27.5725	25.5489	25.887	27.2019	27.9316
siPbrm1_3	27.3234	25.5164	25.7177	27.1676	28.2095
siNeg.Ctrl_4	27.8633	25.9305	25.5118	27.0831	27.5705
siPbrm1_4	27.5289	25.8432	25.3759	27.0355	27.4517
						Normalized to the siNegative Control					Average												positions on the graph				t.test	significance
	avg(Bmal11)	avg(RPS9)	Delta Ct			Delta delta Ct	Relative expression				R.E.		SEM										0.8	2.2		siPbrm1 to N.C.	0.0369138	*
siNeg.Ctrl._1	28.0054	18.3452	9.66019			0	1				siNeg.Ctrl	1	0										0.95	2
siNeg.Ctrl._2	27.7421	18.6041	9.13799			0	1				siPbrm1	1.36418	0.134915										1.05	2
siNeg.Ctrl._3	28.0439	18.6475	9.39642			0	1																1.2	1.8
siNeg.Ctrl_4	27.8633	18.2875	9.57581			0	1
siPbrm1_1	27.8776	18.6846	9.19305			-0.467141	1.38237
siPbrm1_2	27.5725	18.5026	9.06986			-0.0681256	1.04835
siPbrm1_3	27.3234	18.6971	8.62629			-0.770127	1.70542
siPbrm1_4	27.5289	18.3543	9.17465			-0.401168	1.32058
																							positions on the graph				t.test	significance
						Normalized to the siNegative Control					Average												0.8	2.2		siPbrm1 to N.C.	0.219037	n.s.
	avg(Dbp)	avg(RPS9)	Delta Ct			Delta delta Ct	Relative expression				R.E.		SEM										0.95	2
siNeg.Ctrl._1	24.9923	18.3452	6.64708			0	1				siNeg.Ctrl	1	0										1.05	2
siNeg.Ctrl._2	25.0601	18.6041	6.45604			0	1				siPbrm1	1.23333	0.261559										1.2	1.8
siNeg.Ctrl._3	24.771	18.6475	6.12353			0	1
siNeg.Ctrl_4	25.9305	18.2875	7.643			0	1
siPbrm1_1	24.8039	18.3044	6.49954			-0.147537	1.10768
siPbrm1_2	25.5489	18.6583	6.89065			0.434611	0.739893
siPbrm1_3	25.5164	18.8538	6.6626			-0.980408	1.97302
siPbrm1_4	25.8432	18.3543	7.4889			-0.154108	1.11273
						Normalized to the siNegative Control					Average												positions on the graph				t.test	significance
	avg(Cry1)	avg(RPS9)	Delta Ct			Delta delta Ct	Relative expression				R.E.		SEM										0.8	2		siPbrm1 to N.C.	0.0171756	*
siNeg.Ctrl._1	26.9643	18.3452	8.61908			0	1				siNeg.Ctrl	1	0										0.95	2
siNeg.Ctrl._2	26.8161	18.6041	8.21207			0	1				siPbrm1	1.58616	0.158554										1.05	2
siNeg.Ctrl._3	26.7157	18.6475	8.06822			0	1																1.2	2
siNeg.Ctrl_4	25.5118	18.2875	7.22424			0	1
siPbrm1_1	26.6445	18.6933	7.95112			-0.667956	1.58882
siPbrm1_2	25.887	18.4459	7.44101			-0.771059	1.70652
siPbrm1_3	25.7177	18.5744	7.14331			-0.924906	1.89856
siPbrm1_4	25.3759	18.3543	7.02167			-0.20257	1.15075
						Normalized to the siNegative Control					Average												positions on the graph				t.test	significance
	avg(Per1)	avg(RPS9)	Delta Ct			Delta delta Ct	Relative expression				R.E.		SEM										0.8	2		siPbrm1 to N.C.	0.397317	n.s.
siNeg.Ctrl._1	26.9039	18.3452	8.55873			0	1				siNeg.Ctrl	1	0										0.95	1.8
siNeg.Ctrl._2	26.5886	18.6041	7.98449			0	1				siPbrm1	1.07748	0.272484										1.05	2.2
siNeg.Ctrl._3	26.6025	18.6475	7.95508			0	1																1.2	2
siNeg.Ctrl_4	27.0831	18.2875	8.79561			0	1
siPbrm1_1	26.5401	18.8658	7.67433			-0.884405	1.846
siPbrm1_2	27.2019	18.6332	8.56867			0.584172	0.667032
siPbrm1_3	27.1676	18.7272	8.44034			0.485265	0.714366
siPbrm1_4	27.0355	18.3543	8.6812			-0.11441	1.08253
																							positions on the graph				t.test	significance
						Normalized to the siNegative Control					Average												0.8	2		siPbrm1 to N.C.	0.448667	n.s.
	avg(Per2)	avg(RPS9)	Delta Ct			Delta delta Ct	Relative expression				R.E.		SEM										0.95	1.8
siNeg.Ctrl._1	27.8967	18.3452	9.55148			0	1				siNeg.Ctrl	1	0										1.05	2.2
siNeg.Ctrl._2	27.4458	18.6041	8.84175			0	1				siPbrm1	0.968654	0.22347										1.2	2
siNeg.Ctrl._3	27.6268	18.6475	8.97929			0	1
siNeg.Ctrl_4	27.5705	18.2875	9.28302			0	1
siPbrm1_1	27.606	18.6609	8.94513			-0.606346	1.5224
siPbrm1_2	27.9316	18.4635	9.4681			0.626354	0.647812
siPbrm1_3	28.2095	18.4118	9.79763			0.818334	0.567096
siPbrm1_4	27.4517	18.3543	9.0974			-0.185622	1.13731

## Sheet: Raw_Pbrm1,N.C._4th_repli_all
	Well	Fluor	Target	Content	Sample	Biological Set Name	Cq	Cq Mean	Cq Std. Dev	Starting Quantity (SQ)	Log Starting Quantity	SQ Mean	SQ Std. Dev	Set Point	Well Note
	A01	SYBR	Pbrm1	Unkn	si Neg.Ctrl. 4		25.5263	25.5263	0				0	60
	A02	SYBR	Pbrm1	Unkn	si Neg.Ctrl. 4		25.5487	25.5487	0				0	60
	A03	SYBR	Pbrm1	Unkn	si Neg.Ctrl. 4		25.4822	25.4822	0				0	60
	A04	SYBR	Rps9	Unkn	si Neg.Ctrl. 4		18.5573	18.5573	0				0	60
	A05	SYBR	Rps9	Unkn	si Neg.Ctrl. 4		18.089	18.089	0				0	60
	A06	SYBR	Rps9	Unkn	si Neg.Ctrl. 4		18.2163	18.2163	0				0	60
	A07	SYBR	Bmal1	Unkn	si Neg.Ctrl. 4		27.9759	27.9759	0				0	60
	A08	SYBR	Bmal1	Unkn	si Neg.Ctrl. 4		27.6444	27.6444	0				0	60
	A09	SYBR	Bmal1	Unkn	si Neg.Ctrl. 4		27.9698	27.9698	0				0	60
	A10	SYBR	Dbp	Unkn	si Neg.Ctrl. 4		25.5694	25.5694	0				0	60
	A11	SYBR	Dbp	Unkn	si Neg.Ctrl. 4		26.021	26.021	0				0	60
	A12	SYBR	Dbp	Unkn	si Neg.Ctrl. 4		26.2012	26.2012	0				0	60
	B01	SYBR	Pbrm1	Unkn	si Pbrm1 4		26.1795	26.1795	0				0	60
	B02	SYBR	Pbrm1	Unkn	si Pbrm1 4		26.2224	26.2224	0				0	60
	B03	SYBR	Pbrm1	Unkn	si Pbrm1 4		26.2267	26.2267	0				0	60
	B04	SYBR	Rps9	Unkn	si Pbrm1 4		18.3087	18.3087	0				0	60
	B05	SYBR	Rps9	Unkn	si Pbrm1 4		18.291	18.291	0				0	60
	B06	SYBR	Rps9	Unkn	si Pbrm1 4		18.4632	18.4632	0				0	60
	B07	SYBR	Bmal1	Unkn	si Pbrm1 4		27.3785	27.3785	0				0	60
	B08	SYBR	Bmal1	Unkn	si Pbrm1 4		27.5491	27.5491	0				0	60
	B09	SYBR	Bmal1	Unkn	si Pbrm1 4		27.6592	27.6592	0				0	60
	B10	SYBR	Dbp	Unkn	si Pbrm1 4		26.1535	26.1535	0				0	60
	B11	SYBR	Dbp	Unkn	si Pbrm1 4		25.8159	25.8159	0				0	60
	B12	SYBR	Dbp	Unkn	si Pbrm1 4		25.5601	25.5601	0				0	60
	C01	SYBR	Cry1	Unkn	si Neg.Ctrl. 4		25.5075	25.5075	0				0	60
	C02	SYBR	Cry1	Unkn	si Neg.Ctrl. 4		25.5439	25.5439	0				0	60
	C03	SYBR	Cry1	Unkn	si Neg.Ctrl. 4		25.4839	25.4839	0				0	60
	C04	SYBR	Per1	Unkn	si Neg.Ctrl. 4		27.2147	27.2147	0				0	60
	C05	SYBR	Per1	Unkn	si Neg.Ctrl. 4		27.3222	27.3222	0				0	60
	C06	SYBR	Per1	Unkn	si Neg.Ctrl. 4		26.7125	26.7125	0				0	60
	C07	SYBR	Per2	Unkn	si Neg.Ctrl. 4		27.5378	27.5378	0				0	60
	C08	SYBR	Per2	Unkn	si Neg.Ctrl. 4		27.7497	27.7497	0				0	60
	C09	SYBR	Per2	Unkn	si Neg.Ctrl. 4		27.4241	27.4241	0				0	60
	C10	SYBR		Unkn				0	0			0	0	60
	C11	SYBR		Unkn				0	0			0	0	60
	C12	SYBR		Unkn				0	0			0	0	60
	D01	SYBR	Cry1	Unkn	si Pbrm1 4		25.4845	25.4845	0				0	60
	D02	SYBR	Cry1	Unkn	si Pbrm1 4		25.3686	25.3686	0				0	60
	D03	SYBR	Cry1	Unkn	si Pbrm1 4		25.2747	25.2747	0				0	60
	D04	SYBR	Per1	Unkn	si Pbrm1 4		26.9759	26.9759	0				0	60
	D05	SYBR	Per1	Unkn	si Pbrm1 4		27.2671	27.2671	0				0	60
	D06	SYBR	Per1	Unkn	si Pbrm1 4		26.8635	26.8635	0				0	60
	D07	SYBR	Per2	Unkn	si Pbrm1 4		27.7365	27.7365	0				0	60
	D08	SYBR	Per2	Unkn	si Pbrm1 4		27.2808	27.2808	0				0	60
	D09	SYBR	Per2	Unkn	si Pbrm1 4		27.3377	27.3377	0				0	60
	D10	SYBR		Unkn				0	0			0	0	60
	D11	SYBR		Unkn				0	0			0	0	60
	D12	SYBR		Unkn				0	0			0	0	60
	E01	SYBR		Unkn				0	0			0	0	60
	E02	SYBR		Unkn				0	0			0	0	60
	E03	SYBR		Unkn				0	0			0	0	60
	E04	SYBR		Unkn				0	0			0	0	60
	E05	SYBR		Unkn				0	0			0	0	60
	E06	SYBR		Unkn				0	0			0	0	60
	E07	SYBR		Unkn				0	0			0	0	60
	E08	SYBR		Unkn				0	0			0	0	60
	E09	SYBR		Unkn				0	0			0	0	60
	E10	SYBR		Unkn				0	0			0	0	60
	E11	SYBR		Unkn				0	0			0	0	60
	E12	SYBR		Unkn				0	0			0	0	60
	F01	SYBR		Unkn				0	0			0	0	60
	F02	SYBR		Unkn				0	0			0	0	60
	F03	SYBR		Unkn				0	0			0	0	60
	F04	SYBR		Unkn				0	0			0	0	60
	F05	SYBR		Unkn				0	0			0	0	60
	F06	SYBR		Unkn				0	0			0	0	60
	F07	SYBR		Unkn				0	0			0	0	60
	F08	SYBR		Unkn				0	0			0	0	60
	F09	SYBR		Unkn				0	0			0	0	60
	F10	SYBR		Unkn				0	0			0	0	60
	F11	SYBR		Unkn				0	0			0	0	60
	F12	SYBR		Unkn				0	0			0	0	60
	G01	SYBR		Unkn				0	0			0	0	60
	G02	SYBR		Unkn				0	0			0	0	60
	G03	SYBR		Unkn				0	0			0	0	60
	G04	SYBR		Unkn				0	0			0	0	60
	G05	SYBR		Unkn				0	0			0	0	60
	G06	SYBR		Unkn				0	0			0	0	60
	G07	SYBR		Unkn				0	0			0	0	60
	G08	SYBR		Unkn				0	0			0	0	60
	G09	SYBR		Unkn				0	0			0	0	60
	G10	SYBR		Unkn				0	0			0	0	60
	G11	SYBR		Unkn				0	0			0	0	60
	G12	SYBR		Unkn				0	0			0	0	60
	H01	SYBR		Unkn				0	0			0	0	60
	H02	SYBR		Unkn				0	0			0	0	60
	H03	SYBR		Unkn				0	0			0	0	60
	H04	SYBR		Unkn				0	0			0	0	60
	H05	SYBR		Unkn				0	0			0	0	60
	H06	SYBR		Unkn				0	0			0	0	60
	H07	SYBR		Unkn				0	0			0	0	60
	H08	SYBR		Unkn				0	0			0	0	60
	H09	SYBR		Unkn				0	0			0	0	60
	H10	SYBR		Unkn				0	0			0	0	60
	H11	SYBR		Unkn				0	0			0	0	60
	H12	SYBR		Unkn				0	0			0	0	60

## Sheet: Clock_genes_siArid2
All 3 replicates	Bmal1	Bmal1	Bmal1	Dbp	Dbp	Dbp	Cry1	Cry1	Cry1	Per1	Per1	Per1	Per2	Per2	Per2
siNeg.Ctrl._1	27.9577	27.8991	28.1594	24.764	25.0936	25.1192	27.294	26.6991	26.8998	26.8882	26.7254	27.0983	27.8686	27.8163	28.0051
siNeg.Ctrl._2	27.7901	27.8599	27.5761	24.9688	25.0397	25.1719	26.8737	26.9729	26.6018	26.6559	26.5712	26.5385	27.5721	27.2095	27.5558
siNeg.Ctrl._3	28.017	28.2406	27.874	24.7694	24.5496	24.9939	26.5423	26.6919	26.9128	26.6396	26.6202	26.5477	27.5761	27.805	27.4992
siArid2_1	28.5095	28.0681	28.2221	25.1239	24.9097	25.2589	27.1326	27.1567	27.3253	26.5715	27.1777	26.5493	28.027	28.2632	28.1876
siArid2_2	28.3856	27.967	28.0719	24.9817	25.0482	24.7353	26.6272	26.8073	26.7808	26.6631	26.4954	26.6994	27.6113	27.7805	28.1066
siArid2_3	28.394	28.4302	28.4243	25.551	25.446	25.5357	26.955	27.6042	27.2636	27.3057	27.3038	27.187	28.2004	28.8461	28.1295
	avg(Bmal11)	avg(Dbp)	avg(Cry1)	avg(Per1)	avg(Per2)
siNeg.Ctrl._1	28.0054	24.9923	26.9643	26.9039	27.8967
siNeg.Ctrl._2	27.7421	25.0601	26.8161	26.5886	27.4458
siNeg.Ctrl._3	28.0439	24.771	26.7157	26.6025	27.6268
siArid2_1	28.2666	25.0975	27.2049	26.7662	28.1593
siArid2_2	28.1415	24.9217	26.7384	26.6193	27.8328
siArid2_3	28.4162	25.5109	27.2743	27.2655	28.392
						Normalized to the siNegative Control					Average												positions on the graph				t.test	significance
	avg(Bmal11)	avg(RPS9)	Delta Ct			Delta delta Ct	Relative expression				R.E.		SEM										0.8	1.8		siArid2 to N.C.	0.0163113	*
siNeg.Ctrl._1	28.0054	18.3452	9.66019			0	1				siNeg.Ctrl	1	0										1	2.2
siNeg.Ctrl._2	27.7421	18.6041	9.13799			0	1				siArid2	0.829876	0.0315034										1.2	2
siNeg.Ctrl._3	28.0439	18.6475	9.39642			0	1
siArid2_1	28.2666	18.3044	9.96221			0.302026	0.811112
siArid2_2	28.1415	18.6583	9.48325			0.345256	0.787168
siArid2_3	28.4162	18.8538	9.56236			0.16594	0.891348
																							positions on the graph				t.test	significance
						Normalized to the siNegative Control					Average												0.8	2		siArid2 to N.C.	0.28577	n.s.
	avg(Dbp)	avg(RPS9)	Delta Ct			Delta delta Ct	Relative expression				R.E.		SEM										1	2
siNeg.Ctrl._1	24.9923	18.3452	6.64708			0	1				siNeg.Ctrl	1	0										1.2	2
siNeg.Ctrl._2	25.0601	18.6041	6.45604			0	1				siArid2	0.912457	0.130543
siNeg.Ctrl._3	24.771	18.6475	6.12353			0	1
siArid2_1	25.0975	18.3044	6.79316			0.146081	0.903702
siArid2_2	24.9217	18.6583	6.26345			-0.192591	1.14281
siArid2_3	25.5109	18.8538	6.65707			0.533545	0.690855
						Normalized to the siNegative Control					Average												positions on the graph				t.test	significance
	avg(Cry1)	avg(RPS9)	Delta Ct			Delta delta Ct	Relative expression				R.E.		SEM										0.8	2.2		siArid2 to N.C.	0.209096	n.s.
siNeg.Ctrl._1	26.9643	18.3452	8.61908			0	1				siNeg.Ctrl	1	0										1	2
siNeg.Ctrl._2	26.8161	18.6041	8.21207			0	1				siArid2	0.900632	0.0982232										1.2	1.8
siNeg.Ctrl._3	26.7157	18.6475	8.06822			0	1
siArid2_1	27.2049	18.3044	8.90052			0.281442	0.822768
siArid2_2	26.7384	18.6583	8.08014			-0.131929	1.09576
siArid2_3	27.2743	18.8538	8.42045			0.352232	0.783371
						Normalized to the siNegative Control					Average												positions on the graph				t.test	significance
	avg(Per1)	avg(RPS9)	Delta Ct			Delta delta Ct	Relative expression				R.E.		SEM										0.8	2		siArid2 to N.C.	0.309207	n.s.
siNeg.Ctrl._1	26.9039	18.3452	8.55873			0	1				siNeg.Ctrl	1	0										1	2
siNeg.Ctrl._2	26.5886	18.6041	7.98449			0	1				siArid2	0.938197	0.10586										1.2	2
siNeg.Ctrl._3	26.6025	18.6475	7.95508			0	1
siArid2_1	26.7662	18.3044	8.46182			-0.0969103	1.06948
siArid2_2	26.6193	18.6583	7.96102			-0.023474	1.0164
siArid2_3	27.2655	18.8538	8.41167			0.456593	0.728705
																							positions on the graph				t.test	significance
						Normalized to the siNegative Control					Average												0.8	1.8		siArid2 to N.C.	0.0143516	*
	avg(Per2)	avg(RPS9)	Delta Ct			Delta delta Ct	Relative expression				R.E.		SEM										1	2.2
siNeg.Ctrl._1	27.8967	18.3452	9.55148			0	1				siNeg.Ctrl	1	0										1.2	2
siNeg.Ctrl._2	27.4458	18.6041	8.84175			0	1				siArid2	0.76106	0.0413773
siNeg.Ctrl._3	27.6268	18.6475	8.97929			0	1
siArid2_1	28.1593	18.3044	9.8549			0.303421	0.810329
siArid2_2	27.8328	18.6583	9.17452			0.332776	0.794007
siArid2_3	28.392	18.8538	9.53814			0.558849	0.678843

[truncated: 8 more sheets: Raw_clock_genes_siBrd7,siPhf10, Clock_genes_siBrd7, Clock_genes_siPhf10, Raw_clock_genes_siBrg1,siBrm, Clock_genes_siBrg1, Clock_genes_siBrm, Raw_clock_genes_siArid1b, Clock_genes_siArid1b]
