# Supplementary material for: PBAF/cBAF reorganization on H3.3 chromatin regulates BMAL1 activity in the absence of circadian negative feedback
Source: Nat Commun. 2025 Oct 9;16:9000. doi: 10.1038/s41467-025-64045-2 (PMC12511354; doi:10.1038/s41467-025-64045-2)
Supplement: Supplementary file 6 — Source Data [file 41467_2025_64045_MOESM6_ESM.zip › Source_Data_files_Letkova_et_al/Figure4d_Letkova_et_al.xlsx]

## Sheet: x-BRM_1
ChIP/sample	Per1 TSS	Per1 TSS	Per1 TSS	Dbp TSS	Dbp TSS	Dbp TSS	Per2 TSS	Per2 TSS	Per2 TSS	Reverba TSS	Reverba TSS	Reverba TSS	Cry2 TSS	Cry2 TSS	Cry2 TSS	Rorc TSS	Rorc TSS	Rorc TSS				Adjusted input (10%)
10% input																						10% = 10 fold	3.32193
WT CT8	23.2914	23.2295	23.4308	27.5698	27.4098	27.7364	24.2264	24.1938	24.2741	23.1887	23.3317	23.2983	23.0724	23.0167	23.014	23.394	23.3446	23.2641
WT CT20	23.3607	23.5151	23.5515	27.8612	27.7625	27.6082	24.1512	24.1549	24.1544	23.4096	23.4666	23.5231	23.2953	22.9719	22.717	23.427	23.3688	23.418
PerKO CT20	22.7781	23.0526	23.2093	27.374	27.5347	27.9719	24.068	24.101	24.2306	23.2656	23.092	23.1775	23.1797	22.7069	23.4063	23.5818	23.6425	23.6373					Adj. Input
																							Per1 TSS	Dbp TSS	Per2 TSS	Reverba TSS	Cry2 TSS	Rorc TSS
BRM_1 ChIP																						WT CT8	19.9953	24.2501	20.9095	19.951	19.7124	20.0123
WT CT8	29.3029	29.8	29.4324	34.9513	33.5096	34.7206	28.9573	29.2145	29.1565	29.2424	29.3627	29.2354	28.2523	27.3983	28.1485	27.5404	26.5363	26.792				WT CT20	20.1539	24.422	20.8316	20.1445	19.6728	20.0827
WT CT20	29.3304	29.3813	29.4039	34.2604	35.1409	34.4183	29.6734	29.7763	29.9323	29.6726	30.4147	29.6342	28.9441	27.7199	28.1419	27.7406	28.1563	28.1151				PerKO CT20	19.6914	24.305	20.8113	19.8564	19.7757	20.2986
PerKO CT20	30.0962	30.1033	30.1542	35.2166	35.1237	35.899	30.1362	30.2009	30.0267	30.5348	30.2803	30.1852	30.2724	28.5126	28.435	28.1813	28.8494	28.2824
Average	Per1 TSS	Dbp TSS	Per2 TSS	Reverba TSS	Cry2 TSS	Rorc TSS																BRM_1 ChIP	Adj. input	Per1 TSS	dCt	% of inp	SD		graph	% of inp	SD
10% input																						WT CT8	19.9953	29.5118	-9.51647	0.136539	0.257902		CT8	0.136539	0.257902
WT CT8	23.3172	27.572	24.2314	23.2729	23.0343	23.3342																WT CT20	20.1539	29.3719	-9.21801	0.16792	0.0376221		CT20	0.16792	0.0376221
WT CT20	23.4758	27.744	24.1535	23.4664	22.9947	23.4046																PerKO CT20	19.6914	30.1179	-10.4265	0.0726614	0.0316163		PerKO CT20	0.0726614	0.0316163
PerKO CT20	23.0133	27.6269	24.1332	23.1784	23.0976	23.6205
BRM_1 ChIP																						BRM_1 ChIP	Adj. input	Dbp TSS	dCt	% of inp	SD		graph	% of inp	SD
WT CT8	29.5118	34.3938	29.1095	29.2802	27.9331	26.9563																WT CT8	24.2501	34.3938	-10.1438	0.0883944	0.774405		CT8	0.0883944	0.774405
WT CT20	29.3719	34.6066	29.794	29.9072	28.2686	28.004																WT CT20	24.422	34.6066	-10.1845	0.0859318	0.469444		CT20	0.0859318	0.469444
PerKO CT20	30.1179	35.4131	30.1212	30.3334	29.0733	28.4377																PerKO CT20	24.305	35.4131	-11.1081	0.0453029	0.423375		PerKO CT20	0.0453029	0.423375
																						BRM_1 ChIP	Adj. input	Per2 TSS	dCt	% of inp	SD		graph	% of inp	SD
																						WT CT8	20.9095	29.1095	-8.19995	0.340071	0.134902		CT8	0.340071	0.134902
																						WT CT20	20.8316	29.794	-8.96239	0.20047	0.130335		CT20	0.20047	0.130335
																						PerKO CT20	20.8113	30.1212	-9.30998	0.15755	0.0880825		PerKO CT20	0.15755	0.0880825
																						BRM_1 ChIP	Adj. input	Reverba TSS	dCt	% of inp	SD		graph	% of inp	SD
																						WT CT8	19.951	29.2802	-9.32919	0.155465	0.0715457		CT8	0.155465	0.0715457
																						WT CT20	20.1445	29.9072	-9.76264	0.115121	0.440001		CT20	0.115121	0.440001
																						PerKO CT20	19.8564	30.3334	-10.477	0.0701626	0.180764		PerKO CT20	0.0701626	0.180764
																						BRM_1 ChIP	Adj. input	Cry2 TSS	dCt	% of inp	SD		graph	% of inp	SD
																						WT CT8	19.7124	27.9331	-8.22065	0.335226	0.465985		CT8	0.335226	0.465985
																						WT CT20	19.6728	28.2686	-8.59585	0.258459	0.621896		CT20	0.258459	0.621896
																						PerKO CT20	19.7757	29.0733	-9.29764	0.158903	1.03917		PerKO CT20	0.158903	1.03917
																						BRM_1 ChIP	Adj. input	Rorc TSS	dCt	% of inp	SD		graph	% of inp	SD
																						WT CT8	20.0123	26.9563	-6.94397	0.812191	0.521801		CT8	0.812191	0.521801
																						WT CT20	20.0827	28.004	-7.92133	0.412516	0.229069		CT20	0.412516	0.229069
																						PerKO CT20	20.2986	28.4377	-8.13912	0.354715	0.36014		PerKO CT20	0.354715	0.36014

## Sheet: x-BRM_2
ChIP/sample	Per1 TSS	Per1 TSS	Per1 TSS	Dbp TSS	Dbp TSS	Dbp TSS	Per2 TSS	Per2 TSS	Per2 TSS	Reverba TSS	Reverba TSS	Reverba TSS	Cry2 TSS	Cry2 TSS	Cry2 TSS	Rorc TSS	Rorc TSS	Rorc TSS				Adjusted input (10%)
10% input																						10% = 10 fold	3.32193
WT CT8	22.939	22.7885	23.0491	27.1378	26.9732	26.6605	23.2554	23.4389	23.1171	22.5572	22.5442	22.6505	23.5644	22.4613	22.6626	22.8031	22.6028	22.3248
WT CT20	22.9363	22.8899	22.9091	27.1105	26.7357	26.567	24.1301	23.9549	23.6228	22.4903	22.8109	22.3939	22.3754	22.6518	22.6581	23.3868	23.431	23.4566
PerKO CT20	23.119	23.0943	23.0121	27.0529	27.1368	27.2893	24.0788	24.0749	23.9938	22.8791	22.7956	22.9618	24.0988	23.6187	23.2882	24.262	24.2967	24.3223					Adj. Input
																							Per1 TSS	Dbp TSS	Per2 TSS	Reverba TSS	Cry2 TSS	Rorc TSS
BRM_2 ChIP																						WT CT8	19.6036	23.6019	19.9485	19.262	19.5742	19.255
WT CT8	29.2832	29.326	29.0338	34.5058	33.6742	34.9599	29.239	29.2816	29.181	28.7802	29.7323	29.3882	28.7439	28.1172	28.2889	27.5227	27.0883	27.1939				WT CT20	19.5898	23.4825	20.5807	19.2431	19.2398	20.1029
WT CT20	28.9944	29.0237	28.7384	32.9196	33.1224	32.9907	28.2984	28.4413	28.7646	28.1585	28.3598	28.4909	27.5871	26.7389	27.0751	26.7959	26.7551	26.8168				PerKO CT20	19.7532	23.8378	20.7272	19.5569	20.3467	20.9717
PerKO CT20	29.364	30.0431	29.4388	35.182	34.759	35.3356	29.8445	29.2641	30.124	29.3463	28.9958	29.334	30.3255	29.0222	28.1252	28.8849	28.8635	28.5653
Average	Per1 TSS	Dbp TSS	Per2 TSS	Reverba TSS	Cry2 TSS	Rorc TSS
10% input
WT CT8	22.9255	26.9238	23.2705	22.584	22.8961	22.5769
WT CT20	22.9118	26.8044	23.9026	22.565	22.5618	23.4248																BRM_2 ChIP	Adj. input	Per1 TSS	dCt	% of inp	SD		graph	% of inp	SD
PerKO CT20	23.0751	27.1597	24.0492	22.8788	23.6686	24.2936																WT CT8	19.6036	29.2143	-9.61076	0.127901	0.15784		CT8	0.127901	0.15784
																						WT CT20	19.5898	28.9188	-9.329	0.155486	0.156954		CT20	0.155486	0.156954
BRM_2 ChIP																						PerKO CT20	19.7532	29.6153	-9.86207	0.107454	0.372343		PerKO CT20	0.107454	0.372343
WT CT8	29.2143	34.38	29.2339	29.3002	28.3834	27.2683
WT CT20	28.9188	33.0109	28.5015	28.3364	27.1337	26.7893																BRM_2 ChIP	Adj. input	Dbp TSS	dCt	% of inp	SD		graph	% of inp	SD
PerKO CT20	29.6153	35.0922	29.7442	29.2253	29.1576	28.7713																WT CT8	23.6019	34.38	-10.7781	0.0569474	0.652014		CT8	0.0569474	0.652014
																						WT CT20	23.4825	33.0109	-9.52845	0.13541	0.102893		CT20	0.13541	0.102893
																						PerKO CT20	23.8378	35.0922	-11.2544	0.0409336	0.298626		PerKO CT20	0.0409336	0.298626
																						BRM_2 ChIP	Adj. input	Per2 TSS	dCt	% of inp	SD		graph	% of inp	SD
																						WT CT8	19.9485	29.2339	-9.28532	0.160265	0.0504703		CT8	0.160265	0.0504703
																						WT CT20	20.5807	28.5015	-7.92078	0.412675	0.238871		CT20	0.412675	0.238871
																						PerKO CT20	20.7272	29.7442	-9.01699	0.193026	0.43865		PerKO CT20	0.193026	0.43865
																						BRM_2 ChIP	Adj. input	Reverba TSS	dCt	% of inp	SD		graph	% of inp	SD
																						WT CT8	19.262	29.3002	-10.0382	0.095106	0.482077		CT8	0.095106	0.482077
																						WT CT20	19.2431	28.3364	-9.09329	0.183083	0.167442		CT20	0.183083	0.167442
																						PerKO CT20	19.5569	29.2253	-9.66841	0.12289	0.198911		PerKO CT20	0.12289	0.198911
																						BRM_2 ChIP	Adj. input	Cry2 TSS	dCt	% of inp	SD		graph	% of inp	SD
																						WT CT8	19.5742	28.3834	-8.80918	0.222933	0.323845		CT8	0.222933	0.323845
																						WT CT20	19.2398	27.1337	-7.89388	0.420442	0.427133		CT20	0.420442	0.427133
																						PerKO CT20	20.3467	29.1576	-8.81096	0.222657	1.10636		PerKO CT20	0.222657	1.10636
																						BRM_2 ChIP	Adj. input	Rorc TSS	dCt	% of inp	SD		graph	% of inp	SD
																						WT CT8	19.255	27.2683	-8.01331	0.387037	0.226594		CT8	0.387037	0.226594
																						WT CT20	20.1029	26.7893	-6.68637	0.970961	0.0313475		CT20	0.970961	0.0313475
																						PerKO CT20	20.9717	28.7713	-7.79953	0.448856	0.17867		PerKO CT20	0.448856	0.17867

## Sheet: x-BRM_3
ChIP/sample	Per1 TSS	Per1 TSS	Per1 TSS	Dbp TSS	Dbp TSS	Dbp TSS	Per2 TSS	Per2 TSS	Per2 TSS	Reverba TSS	Reverba TSS	Reverba TSS	Cry2 TSS	Cry2 TSS	Cry2 TSS	Rorc TSS	Rorc TSS	Rorc TSS				Adjusted input (10%)
10% input																						10% = 10 fold	3.32193
WT CT8	23.2091	23.0324	22.8257	26.4221	27.2498	26.6721	23.8483	23.9351	23.2462	22.8424	22.8295	22.4634	22.9993	23.3629	22.3574	22.9611	22.9397	22.5626
WT CT20	23.4112	23.3384	23.4919	27.5839	27.4501	27.9539	23.9439	23.6572	23.7606	23.1137	23.2147	22.8141	23.1584	22.3002	23.0044	22.6228	22.659	22.7511
PerKO CT20	23.0695	23.1966	23.2099	27.968	27.5046	27.0863	24.4496	24.0186	23.9141	23.0762	23.084	23.3198	23.2575	22.7591	22.7084	23.8851	23.7167	23.6664					Adj. Input
																							Per1 TSS	Dbp TSS	Per2 TSS	Reverba TSS	Cry2 TSS	Rorc TSS
BRM_3 ChIP																						WT CT8	19.7005	23.4594	20.3546	19.3899	19.5846	19.4992
WT CT8	28.4562	27.9975	27.9167	32.6517	32.7058	32.2134	28.0024	27.9722	28.03	28.1035	28.063	28.1165	26.9918	26.3358	26.8246	25.9928	26.1253	26.3842				WT CT20	20.0919	24.3407	20.4653	19.7256	19.499	19.3557
WT CT20	27.3597	27.2709	27.4754	32.6278	32.2348	32.3253	28.0562	27.9054	28.0224	28.0169	27.6745	27.7454	26.6427	26.0808	26.2904	26.0841	26.0232	26.2303				PerKO CT20	19.8367	24.1977	20.8055	19.838	19.5864	20.4342
PerKO CT20	29.3877	29.5211	29.7362	35.4159	34.3622	35.0169	30.0564	29.8867	29.6976	30.0005	30.0921	29.4909	28.0961	28.2045	28.3285	28.1141	28.0051	28.3255
																						BRM_3 ChIP	Adj. input	Per1 TSS	dCt	% of inp	SD		graph	% of inp	SD
Average	Per1 TSS	Dbp TSS	Per2 TSS	Reverba TSS	Cry2 TSS	Rorc TSS																WT CT8	19.7005	28.1235	-8.42299	0.291358	0.29098		CT8	0.291358	0.29098
10% input																						WT CT20	20.0919	27.3687	-7.27675	0.644881	0.10252		CT20	0.644881	0.10252
WT CT8	23.0224	26.7814	23.6766	22.7118	22.9065	22.8211																PerKO CT20	19.8367	29.5483	-9.71163	0.119264	0.175846		PerKO CT20	0.119264	0.175846
WT CT20	23.4138	27.6627	23.7872	23.0475	22.821	22.6776
PerKO CT20	23.1586	27.5196	24.1274	23.16	22.9083	23.7561																BRM_3 ChIP	Adj. input	Dbp TSS	dCt	% of inp	SD		graph	% of inp	SD
																						WT CT8	23.4594	32.5236	-9.06419	0.186813	0.270031		CT8	0.186813	0.270031
BRM_3 ChIP																						WT CT20	24.3407	32.396	-8.05521	0.37596	0.205811		CT20	0.37596	0.205811
WT CT8	28.1235	32.5236	28.0015	28.0943	26.7174	26.1674																PerKO CT20	24.1977	34.9317	-10.734	0.0587163	0.532014		PerKO CT20	0.0587163	0.532014
WT CT20	27.3687	32.396	27.9947	27.8123	26.338	26.1125
PerKO CT20	29.5483	34.9317	29.8802	29.8612	28.2097	28.1482																BRM_3 ChIP	Adj. input	Per2 TSS	dCt	% of inp	SD		graph	% of inp	SD
																						WT CT8	20.3546	28.0015	-7.6469	0.498948	0.0289359		CT8	0.498948	0.0289359
																						WT CT20	20.4653	27.9947	-7.52939	0.541288	0.0791296		CT20	0.541288	0.0791296
																						PerKO CT20	20.8055	29.8802	-9.07472	0.185454	0.179508		PerKO CT20	0.185454	0.179508
																						BRM_3 ChIP	Adj. input	Reverba TSS	dCt	% of inp	SD		graph	% of inp	SD
																						WT CT8	19.3899	28.0943	-8.70445	0.239717	0.0279281		CT8	0.239717	0.0279281
																						WT CT20	19.7256	27.8123	-8.08671	0.367838	0.180706		CT20	0.367838	0.180706
																						PerKO CT20	19.838	29.8612	-10.0231	0.0961032	0.323955		PerKO CT20	0.0961032	0.323955
																						BRM_3 ChIP	Adj. input	Cry2 TSS	dCt	% of inp	SD		graph	% of inp	SD
																						WT CT8	19.5846	26.7174	-7.13282	0.712535	0.34089		CT8	0.712535	0.34089
																						WT CT20	19.499	26.338	-6.83892	0.873533	0.283979		CT20	0.873533	0.283979
																						PerKO CT20	19.5864	28.2097	-8.62331	0.253586	0.116298		PerKO CT20	0.253586	0.116298
																						BRM_3 ChIP	Adj. input	Rorc TSS	dCt	% of inp	SD		graph	% of inp	SD
																						WT CT8	19.4992	26.1674	-6.66825	0.983235	0.199115		CT8	0.983235	0.199115
																						WT CT20	19.3557	26.1125	-6.7568	0.924696	0.106426		CT20	0.924696	0.106426
																						PerKO CT20	20.4342	28.1482	-7.71407	0.476248	0.162922		PerKO CT20	0.476248	0.162922

## Sheet: x-BRM_4
ChIP/sample	Per1 TSS	Per1 TSS	Per1 TSS	Dbp TSS	Dbp TSS	Dbp TSS	Per2 TSS	Per2 TSS	Per2 TSS	Reverba TSS	Reverba TSS	Reverba TSS	Cry2 TSS	Cry2 TSS	Cry2 TSS	Rorc TSS	Rorc TSS	Rorc TSS				Adjusted input (10%)
10% input																						10% = 10 fold	3.32193
WT CT8	23.0154	22.7898	23.1861	26.3463	26.0359	25.7974	23.5835	23.44	23.6013	22.479	22.406	22.5615	23.3828	23.0487	22.8594	23.4728	23.3581	23.4067
WT CT20	23.1627	22.9654	22.7615	25.9504	26.1264	26.1895	23.5835	23.4072	23.4684	22.4235	22.4006	22.4412	22.931	22.5252	22.5178	23.2277	23.3177	23.2614
PerKO CT20	22.5224	22.5173	22.5625	25.8947	25.7749	25.7602	23.2665	23.534	23.3318	22.4524	22.2991	22.3106	22.1624	22.5403	22.4271	23.2132	23.2067	23.0959					Adj. Input
																							Per1 TSS	Dbp TSS	Per2 TSS	Reverba TSS	Cry2 TSS	Rorc TSS
BRM_4 ChIP																						WT CT8	19.6752	22.7379	20.2197	19.1602	19.775	20.0906
WT CT8	30.5126	30.0249	30.0216	34.1931	34.0789	35.239	29.682	29.8457	30.0751	29.4342	29.9621	30.2689	29.1614	29.1713	29.2102	28.0802	28.2276	28.1849				WT CT20	19.6413	22.7669	20.1644	19.0999	19.3361	19.947
WT CT20	29.4118	29.644	29.1737	33.9998	33.5313	33.3823	29.3557	29.3467	29.1751	29.4783	29.0497	30.139	28.8587	27.7685	27.9828	27.2126	27.3427	27.504				PerKO CT20	19.2121	22.488	20.0555	19.0321	19.0547	19.85
PerKO CT20	30.0568	30.086	29.7305	34.0676	34.9916	34.4497	29.7858	29.8472	29.8855	29.4246	30.0024	30.0151	28.3334	28.2441	28.8171	27.5353	27.4103	27.4716
																						BRM_4 ChIP	Adj. input	Per1 TSS	dCt	% of inp	SD		graph	% of inp	SD
Average	Per1 TSS	Dbp TSS	Per2 TSS	Reverba TSS	Cry2 TSS	Rorc TSS																WT CT8	19.6752	30.1864	-10.5112	0.0685207	0.282544		CT8	0.0685207	0.282544
10% input																						WT CT20	19.6413	29.4098	-9.76853	0.114651	0.235181		CT20	0.114651	0.235181
WT CT8	22.9971	26.0599	23.5416	22.4822	23.097	23.4126																PerKO CT20	19.2121	29.9577	-10.7456	0.058243	0.197345		PerKO CT20	0.058243	0.197345
WT CT20	22.9632	26.0888	23.4863	22.4218	22.658	23.2689
PerKO CT20	22.5341	25.8099	23.3774	22.3541	22.3766	23.1719																BRM_4 ChIP	Adj. input	Dbp TSS	dCt	% of inp	SD		graph	% of inp	SD
																						WT CT8	22.7379	34.5037	-11.7657	0.0287184	0.639356		CT8	0.0287184	0.639356
BRM_4 ChIP																						WT CT20	22.7669	33.6378	-10.8709	0.053398	0.322245		CT20	0.053398	0.322245
WT CT8	30.1864	34.5037	29.8676	29.8884	29.1809	28.1642																PerKO CT20	22.488	34.5029	-12.0149	0.0241625	0.464301		PerKO CT20	0.0241625	0.464301
WT CT20	29.4098	33.6378	29.2925	29.5557	28.2033	27.3531
PerKO CT20	29.9577	34.5029	29.8395	29.814	28.4649	27.4724																BRM_4 ChIP	Adj. input	Per2 TSS	dCt	% of inp	SD		graph	% of inp	SD
																						WT CT8	20.2197	29.8676	-9.64793	0.124648	0.197435		CT8	0.124648	0.197435
																						WT CT20	20.1644	29.2925	-9.12812	0.178716	0.101749		CT20	0.178716	0.101749
																						PerKO CT20	20.0555	29.8395	-9.78398	0.11343	0.050278		PerKO CT20	0.11343	0.050278
																						BRM_4 ChIP	Adj. input	Reverba TSS	dCt	% of inp	SD		graph	% of inp	SD
																						WT CT8	19.1602	29.8884	-10.7282	0.0589523	0.422207		CT8	0.0589523	0.422207
																						WT CT20	19.0999	29.5557	-10.4558	0.0712006	0.548755		CT20	0.0712006	0.548755
																						PerKO CT20	19.0321	29.814	-10.7819	0.0567967	0.337319		PerKO CT20	0.0567967	0.337319
																						BRM_4 ChIP	Adj. input	Cry2 TSS	dCt	% of inp	SD		graph	% of inp	SD
																						WT CT8	19.775	29.1809	-9.4059	0.147415	0.0257871		CT8	0.147415	0.0257871
																						WT CT20	19.3361	28.2033	-8.86724	0.214138	0.577575		CT20	0.214138	0.577575
																						PerKO CT20	19.0547	28.4649	-9.41023	0.146973	0.308306		PerKO CT20	0.146973	0.308306
																						BRM_4 ChIP	Adj. input	Rorc TSS	dCt	% of inp	SD		graph	% of inp	SD
																						WT CT8	20.0906	28.1642	-8.0736	0.371196	0.0758713		CT8	0.371196	0.0758713
																						WT CT20	19.947	27.3531	-7.40612	0.58957	0.145982		CT20	0.58957	0.145982
																						PerKO CT20	19.85	27.4724	-7.62243	0.507481	0.0624892		PerKO CT20	0.507481	0.0624892

## Sheet: x-BRM_5
ChIP/sample	Per1 TSS	Per1 TSS	Per1 TSS	Dbp TSS	Dbp TSS	Dbp TSS	Per2 TSS	Per2 TSS	Per2 TSS	Reverba TSS	Reverba TSS	Reverba TSS	Cry2 TSS	Cry2 TSS	Cry2 TSS	Rorc TSS	Rorc TSS	Rorc TSS				Adjusted input (10%)
10% input																						10% = 10 fold	3.32193
WT CT8	22.4712	22.6194	22.594	25.7468	25.8019	25.5829	23.1533	23.2588	23.2797	22.2101	22.3332	22.0515	23.4643	23.5446	23.2297	23.4263	23.3624	23.3503
WT CT20	22.863	22.4773	22.2169	25.4982	25.5584	25.5434	23.1315	23.2212	23.206	21.9368	22.2439	21.8882	23.3179	22.9539	22.7879	23.2312	23.2228	23.3083
PerKO CT20	22.2475	22.2502	22.3848	25.2352	25.1305	25.2028	22.712	23.0942	22.76	21.6073	21.9549	21.9987	22.8282	22.4182	22.2961	22.6527	22.5829	22.4596					Adj. Input
																							Per1 TSS	Dbp TSS	Per2 TSS	Reverba TSS	Cry2 TSS	Rorc TSS
BRM_5 ChIP																						WT CT8	19.2396	22.3886	19.9087	18.8763	20.091	20.0578
WT CT8	31.2571	30.4019	30.1915	34.817	34.8306	34.4847	29.7461	29.8923	30.6376	29.9359	29.7255	29.2993	30.0607	30.1391	30.2043	28.4706	28.7213	28.5971				WT CT20	19.1971	22.2114	19.8643	18.701	19.698	19.9322
WT CT20	29.121	29.4771	29.2061	33.5343	32.877	33.0627	29.3621	29.4608	29.3686	29.5344	29.3644	29.9715	29.3262	28.8644	28.02	28.1772	27.0067	27.9525				PerKO CT20	18.9723	21.8676	19.5335	18.5317	19.1923	19.2431
PerKO CT20	29.0568	28.7651	28.8866	32.7998	32.5636	32.4704	28.674	28.7838	28.6112	28.9087	29.0623	29.0008	28.7829	27.5879	27.804	27.4268	26.6703	27.0896
																						BRM_5 ChIP	Adj. input	Per1 TSS	dCt	% of inp	SD		graph	% of inp	SD
Average	Per1 TSS	Dbp TSS	Per2 TSS	Reverba TSS	Cry2 TSS	Rorc TSS																WT CT8	19.2396	30.6168	-11.3772	0.0375941	0.564358		CT8	0.0375941	0.564358
10% input																						WT CT20	19.1971	29.2681	-10.0709	0.0929709	0.185951		CT20	0.0929709	0.185951
WT CT8	22.5616	25.7105	23.2306	22.1983	23.4129	23.3797																PerKO CT20	18.9723	28.9028	-9.93056	0.102471	0.146487		PerKO CT20	0.102471	0.146487
WT CT20	22.5191	25.5334	23.1862	22.023	23.0199	23.2541
PerKO CT20	22.2942	25.1895	22.8554	21.8536	22.5142	22.5651																BRM_5 ChIP	Adj. input	Dbp TSS	dCt	% of inp	SD		graph	% of inp	SD
																						WT CT8	22.3886	34.7107	-12.3221	0.0195283	0.195914		CT8	0.0195283	0.195914
BRM_5 ChIP																						WT CT20	22.2114	33.158	-10.9466	0.0506696	0.33888		CT20	0.0506696	0.33888
WT CT8	30.6168	34.7107	30.092	29.6536	30.1347	28.5964																PerKO CT20	21.8676	32.6113	-10.7437	0.0583214	0.169808		PerKO CT20	0.0583214	0.169808
WT CT20	29.2681	33.158	29.3972	29.6235	28.7369	27.7121
PerKO CT20	28.9028	32.6113	28.6897	28.9906	28.0583	27.0622																BRM_5 ChIP	Adj. input	Per2 TSS	dCt	% of inp	SD		graph	% of inp	SD
																						WT CT8	19.9087	30.092	-10.1834	0.0860008	0.478118		CT8	0.0860008	0.478118
																						WT CT20	19.8643	29.3972	-9.53286	0.134996	0.05519		CT20	0.134996	0.05519
																						PerKO CT20	19.5335	28.6897	-9.1562	0.175271	0.0873667		PerKO CT20	0.175271	0.0873667
																						BRM_5 ChIP	Adj. input	Reverba TSS	dCt	% of inp	SD		graph	% of inp	SD
																						WT CT8	18.8763	29.6536	-10.7772	0.0569809	0.324332		CT8	0.0569809	0.324332
																						WT CT20	18.701	29.6235	-10.9224	0.0515258	0.313172		CT20	0.0515258	0.313172
																						PerKO CT20	18.5317	28.9906	-10.4589	0.0710479	0.0773091		PerKO CT20	0.0710479	0.0773091
																						BRM_5 ChIP	Adj. input	Cry2 TSS	dCt	% of inp	SD		graph	% of inp	SD
																						WT CT8	20.091	30.1347	-10.0437	0.0947413	0.0719082		CT8	0.0947413	0.0719082
																						WT CT20	19.698	28.7369	-9.03887	0.190121	0.662383		CT20	0.190121	0.662383
																						PerKO CT20	19.1923	28.0583	-8.86602	0.21432	0.636809		PerKO CT20	0.21432	0.636809
																						BRM_5 ChIP	Adj. input	Rorc TSS	dCt	% of inp	SD		graph	% of inp	SD
																						WT CT8	20.0578	28.5964	-8.53859	0.268923	0.125352		CT8	0.268923	0.125352
																						WT CT20	19.9322	27.7121	-7.77996	0.454987	0.621156		CT20	0.454987	0.621156
																						PerKO CT20	19.2431	27.0622	-7.81907	0.442817	0.378995		PerKO CT20	0.442817	0.378995

## Sheet: SEM_all_five_replicates
BRM ChIP_1	Per1 TSS			BRM ChIP_2	Per1 TSS			BRM ChIP_3	Per1 TSS			BRM ChIP_4	Per1 TSS			BRM ChIP_5	Per1 TSS				Per1 TSS	average	SEM
graph	% of inp	SD		s	% of inp	SD		graph	% of inp	SD		graph	% of inp	SD		graph	% of inp	SD			graph	% of input	STDEV()/SQRT(COUNT()			CT8		CT20		KO
CT8	0.136539	0.257902		CT8	0.127901	0.15784		CT8	0.291358	0.29098		CT8	0.0685207	0.282544		CT8	0.0375941	0.564358			CT8	0.132383	0.0438028		1.2	0.136539	2.2	0.16792	3	0.0726614
CT20	0.16792	0.0376221		CT20	0.155486	0.156954		CT20	0.644881	0.10252		CT20	0.114651	0.235181		CT20	0.0929709	0.185951			CT20	0.235182	0.103315		0.8	0.127901	1.8	0.155486	3.3	0.107454
PerKO CT20	0.0726614	0.0316163		PerKO CT20	0.107454	0.372343		PerKO CT20	0.119264	0.175846		PerKO CT20	0.058243	0.197345		PerKO CT20	0.102471	0.146487			KO	0.0920187	0.0114134		1	0.291358	2	0.644881	2.8	0.119264
																									1	0.0685207	1.9	0.114651	3	0.058243
																									1	0.0375941	2.2	0.0929709	3	0.102471
BRM ChIP_1	Dbp TSS			BRM ChIP_2	Dbp TSS			BRM ChIP_3	Dbp TSS			BRM ChIP_4	Dbp TSS			BRM ChIP_5	Dbp TSS				Dbp TSS	average	SEM
graph	% of inp	SD		graph	% of inp	SD		graph	% of inp	SD		graph	% of inp	SD		graph	% of inp	SD			graph	% of input	STDEV()/SQRT(COUNT()			CT8		CT20		KO
CT8	0.0883944	0.774405		CT8	0.0569474	0.652014		CT8	0.186813	0.270031		CT8	0.0287184	0.639356		CT8	0.0195283	0.195914			CT8	0.0760803	0.0301834		1	0.0883944	2	0.0859318	3.2	0.0453029
CT20	0.0859318	0.469444		CT20	0.13541	0.102893		CT20	0.37596	0.205811		CT20	0.053398	0.322245		CT20	0.0506696	0.33888			CT20	0.140274	0.0608691		1	0.0569474	2	0.13541	2.8	0.0409336
PerKO CT20	0.0453029	0.423375		PerKO CT20	0.0409336	0.298626		PerKO CT20	0.0587163	0.532014		PerKO CT20	0.0241625	0.464301		PerKO CT20	0.0583214	0.169808			KO	0.0454873	0.00638451		1	0.186813	2	0.37596	2.8	0.0587163
																									1	0.0287184	1.8	0.053398	3	0.0241625
																									1	0.0195283	2.2	0.0506696	3.2	0.0583214
BRM ChIP_1	Per2 TSS			BRM ChIP_2	Per2 TSS			BRM ChIP_3	Per2 TSS			BRM ChIP_4	Per2 TSS			BRM ChIP_5	Per2 TSS				Per2 TSS	average	SEM
graph	% of inp	SD		graph	% of inp	SD		graph	% of inp	SD		graph	% of inp	SD		graph	% of inp	SD			graph	% of input	STDEV()/SQRT(COUNT()			CT8		CT20		KO
CT8	0.340071	0.134902		CT8	0.160265	0.0504703		CT8	0.498948	0.0289359		CT8	0.124648	0.197435		CT8	0.0860008	0.478118			CT8	0.241987	0.0775976		1	0.340071	2	0.20047	3	0.15755
CT20	0.20047	0.130335		CT20	0.412675	0.238871		CT20	0.541288	0.0791296		CT20	0.178716	0.101749		CT20	0.134996	0.05519			CT20	0.293629	0.0782799		1	0.160265	2	0.412675	3	0.193026
PerKO CT20	0.15755	0.0880825		PerKO CT20	0.193026	0.43865		PerKO CT20	0.185454	0.179508		PerKO CT20	0.11343	0.050278		PerKO CT20	0.175271	0.0873667			KO	0.164946	0.014185		1	0.498948	2	0.541288	2.8	0.185454
																									1	0.124648	2	0.178716	3	0.11343
																									1	0.0860008	2	0.134996	3.2	0.175271
BRM ChIP_1	Reverba TSS			BRM ChIP_2	Reverba TSS			BRM ChIP_3	Reverba TSS			BRM ChIP_4	Reverba TSS			BRM ChIP_5	Reverba TSS				Reverba TSS	average	SEM
graph	% of inp	SD		graph	% of inp	SD		graph	% of inp	SD		graph	% of inp	SD		graph	% of inp	SD			graph	% of input	STDEV()/SQRT(COUNT()			CT8		CT20		KO
CT8	0.155465	0.0715457		CT8	0.095106	0.482077		CT8	0.239717	0.0279281		CT8	0.0589523	0.422207		CT8	0.0569809	0.324332			CT8	0.121244	0.0345688		1	0.155465	2	0.115121	2.8	0.0701626
CT20	0.115121	0.440001		CT20	0.183083	0.167442		CT20	0.367838	0.180706		CT20	0.0712006	0.548755		CT20	0.0515258	0.313172			CT20	0.157754	0.057171		1	0.095106	2	0.183083	3	0.12289
PerKO CT20	0.0701626	0.180764		PerKO CT20	0.12289	0.198911		PerKO CT20	0.0961032	0.323955		PerKO CT20	0.0567967	0.337319		PerKO CT20	0.0710479	0.0773091			KO	0.0834002	0.0117397		1	0.239717	2	0.367838	3	0.0961032
																									0.8	0.0589523	2	0.0712006	3	0.0567967
																									1.2	0.0569809	2	0.0515258	3.2	0.0710479
BRM ChIP_1	Cry2 TSS			BRM ChIP_2	Cry2 TSS			BRM ChIP_3	Cry2 TSS			BRM ChIP_4	Cry2 TSS			BRM ChIP_5	Cry2 TSS				Cry2 TSS	average	SEM
graph	% of inp	SD		graph	% of inp	SD		graph	% of inp	SD		graph	% of inp	SD		graph	% of inp	SD			graph	% of input	STDEV()/SQRT(COUNT()			CT8		CT20		KO
CT8	0.335226	0.465985		CT8	0.222933	0.323845		CT8	0.712535	0.34089		CT8	0.147415	0.0257871		CT8	0.0947413	0.0719082			CT8	0.30257	0.110169		1	0.335226	2	0.258459	3.2	0.158903
CT20	0.258459	0.621896		CT20	0.420442	0.427133		CT20	0.873533	0.283979		CT20	0.214138	0.577575		CT20	0.190121	0.662383			CT20	0.391338	0.127064		1	0.222933	2	0.420442	3.2	0.222657
PerKO CT20	0.158903	1.03917		PerKO CT20	0.222657	1.10636		PerKO CT20	0.253586	0.116298		PerKO CT20	0.146973	0.308306		PerKO CT20	0.21432	0.636809			KO	0.199288	0.0201098		1	0.712535	2	0.873533	3	0.253586
																									1	0.147415	2	0.214138	2.8	0.146973
																									1	0.0947413	2	0.190121	2.8	0.21432
BRM ChIP_1	Rorc TSS			BRM ChIP_2	Rorc TSS			BRM ChIP_3	Rorc TSS			BRM ChIP_4	Rorc TSS			BRM ChIP_5	Rorc TSS				Rorc TSS	average	SEM
graph	% of inp	SD		graph	% of inp	SD		graph	% of inp	SD		graph	% of inp	SD		graph	% of inp	SD			graph	% of input	STDEV()/SQRT(COUNT()			CT8		CT20		KO
CT8	0.812191	0.521801		CT8	0.387037	0.226594		CT8	0.983235	0.199115		CT8	0.371196	0.0758713		CT8	0.268923	0.125352			CT8	0.564516	0.140163		1	0.812191	2	0.412516	3	0.354715
CT20	0.412516	0.229069		CT20	0.970961	0.0313475		CT20	0.924696	0.106426		CT20	0.58957	0.145982		CT20	0.454987	0.621156			CT20	0.670546	0.117142		1.2	0.387037	2	0.970961	3.2	0.448856
PerKO CT20	0.354715	0.36014		PerKO CT20	0.448856	0.17867		PerKO CT20	0.476248	0.162922		PerKO CT20	0.507481	0.0624892		PerKO CT20	0.442817	0.378995			KO	0.446023	0.0255402		1	0.983235	2	0.924696	2.8	0.476248
																									0.8	0.371196	2	0.58957	3	0.507481
																									1	0.268923	2.2	0.454987	2.8	0.442817
																											t-test	CT8 to CT20	CT20 to KO
																											Per1	0.0887128	0.119433
																											Dbp	0.065381	0.0974283
																											Per2	0.225997	0.0883413
																											Reverba	0.152521	0.133336
																											Cry2	0.0672634	0.103221
																											Rorc	0.275219	0.0640995

## Sheet: Raw_replicate1
	Well	Fluor	Target	Content	Sample	Biological Set Name	Cq	Cq Mean	Cq Std. Dev	Starting Quantity (SQ)	Log Starting Quantity	SQ Mean	SQ Std. Dev	Set Point	Well Note
	A01	SYBR	Per1 Prom	Unkn	inpX CT8		23.2914	23.2914	0				0	60
	A02	SYBR	Per1 Prom	Unkn	inpX CT8		23.2295	23.2295	0				0	60
	A03	SYBR	Per1 Prom	Unkn	inpX CT8		23.4308	23.4308	0				0	60
	A04	SYBR	Dbp Prom	Unkn	inpX CT8		27.5698	27.5698	0				0	60
	A05	SYBR	Dbp Prom	Unkn	inpX CT8		27.4098	27.4098	0				0	60
	A06	SYBR	Dbp Prom	Unkn	inpX CT8		27.7364	27.7364	0				0	60
	A07	SYBR	Per2 Prom	Unkn	inpX CT8		24.2264	24.2264	0				0	60
	A08	SYBR	Per2 Prom	Unkn	inpX CT8		24.1938	24.1938	0				0	60
	A09	SYBR	Per2 Prom	Unkn	inpX CT8		24.2741	24.2741	0				0	60
	A10	SYBR	Reverba Prom	Unkn	inpX CT8		23.1887	23.1887	0				0	60
	A11	SYBR	Reverba Prom	Unkn	inpX CT8		23.3317	23.3317	0				0	60
	A12	SYBR	Reverba Prom	Unkn	inpX CT8		23.2983	23.2983	0				0	60
	B01	SYBR	Per1 Prom	Unkn	inpX CT20		23.3607	23.3607	0				0	60
	B02	SYBR	Per1 Prom	Unkn	inpX CT20		23.5151	23.5151	0				0	60
	B03	SYBR	Per1 Prom	Unkn	inpX CT20		23.5515	23.5515	0				0	60
	B04	SYBR	Dbp Prom	Unkn	inpX CT20		27.8612	27.8612	0				0	60
	B05	SYBR	Dbp Prom	Unkn	inpX CT20		27.7625	27.7625	0				0	60
	B06	SYBR	Dbp Prom	Unkn	inpX CT20		27.6082	27.6082	0				0	60
	B07	SYBR	Per2 Prom	Unkn	inpX CT20		24.1512	24.1512	0				0	60
	B08	SYBR	Per2 Prom	Unkn	inpX CT20		24.1549	24.1549	0				0	60
	B09	SYBR	Per2 Prom	Unkn	inpX CT20		24.1544	24.1544	0				0	60
	B10	SYBR	Reverba Prom	Unkn	inpX CT20		23.4096	23.4096	0				0	60
	B11	SYBR	Reverba Prom	Unkn	inpX CT20		23.4666	23.4666	0				0	60
	B12	SYBR	Reverba Prom	Unkn	inpX CT20		23.5231	23.5231	0				0	60
	C01	SYBR	Per1 Prom	Unkn	inpX PerKO		22.7781	22.7781	0				0	60
	C02	SYBR	Per1 Prom	Unkn	inpX PerKO		23.0526	23.0526	0				0	60
	C03	SYBR	Per1 Prom	Unkn	inpX PerKO		23.2093	23.2093	0				0	60
	C04	SYBR	Dbp Prom	Unkn	inpX PerKO		27.374	27.374	0				0	60
	C05	SYBR	Dbp Prom	Unkn	inpX PerKO		27.5347	27.5347	0				0	60
	C06	SYBR	Dbp Prom	Unkn	inpX PerKO		27.9719	27.9719	0				0	60
	C07	SYBR	Per2 Prom	Unkn	inpX PerKO		24.068	24.068	0				0	60
	C08	SYBR	Per2 Prom	Unkn	inpX PerKO		24.101	24.101	0				0	60
	C09	SYBR	Per2 Prom	Unkn	inpX PerKO		24.2306	24.2306	0				0	60
	C10	SYBR	Reverba Prom	Unkn	inpX PerKO		23.2656	23.2656	0				0	60
	C11	SYBR	Reverba Prom	Unkn	inpX PerKO		23.092	23.092	0				0	60
	C12	SYBR	Reverba Prom	Unkn	inpX PerKO		23.1775	23.1775	0				0	60
	D01	SYBR	Per1 Prom	Unkn	BRM ChIPX CT8		29.3029	29.3029	0				0	60
	D02	SYBR	Per1 Prom	Unkn	BRM ChIPX CT8		29.8	29.8	0				0	60
	D03	SYBR	Per1 Prom	Unkn	BRM ChIPX CT8		29.4324	29.4324	0				0	60
	D04	SYBR	Dbp Prom	Unkn	BRM ChIPX CT8		34.9513	34.9513	0				0	60
	D05	SYBR	Dbp Prom	Unkn	BRM ChIPX CT8		33.5096	33.5096	0				0	60
	D06	SYBR	Dbp Prom	Unkn	BRM ChIPX CT8		34.7206	34.7206	0				0	60
	D07	SYBR	Per2 Prom	Unkn	BRM ChIPX CT8		28.9573	28.9573	0				0	60
	D08	SYBR	Per2 Prom	Unkn	BRM ChIPX CT8		29.2145	29.2145	0				0	60
	D09	SYBR	Per2 Prom	Unkn	BRM ChIPX CT8		29.1565	29.1565	0				0	60
	D10	SYBR	Reverba Prom	Unkn	BRM ChIPX CT8		29.2424	29.2424	0				0	60
	D11	SYBR	Reverba Prom	Unkn	BRM ChIPX CT8		29.3627	29.3627	0				0	60
	D12	SYBR	Reverba Prom	Unkn	BRM ChIPX CT8		29.2354	29.2354	0				0	60
	E01	SYBR	Per1 Prom	Unkn	BRM ChIPX CT20		29.3304	29.3304	0				0	60
	E02	SYBR	Per1 Prom	Unkn	BRM ChIPX CT20		29.3813	29.3813	0				0	60
	E03	SYBR	Per1 Prom	Unkn	BRM ChIPX CT20		29.4039	29.4039	0				0	60
	E04	SYBR	Dbp Prom	Unkn	BRM ChIPX CT20		34.2604	34.2604	0				0	60
	E05	SYBR	Dbp Prom	Unkn	BRM ChIPX CT20		35.1409	35.1409	0				0	60
	E06	SYBR	Dbp Prom	Unkn	BRM ChIPX CT20		34.4183	34.4183	0				0	60
	E07	SYBR	Per2 Prom	Unkn	BRM ChIPX CT20		29.6734	29.6734	0				0	60
	E08	SYBR	Per2 Prom	Unkn	BRM ChIPX CT20		29.7763	29.7763	0				0	60
	E09	SYBR	Per2 Prom	Unkn	BRM ChIPX CT20		29.9323	29.9323	0				0	60
	E10	SYBR	Reverba Prom	Unkn	BRM ChIPX CT20		29.6726	29.6726	0				0	60
	E11	SYBR	Reverba Prom	Unkn	BRM ChIPX CT20		30.4147	30.4147	0				0	60
	E12	SYBR	Reverba Prom	Unkn	BRM ChIPX CT20		29.6342	29.6342	0				0	60
	F01	SYBR	Per1 Prom	Unkn	BRM ChIPX PerKO		30.0962	30.0962	0				0	60
	F02	SYBR	Per1 Prom	Unkn	BRM ChIPX PerKO		30.1033	30.1033	0				0	60
	F03	SYBR	Per1 Prom	Unkn	BRM ChIPX PerKO		30.1542	30.1542	0				0	60
	F04	SYBR	Dbp Prom	Unkn	BRM ChIPX PerKO		35.2166	35.2166	0				0	60
	F05	SYBR	Dbp Prom	Unkn	BRM ChIPX PerKO		35.1237	35.1237	0				0	60
	F06	SYBR	Dbp Prom	Unkn	BRM ChIPX PerKO		35.899	35.899	0				0	60
	F07	SYBR	Per2 Prom	Unkn	BRM ChIPX PerKO		30.1362	30.1362	0				0	60
	F08	SYBR	Per2 Prom	Unkn	BRM ChIPX PerKO		30.2009	30.2009	0				0	60
	F09	SYBR	Per2 Prom	Unkn	BRM ChIPX PerKO		30.0267	30.0267	0				0	60
	F10	SYBR	Reverba Prom	Unkn	BRM ChIPX PerKO		30.5348	30.5348	0				0	60
	F11	SYBR	Reverba Prom	Unkn	BRM ChIPX PerKO		30.2803	30.2803	0				0	60
	F12	SYBR	Reverba Prom	Unkn	BRM ChIPX PerKO		30.1852	30.1852	0				0	60
	G01	SYBR	RorC Prom	Unkn	inpX CT8		23.394	23.394	0				0	60
	G02	SYBR	RorC Prom	Unkn	inpX CT8		23.3446	23.3446	0				0	60
	G03	SYBR	RorC Prom	Unkn	inpX CT8		23.2641	23.2641	0				0	60
	G04	SYBR	RorC Prom	Unkn	inpX CT20		23.427	23.427	0				0	60
	G05	SYBR	RorC Prom	Unkn	inpX CT20		23.3688	23.3688	0				0	60
	G06	SYBR	RorC Prom	Unkn	inpX CT20		23.418	23.418	0				0	60
	G07	SYBR	RorC Prom	Unkn	BRM ChIPX CT8		27.5404	27.5404	0				0	60
	G08	SYBR	RorC Prom	Unkn	BRM ChIPX CT8		26.5363	26.5363	0				0	60
	G09	SYBR	RorC Prom	Unkn	BRM ChIPX CT8		26.792	26.792	0				0	60
	G10	SYBR	RorC Prom	Unkn	BRM ChIPX CT20		27.7406	27.7406	0				0	60
	G11	SYBR	RorC Prom	Unkn	BRM ChIPX CT20		28.1563	28.1563	0				0	60
	G12	SYBR	RorC Prom	Unkn	BRM ChIPX CT20		28.1151	28.1151	0				0	60
	H01	SYBR	RorC Prom	Unkn	inpX PerKO		23.5818	23.5818	0				0	60
	H02	SYBR	RorC Prom	Unkn	inpX PerKO		23.6425	23.6425	0				0	60
	H03	SYBR	RorC Prom	Unkn	inpX PerKO		23.6373	23.6373	0				0	60
	H04	SYBR		Unkn				0	0			0	0	60
	H05	SYBR		Unkn				0	0			0	0	60
	H06	SYBR		Unkn				0	0			0	0	60
	H07	SYBR	RorC Prom	Unkn	BRM ChIPX PerKO		28.1813	28.1813	0				0	60
	H08	SYBR	RorC Prom	Unkn	BRM ChIPX PerKO		28.8494	28.8494	0				0	60
	H09	SYBR	RorC Prom	Unkn	BRM ChIPX PerKO		28.2824	28.2824	0				0	60
	H10	SYBR		Unkn				0	0			0	0	60
	H11	SYBR		Unkn				0	0			0	0	60
	H12	SYBR		Unkn				0	0			0	0	60

## Sheet: Raw_replicate2
	Well	Fluor	Target	Content	Sample	Biological Set Name	Cq	Cq Mean	Cq Std. Dev	Starting Quantity (SQ)	Log Starting Quantity	SQ Mean	SQ Std. Dev	Set Point	Well Note
	A01	SYBR	Per1 Prom	Unkn	inpX CT8		22.939	22.939	0				0	60
	A02	SYBR	Per1 Prom	Unkn	inpX CT8		22.7885	22.7885	0				0	60
	A03	SYBR	Per1 Prom	Unkn	inpX CT8		23.0491	23.0491	0				0	60
	A04	SYBR	Dbp Prom	Unkn	inpX CT8		27.1378	27.1378	0				0	60
	A05	SYBR	Dbp Prom	Unkn	inpX CT8		26.9732	26.9732	0				0	60
	A06	SYBR	Dbp Prom	Unkn	inpX CT8		26.6605	26.6605	0				0	60
	A07	SYBR	Per2 Prom	Unkn	inpX CT8		23.2554	23.2554	0				0	60
	A08	SYBR	Per2 Prom	Unkn	inpX CT8		23.4389	23.4389	0				0	60
	A09	SYBR	Per2 Prom	Unkn	inpX CT8		23.1171	23.1171	0				0	60
	A10	SYBR	Reverba Prom	Unkn	inpX CT8		22.5572	22.5572	0				0	60
	A11	SYBR	Reverba Prom	Unkn	inpX CT8		22.5442	22.5442	0				0	60
	A12	SYBR	Reverba Prom	Unkn	inpX CT8		22.6505	22.6505	0				0	60
	B01	SYBR	Per1 Prom	Unkn	inpX CT20		22.9363	22.9363	0				0	60
	B02	SYBR	Per1 Prom	Unkn	inpX CT20		22.8899	22.8899	0				0	60
	B03	SYBR	Per1 Prom	Unkn	inpX CT20		22.9091	22.9091	0				0	60
	B04	SYBR	Dbp Prom	Unkn	inpX CT20		27.1105	27.1105	0				0	60
	B05	SYBR	Dbp Prom	Unkn	inpX CT20		26.7357	26.7357	0				0	60
	B06	SYBR	Dbp Prom	Unkn	inpX CT20		26.567	26.567	0				0	60
	B07	SYBR	Per2 Prom	Unkn	inpX CT20		24.1301	24.1301	0				0	60
	B08	SYBR	Per2 Prom	Unkn	inpX CT20		23.9549	23.9549	0				0	60
	B09	SYBR	Per2 Prom	Unkn	inpX CT20		23.6228	23.6228	0				0	60
	B10	SYBR	Reverba Prom	Unkn	inpX CT20		22.4903	22.4903	0				0	60
	B11	SYBR	Reverba Prom	Unkn	inpX CT20		22.8109	22.8109	0				0	60
	B12	SYBR	Reverba Prom	Unkn	inpX CT20		22.3939	22.3939	0				0	60
	C01	SYBR	Per1 Prom	Unkn	inpX PerKO		23.119	23.119	0				0	60
	C02	SYBR	Per1 Prom	Unkn	inpX PerKO		23.0943	23.0943	0				0	60
	C03	SYBR	Per1 Prom	Unkn	inpX PerKO		23.0121	23.0121	0				0	60
	C04	SYBR	Dbp Prom	Unkn	inpX PerKO		27.0529	27.0529	0				0	60
	C05	SYBR	Dbp Prom	Unkn	inpX PerKO		27.1368	27.1368	0				0	60
	C06	SYBR	Dbp Prom	Unkn	inpX PerKO		27.2893	27.2893	0				0	60
	C07	SYBR	Per2 Prom	Unkn	inpX PerKO		24.0788	24.0788	0				0	60
	C08	SYBR	Per2 Prom	Unkn	inpX PerKO		24.0749	24.0749	0				0	60
	C09	SYBR	Per2 Prom	Unkn	inpX PerKO		23.9938	23.9938	0				0	60
	C10	SYBR	Reverba Prom	Unkn	inpX PerKO		22.8791	22.8791	0				0	60
	C11	SYBR	Reverba Prom	Unkn	inpX PerKO		22.7956	22.7956	0				0	60
	C12	SYBR	Reverba Prom	Unkn	inpX PerKO		22.9618	22.9618	0				0	60
	D01	SYBR	Per1 Prom	Unkn	BRM ChIPX CT8		29.2832	29.2832	0				0	60
	D02	SYBR	Per1 Prom	Unkn	BRM ChIPX CT8		29.326	29.326	0				0	60
	D03	SYBR	Per1 Prom	Unkn	BRM ChIPX CT8		29.0338	29.0338	0				0	60
	D04	SYBR	Dbp Prom	Unkn	BRM ChIPX CT8		34.5058	34.5058	0				0	60
	D05	SYBR	Dbp Prom	Unkn	BRM ChIPX CT8		33.6742	33.6742	0				0	60
	D06	SYBR	Dbp Prom	Unkn	BRM ChIPX CT8		34.9599	34.9599	0				0	60
	D07	SYBR	Per2 Prom	Unkn	BRM ChIPX CT8		29.239	29.239	0				0	60
	D08	SYBR	Per2 Prom	Unkn	BRM ChIPX CT8		29.2816	29.2816	0				0	60
	D09	SYBR	Per2 Prom	Unkn	BRM ChIPX CT8		29.181	29.181	0				0	60
	D10	SYBR	Reverba Prom	Unkn	BRM ChIPX CT8		28.7802	28.7802	0				0	60
	D11	SYBR	Reverba Prom	Unkn	BRM ChIPX CT8		29.7323	29.7323	0				0	60
	D12	SYBR	Reverba Prom	Unkn	BRM ChIPX CT8		29.3882	29.3882	0				0	60
	E01	SYBR	Per1 Prom	Unkn	BRM ChIPX CT20		28.9944	28.9944	0				0	60
	E02	SYBR	Per1 Prom	Unkn	BRM ChIPX CT20		29.0237	29.0237	0				0	60
	E03	SYBR	Per1 Prom	Unkn	BRM ChIPX CT20		28.7384	28.7384	0				0	60
	E04	SYBR	Dbp Prom	Unkn	BRM ChIPX CT20		32.9196	32.9196	0				0	60
	E05	SYBR	Dbp Prom	Unkn	BRM ChIPX CT20		33.1224	33.1224	0				0	60
	E06	SYBR	Dbp Prom	Unkn	BRM ChIPX CT20		32.9907	32.9907	0				0	60
	E07	SYBR	Per2 Prom	Unkn									0	60
	E08	SYBR	Per2 Prom	Unkn	BRM ChIPX CT20		28.4413	28.4413	0				0	60
	E09	SYBR	Per2 Prom	Unkn	BRM ChIPX CT20		28.7646	28.7646	0				0	60
	E10	SYBR	Reverba Prom	Unkn	BRM ChIPX CT20		28.1585	28.1585	0				0	60
	E11	SYBR	Reverba Prom	Unkn	BRM ChIPX CT20		28.3598	28.3598	0				0	60
	E12	SYBR	Reverba Prom	Unkn	BRM ChIPX CT20		28.4909	28.4909	0				0	60
	F01	SYBR	Per1 Prom	Unkn	BRM ChIPX PerKO		29.364	29.364	0				0	60
	F02	SYBR	Per1 Prom	Unkn	BRM ChIPX PerKO		30.0431	30.0431	0				0	60
	F03	SYBR	Per1 Prom	Unkn	BRM ChIPX PerKO		29.4388	29.4388	0				0	60
	F04	SYBR	Dbp Prom	Unkn	BRM ChIPX PerKO		35.182	35.182	0				0	60
	F05	SYBR	Dbp Prom	Unkn	BRM ChIPX PerKO		34.759	34.759	0				0	60
	F06	SYBR	Dbp Prom	Unkn	BRM ChIPX PerKO		35.3356	35.3356	0				0	60
	F07	SYBR	Per2 Prom	Unkn	BRM ChIPX PerKO		29.8445	29.8445	0				0	60
	F08	SYBR	Per2 Prom	Unkn	BRM ChIPX PerKO		29.2641	29.2641	0				0	60
	F09	SYBR	Per2 Prom	Unkn	BRM ChIPX PerKO		30.124	30.124	0				0	60
	F10	SYBR	Reverba Prom	Unkn	BRM ChIPX PerKO		29.3463	29.3463	0				0	60
	F11	SYBR	Reverba Prom	Unkn	BRM ChIPX PerKO		28.9958	28.9958	0				0	60
	F12	SYBR	Reverba Prom	Unkn	BRM ChIPX PerKO		29.334	29.334	0				0	60
	G01	SYBR	RorC Prom	Unkn	inpX CT8		22.8031	22.8031	0				0	60
	G02	SYBR	RorC Prom	Unkn	inpX CT8		22.6028	22.6028	0				0	60
	G03	SYBR	RorC Prom	Unkn	inpX CT8		22.3248	22.3248	0				0	60
	G04	SYBR	RorC Prom	Unkn	inpX CT20		23.3868	23.3868	0				0	60
	G05	SYBR	RorC Prom	Unkn	inpX CT20		23.431	23.431	0				0	60
	G06	SYBR	RorC Prom	Unkn	inpX CT20		23.4566	23.4566	0				0	60
	G07	SYBR	RorC Prom	Unkn	BRM ChIPX CT8		27.5227	27.5227	0				0	60
	G08	SYBR	RorC Prom	Unkn	BRM ChIPX CT8		27.0883	27.0883	0				0	60
	G09	SYBR	RorC Prom	Unkn	BRM ChIPX CT8		27.1939	27.1939	0				0	60
	G10	SYBR	RorC Prom	Unkn	BRM ChIPX CT20		26.7959	26.7959	0				0	60
	G11	SYBR	RorC Prom	Unkn	BRM ChIPX CT20		26.7551	26.7551	0				0	60
	G12	SYBR	RorC Prom	Unkn	BRM ChIPX CT20		26.8168	26.8168	0				0	60
	H01	SYBR	RorC Prom	Unkn	inpX PerKO		24.262	24.262	0				0	60
	H02	SYBR	RorC Prom	Unkn	inpX PerKO		24.2967	24.2967	0				0	60
	H03	SYBR	RorC Prom	Unkn	inpX PerKO		24.3223	24.3223	0				0	60
	H04	SYBR		Unkn				0	0			0	0	60
	H05	SYBR		Unkn				0	0			0	0	60
	H06	SYBR		Unkn				0	0			0	0	60
	H07	SYBR	RorC Prom	Unkn	BRM ChIPX PerKO		28.8849	28.8849	0				0	60
	H08	SYBR	RorC Prom	Unkn	BRM ChIPX PerKO		28.8635	28.8635	0				0	60
	H09	SYBR	RorC Prom	Unkn	BRM ChIPX PerKO		28.5653	28.5653	0				0	60
	H10	SYBR		Unkn				0	0			0	0	60
	H11	SYBR	Per2 Prom	Unkn	BRM ChIPX CT20		28.2984	28.2984	0				0	60
	H12	SYBR		Unkn				0	0			0	0	60

## Sheet: Raw_replicate3
	Well	Fluor	Target	Content	Sample	Biological Set Name	Cq	Cq Mean	Cq Std. Dev	Starting Quantity (SQ)	Log Starting Quantity	SQ Mean	SQ Std. Dev	Set Point	Well Note
	A01	SYBR	Per1 Prom	Unkn	inpX CT8		23.2091	23.2091	0				0	60
	A02	SYBR	Per1 Prom	Unkn	inpX CT8		23.0324	23.0324	0				0	60
	A03	SYBR	Per1 Prom	Unkn	inpX CT8		22.8257	22.8257	0				0	60
	A04	SYBR	Dbp Prom	Unkn	inpX CT8		26.4221	26.4221	0				0	60
	A05	SYBR	Dbp Prom	Unkn	inpX CT8		27.2498	27.2498	0				0	60
	A06	SYBR	Dbp Prom	Unkn	inpX CT8		26.6721	26.6721	0				0	60
	A07	SYBR	Per2 Prom	Unkn	inpX CT8		23.8483	23.8483	0				0	60
	A08	SYBR	Per2 Prom	Unkn	inpX CT8		23.9351	23.9351	0				0	60
	A09	SYBR	Per2 Prom	Unkn	inpX CT8		23.2462	23.2462	0				0	60
	A10	SYBR	Reverba Prom	Unkn	inpX CT8		22.8424	22.8424	0				0	60
	A11	SYBR	Reverba Prom	Unkn	inpX CT8		22.8295	22.8295	0				0	60
	A12	SYBR	Reverba Prom	Unkn	inpX CT8		22.4634	22.4634	0				0	60
	B01	SYBR	Per1 Prom	Unkn	inpX CT20		23.4112	23.4112	0				0	60
	B02	SYBR	Per1 Prom	Unkn	inpX CT20		23.3384	23.3384	0				0	60
	B03	SYBR	Per1 Prom	Unkn	inpX CT20		23.4919	23.4919	0				0	60
	B04	SYBR	Dbp Prom	Unkn	inpX CT20		27.5839	27.5839	0				0	60
	B05	SYBR	Dbp Prom	Unkn	inpX CT20		27.4501	27.4501	0				0	60
	B06	SYBR	Dbp Prom	Unkn	inpX CT20		27.9539	27.9539	0				0	60
	B07	SYBR	Per2 Prom	Unkn	inpX CT20		23.9439	23.9439	0				0	60
	B08	SYBR	Per2 Prom	Unkn	inpX CT20		23.6572	23.6572	0				0	60
	B09	SYBR	Per2 Prom	Unkn	inpX CT20		23.7606	23.7606	0				0	60
	B10	SYBR	Reverba Prom	Unkn	inpX CT20		23.1137	23.1137	0				0	60
	B11	SYBR	Reverba Prom	Unkn	inpX CT20		23.2147	23.2147	0				0	60
	B12	SYBR	Reverba Prom	Unkn	inpX CT20		22.8141	22.8141	0				0	60
	C01	SYBR	Per1 Prom	Unkn	inpX PerKO		23.0695	23.0695	0				0	60
	C02	SYBR	Per1 Prom	Unkn	inpX PerKO		23.1966	23.1966	0				0	60
	C03	SYBR	Per1 Prom	Unkn	inpX PerKO		23.2099	23.2099	0				0	60
	C04	SYBR	Dbp Prom	Unkn	inpX PerKO		27.968	27.968	0				0	60
	C05	SYBR	Dbp Prom	Unkn	inpX PerKO		27.5046	27.5046	0				0	60
	C06	SYBR	Dbp Prom	Unkn	inpX PerKO		27.0863	27.0863	0				0	60
	C07	SYBR	Per2 Prom	Unkn	inpX PerKO		24.4496	24.4496	0				0	60
	C08	SYBR	Per2 Prom	Unkn	inpX PerKO		24.0186	24.0186	0				0	60
	C09	SYBR	Per2 Prom	Unkn	inpX PerKO		23.9141	23.9141	0				0	60
	C10	SYBR	Reverba Prom	Unkn	inpX PerKO		23.0762	23.0762	0				0	60
	C11	SYBR	Reverba Prom	Unkn	inpX PerKO		23.084	23.084	0				0	60
	C12	SYBR	Reverba Prom	Unkn	inpX PerKO		23.3198	23.3198	0				0	60
	D01	SYBR	Per1 Prom	Unkn	BRM ChIPX CT8		28.4562	28.4562	0				0	60
	D02	SYBR	Per1 Prom	Unkn	BRM ChIPX CT8		27.9975	27.9975	0				0	60
	D03	SYBR	Per1 Prom	Unkn	BRM ChIPX CT8		27.9167	27.9167	0				0	60
	D04	SYBR	Dbp Prom	Unkn	BRM ChIPX CT8		32.6517	32.6517	0				0	60
	D05	SYBR	Dbp Prom	Unkn	BRM ChIPX CT8		32.7058	32.7058	0				0	60
	D06	SYBR	Dbp Prom	Unkn	BRM ChIPX CT8		32.2134	32.2134	0				0	60
	D07	SYBR	Per2 Prom	Unkn	BRM ChIPX CT8		28.0024	28.0024	0				0	60
	D08	SYBR	Per2 Prom	Unkn	BRM ChIPX CT8		27.9722	27.9722	0				0	60
	D09	SYBR	Per2 Prom	Unkn	BRM ChIPX CT8		28.03	28.03	0				0	60
	D10	SYBR	Reverba Prom	Unkn	BRM ChIPX CT8		28.1035	28.1035	0				0	60
	D11	SYBR	Reverba Prom	Unkn	BRM ChIPX CT8		28.063	28.063	0				0	60
	D12	SYBR	Reverba Prom	Unkn	BRM ChIPX CT8		28.1165	28.1165	0				0	60
	E01	SYBR	Per1 Prom	Unkn	BRM ChIPX CT20		27.3597	27.3597	0				0	60
	E02	SYBR	Per1 Prom	Unkn	BRM ChIPX CT20		27.2709	27.2709	0				0	60
	E03	SYBR	Per1 Prom	Unkn	BRM ChIPX CT20		27.4754	27.4754	0				0	60
	E04	SYBR	Dbp Prom	Unkn	BRM ChIPX CT20		32.6278	32.6278	0				0	60
	E05	SYBR	Dbp Prom	Unkn	BRM ChIPX CT20		32.2348	32.2348	0				0	60
	E06	SYBR	Dbp Prom	Unkn	BRM ChIPX CT20		32.3253	32.3253	0				0	60
	E07	SYBR	Per2 Prom	Unkn	BRM ChIPX CT20		28.0562	28.0562	0				0	60
	E08	SYBR	Per2 Prom	Unkn	BRM ChIPX CT20		27.9054	27.9054	0				0	60
	E09	SYBR	Per2 Prom	Unkn	BRM ChIPX CT20		28.0224	28.0224	0				0	60
	E10	SYBR	Reverba Prom	Unkn	BRM ChIPX CT20		28.0169	28.0169	0				0	60
	E11	SYBR	Reverba Prom	Unkn	BRM ChIPX CT20		27.6745	27.6745	0				0	60
	E12	SYBR	Reverba Prom	Unkn	BRM ChIPX CT20		27.7454	27.7454	0				0	60
	F01	SYBR	Per1 Prom	Unkn	BRM ChIPX PerKO		29.3877	29.3877	0				0	60
	F02	SYBR	Per1 Prom	Unkn	BRM ChIPX PerKO		29.5211	29.5211	0				0	60
	F03	SYBR	Per1 Prom	Unkn	BRM ChIPX PerKO		29.7362	29.7362	0				0	60
	F04	SYBR	Dbp Prom	Unkn	BRM ChIPX PerKO		35.4159	35.4159	0				0	60
	F05	SYBR	Dbp Prom	Unkn	BRM ChIPX PerKO		34.3622	34.3622	0				0	60
	F06	SYBR	Dbp Prom	Unkn	BRM ChIPX PerKO		35.0169	35.0169	0				0	60
	F07	SYBR	Per2 Prom	Unkn	BRM ChIPX PerKO		30.0564	30.0564	0				0	60
	F08	SYBR	Per2 Prom	Unkn	BRM ChIPX PerKO		29.8867	29.8867	0				0	60
	F09	SYBR	Per2 Prom	Unkn	BRM ChIPX PerKO		29.6976	29.6976	0				0	60
	F10	SYBR	Reverba Prom	Unkn	BRM ChIPX PerKO		30.0005	30.0005	0				0	60
	F11	SYBR	Reverba Prom	Unkn	BRM ChIPX PerKO		30.0921	30.0921	0				0	60
	F12	SYBR	Reverba Prom	Unkn	BRM ChIPX PerKO		29.4909	29.4909	0				0	60
	G01	SYBR	RorC Prom	Unkn	inpX CT8		22.9611	22.9611	0				0	60
	G02	SYBR	RorC Prom	Unkn	inpX CT8		22.9397	22.9397	0				0	60
	G03	SYBR	RorC Prom	Unkn	inpX CT8		22.5626	22.5626	0				0	60
	G04	SYBR	RorC Prom	Unkn	inpX CT20		22.6228	22.6228	0				0	60
	G05	SYBR	RorC Prom	Unkn	inpX CT20		22.659	22.659	0				0	60
	G06	SYBR	RorC Prom	Unkn	inpX CT20		22.7511	22.7511	0				0	60
	G07	SYBR	RorC Prom	Unkn	BRM ChIPX CT8		25.9928	25.9928	0				0	60
	G08	SYBR	RorC Prom	Unkn	BRM ChIPX CT8		26.1253	26.1253	0				0	60
	G09	SYBR	RorC Prom	Unkn	BRM ChIPX CT8		26.3842	26.3842	0				0	60
	G10	SYBR	RorC Prom	Unkn	BRM ChIPX CT20		26.0841	26.0841	0				0	60
	G11	SYBR	RorC Prom	Unkn	BRM ChIPX CT20		26.0232	26.0232	0				0	60
	G12	SYBR	RorC Prom	Unkn	BRM ChIPX CT20		26.2303	26.2303	0				0	60
	H01	SYBR	RorC Prom	Unkn	inpX PerKO		23.8851	23.8851	0				0	60
	H02	SYBR	RorC Prom	Unkn	inpX PerKO		23.7167	23.7167	0				0	60
	H03	SYBR	RorC Prom	Unkn	inpX PerKO		23.6664	23.6664	0				0	60
	H04	SYBR		Unkn				0	0			0	0	60
	H05	SYBR		Unkn				0	0			0	0	60
	H06	SYBR		Unkn				0	0			0	0	60
	H07	SYBR	RorC Prom	Unkn	BRM ChIPX PerKO		28.1141	28.1141	0				0	60
	H08	SYBR	RorC Prom	Unkn	BRM ChIPX PerKO		28.0051	28.0051	0				0	60
	H09	SYBR	RorC Prom	Unkn	BRM ChIPX PerKO		28.3255	28.3255	0				0	60
	H10	SYBR		Unkn				0	0			0	0	60
	H11	SYBR		Unkn				0	0			0	0	60
	H12	SYBR		Unkn				0	0			0	0	60

## Sheet: Raw_replicates1,2,3
	Well	Fluor	Target	Content	Sample	Biological Set Name	Cq	Cq Mean	Cq Std. Dev	Starting Quantity (SQ)	Log Starting Quantity	SQ Mean	SQ Std. Dev	Set Point	Well Note
	A01	SYBR	Cry2 Prom	Unkn	inpX CT8 1		23.0724	23.0724	0				0	60
	A02	SYBR	Cry2 Prom	Unkn	inpX CT8 1		23.0167	23.0167	0				0	60
	A03	SYBR	Cry2 Prom	Unkn	inpX CT8 1		23.014	23.014	0				0	60
	A04	SYBR	Cry2 Prom	Unkn	inpX CT8 2		23.5644	23.5644	0				0	60
	A05	SYBR	Cry2 Prom	Unkn	inpX CT8 2		22.4613	22.4613	0				0	60
	A06	SYBR	Cry2 Prom	Unkn	inpX CT8 2		22.6626	22.6626	0				0	60
	A07	SYBR	Cry2 Prom	Unkn	inpX CT8 3		22.9993	22.9993	0				0	60
	A08	SYBR	Cry2 Prom	Unkn	inpX CT8 3		23.3629	23.3629	0				0	60
	A09	SYBR	Cry2 Prom	Unkn	inpX CT8 3		22.3574	22.3574	0				0	60
	A10	SYBR		Unkn				0	0			0	0	60
	A11	SYBR		Unkn				0	0			0	0	60
	A12	SYBR		Unkn				0	0			0	0	60
	B01	SYBR	Cry2 Prom	Unkn	inpX CT20 1		23.2953	23.2953	0				0	60
	B02	SYBR	Cry2 Prom	Unkn	inpX CT20 1		22.9719	22.9719	0				0	60
	B03	SYBR	Cry2 Prom	Unkn	inpX CT20 1		22.717	22.717	0				0	60
	B04	SYBR	Cry2 Prom	Unkn	inpX CT20 2		22.3754	22.3754	0				0	60
	B05	SYBR	Cry2 Prom	Unkn	inpX CT20 2		22.6518	22.6518	0				0	60
	B06	SYBR	Cry2 Prom	Unkn	inpX CT20 2		22.6581	22.6581	0				0	60
	B07	SYBR	Cry2 Prom	Unkn	inpX CT20 3		23.1584	23.1584	0				0	60
	B08	SYBR	Cry2 Prom	Unkn	inpX CT20 3		22.3002	22.3002	0				0	60
	B09	SYBR	Cry2 Prom	Unkn	inpX CT20 3		23.0044	23.0044	0				0	60
	B10	SYBR		Unkn				0	0			0	0	60
	B11	SYBR		Unkn				0	0			0	0	60
	B12	SYBR		Unkn				0	0			0	0	60
	C01	SYBR	Cry2 Prom	Unkn	inpX PerKO 1		23.1797	23.1797	0				0	60
	C02	SYBR	Cry2 Prom	Unkn	inpX PerKO 1		22.7069	22.7069	0				0	60
	C03	SYBR	Cry2 Prom	Unkn	inpX PerKO 1		23.4063	23.4063	0				0	60
	C04	SYBR	Cry2 Prom	Unkn	inpX PerKO 2		24.0988	24.0988	0				0	60
	C05	SYBR	Cry2 Prom	Unkn	inpX PerKO 2		23.6187	23.6187	0				0	60
	C06	SYBR	Cry2 Prom	Unkn	inpX PerKO 2		23.2882	23.2882	0				0	60
	C07	SYBR	Cry2 Prom	Unkn	inpX PerKO 3		23.2575	23.2575	0				0	60
	C08	SYBR	Cry2 Prom	Unkn	inpX PerKO 3		22.7591	22.7591	0				0	60
	C09	SYBR	Cry2 Prom	Unkn	inpX PerKO 3		22.7084	22.7084	0				0	60
	C10	SYBR		Unkn				0	0			0	0	60
	C11	SYBR		Unkn				0	0			0	0	60
	C12	SYBR		Unkn				0	0			0	0	60
	D01	SYBR	Cry2 Prom	Unkn	BRM ChIPX CT8 1		28.2523	28.2523	0				0	60
	D02	SYBR	Cry2 Prom	Unkn	BRM ChIPX CT8 1		27.3983	27.3983	0				0	60
	D03	SYBR	Cry2 Prom	Unkn	BRM ChIPX CT8 1		28.1485	28.1485	0				0	60
	D04	SYBR	Cry2 Prom	Unkn	BRM ChIPX CT8 2		28.7439	28.7439	0				0	60
	D05	SYBR	Cry2 Prom	Unkn	BRM ChIPX CT8 2		28.1172	28.1172	0				0	60
	D06	SYBR	Cry2 Prom	Unkn	BRM ChIPX CT8 2		28.2889	28.2889	0				0	60
	D07	SYBR	Cry2 Prom	Unkn	BRM ChIPX CT8 3		26.9918	26.9918	0				0	60
	D08	SYBR	Cry2 Prom	Unkn	BRM ChIPX CT8 3		26.3358	26.3358	0				0	60
	D09	SYBR	Cry2 Prom	Unkn	BRM ChIPX CT8 3		26.8246	26.8246	0				0	60
	D10	SYBR		Unkn				0	0			0	0	60
	D11	SYBR		Unkn				0	0			0	0	60
	D12	SYBR		Unkn				0	0			0	0	60
	E01	SYBR	Cry2 Prom	Unkn	BRM ChIPXCT20 1		28.9441	28.9441	0				0	60
	E02	SYBR	Cry2 Prom	Unkn	BRM ChIPXCT20 1		27.7199	27.7199	0				0	60
	E03	SYBR	Cry2 Prom	Unkn	BRM ChIPXCT20 1		28.1419	28.1419	0				0	60
	E04	SYBR	Cry2 Prom	Unkn	BRM ChIPXCT20 2		27.5871	27.5871	0				0	60
	E05	SYBR	Cry2 Prom	Unkn	BRM ChIPXCT20 2		26.7389	26.7389	0				0	60
	E06	SYBR	Cry2 Prom	Unkn	BRM ChIPXCT20 2		27.0751	27.0751	0				0	60
	E07	SYBR	Cry2 Prom	Unkn	BRM ChIPXCT20 3		26.6427	26.6427	0				0	60
	E08	SYBR	Cry2 Prom	Unkn	BRM ChIPXCT20 3		26.0808	26.0808	0				0	60
	E09	SYBR	Cry2 Prom	Unkn	BRM ChIPXCT20 3		26.2904	26.2904	0				0	60
	E10	SYBR		Unkn				0	0			0	0	60
	E11	SYBR		Unkn				0	0			0	0	60
	E12	SYBR		Unkn				0	0			0	0	60
	F01	SYBR	Cry2 Prom	Unkn	BRMChIPXPerKO 1		30.2724	30.2724	0				0	60
	F02	SYBR	Cry2 Prom	Unkn	BRMChIPXPerKO 1		28.5126	28.5126	0				0	60
	F03	SYBR	Cry2 Prom	Unkn	BRMChIPXPerKO 1		28.435	28.435	0				0	60
	F04	SYBR	Cry2 Prom	Unkn	BRMChIPXPerKO 2		30.3255	30.3255	0				0	60
	F05	SYBR	Cry2 Prom	Unkn	BRMChIPXPerKO 2		29.0222	29.0222	0				0	60
	F06	SYBR	Cry2 Prom	Unkn	BRMChIPXPerKO 2		28.1252	28.1252	0				0	60
	F07	SYBR	Cry2 Prom	Unkn	BRMChIPXPerKO 3		28.0961	28.0961	0				0	60
	F08	SYBR	Cry2 Prom	Unkn	BRMChIPXPerKO 3		28.2045	28.2045	0				0	60
	F09	SYBR	Cry2 Prom	Unkn	BRMChIPXPerKO 3		28.3285	28.3285	0				0	60
	F10	SYBR		Unkn				0	0			0	0	60
	F11	SYBR		Unkn				0	0			0	0	60
	F12	SYBR		Unkn				0	0			0	0	60
	G01	SYBR		Unkn				0	0			0	0	60
	G02	SYBR		Unkn				0	0			0	0	60
	G03	SYBR		Unkn				0	0			0	0	60
	G04	SYBR		Unkn				0	0			0	0	60
	G05	SYBR		Unkn				0	0			0	0	60
	G06	SYBR		Unkn				0	0			0	0	60
	G07	SYBR		Unkn				0	0			0	0	60
	G08	SYBR		Unkn				0	0			0	0	60
	G09	SYBR		Unkn				0	0			0	0	60
	G10	SYBR		Unkn				0	0			0	0	60
	G11	SYBR		Unkn				0	0			0	0	60
	G12	SYBR		Unkn				0	0			0	0	60
	H01	SYBR		Unkn				0	0			0	0	60
	H02	SYBR		Unkn				0	0			0	0	60
	H03	SYBR		Unkn				0	0			0	0	60
	H04	SYBR		Unkn				0	0			0	0	60
	H05	SYBR		Unkn				0	0			0	0	60
	H06	SYBR		Unkn				0	0			0	0	60
	H07	SYBR		Unkn				0	0			0	0	60
	H08	SYBR		Unkn				0	0			0	0	60
	H09	SYBR		Unkn				0	0			0	0	60
	H10	SYBR		Unkn				0	0			0	0	60
	H11	SYBR		Unkn				0	0			0	0	60
	H12	SYBR		Unkn				0	0			0	0	60

[truncated: 3 more sheets: Raw_replicate4, Raw_replicate5, Raw_replicates4,5]
