# Supplementary material for: PBAF/cBAF reorganization on H3.3 chromatin regulates BMAL1 activity in the absence of circadian negative feedback
Source: Nat Commun. 2025 Oct 9;16:9000. doi: 10.1038/s41467-025-64045-2 (PMC12511354; doi:10.1038/s41467-025-64045-2)
Supplement: Supplementary file 6 — Source Data [file 41467_2025_64045_MOESM6_ESM.zip › Source_Data_files_Letkova_et_al/Supplementary_Figure_7a_Letkova_et_al.xlsx]

## Sheet: raw_H33a,b_Rps9
	Well	Fluor	Target	Content	Sample	Biological Set Name	Cq	Cq Mean	Cq Std. Dev	Starting Quantity (SQ)	Log Starting Quantity	SQ Mean	SQ Std. Dev	Set Point	Well Note
	A01	SYBR	H3f3a	Unkn	WT NS 1		23.6063	23.6063	0				0	60
	A02	SYBR	H3f3a	Unkn	WT NS 1		23.6407	23.6407	0				0	60
	A03	SYBR	H3f3a	Unkn	WT NS 1		23.6256	23.6256	0				0	60
	A04	SYBR	H3f3b	Unkn	WT NS 1		25.0331	25.0331	0				0	60
	A05	SYBR	H3f3b	Unkn	WT NS 1		24.7324	24.7324	0				0	60
	A06	SYBR	H3f3b	Unkn	WT NS 1		25.0797	25.0797	0				0	60
	A07	SYBR	Rps9	Unkn	WT NS 1		21.0132	21.0132	0				0	60
	A08	SYBR	Rps9	Unkn	WT NS 1		21.5341	21.5341	0				0	60
	A09	SYBR	Rps9	Unkn	WT NS 1		20.2612	20.2612	0				0	60
	A10	SYBR		Unkn				0	0			0	0	60
	A11	SYBR		Unkn				0	0			0	0	60
	A12	SYBR		Unkn				0	0			0	0	60
	B01	SYBR	H3f3a	Unkn	KO NS 1		25.34	25.34	0				0	60
	B02	SYBR	H3f3a	Unkn	KO NS 1		25.6724	25.6724	0				0	60
	B03	SYBR	H3f3a	Unkn	KO NS 1		25.4462	25.4462	0				0	60
	B04	SYBR	H3f3b	Unkn	KO NS 1		28.9309	28.9309	0				0	60
	B05	SYBR	H3f3b	Unkn	KO NS 1		28.8861	28.8861	0				0	60
	B06	SYBR	H3f3b	Unkn	KO NS 1		28.5599	28.5599	0				0	60
	B07	SYBR	Rps9	Unkn	KO NS 1		19.8053	19.8053	0				0	60
	B08	SYBR	Rps9	Unkn	KO NS 1		19.9732	19.9732	0				0	60
	B09	SYBR	Rps9	Unkn	KO NS 1		19.692	19.692	0				0	60
	B10	SYBR		Unkn				0	0			0	0	60
	B11	SYBR		Unkn				0	0			0	0	60
	B12	SYBR		Unkn				0	0			0	0	60
	C01	SYBR	H3f3a	Unkn	WT NS 2		25.0001	25.0001	0				0	60
	C02	SYBR	H3f3a	Unkn	WT NS 2		25.0284	25.0284	0				0	60
	C03	SYBR	H3f3a	Unkn	WT NS 2		25.2034	25.2034	0				0	60
	C04	SYBR	H3f3b	Unkn	WT NS 2		25.3892	25.3892	0				0	60
	C05	SYBR	H3f3b	Unkn	WT NS 2		25.6362	25.6362	0				0	60
	C06	SYBR	H3f3b	Unkn	WT NS 2		25.565	25.565	0				0	60
	C07	SYBR	Rps9	Unkn	WT NS 2		20.8481	20.8481	0				0	60
	C08	SYBR	Rps9	Unkn	WT NS 2		20.6501	20.6501	0				0	60
	C09	SYBR	Rps9	Unkn	WT NS 2		20.6872	20.6872	0				0	60
	C10	SYBR		Unkn				0	0			0	0	60
	C11	SYBR		Unkn				0	0			0	0	60
	C12	SYBR		Unkn				0	0			0	0	60
	D01	SYBR	H3f3a	Unkn	KO NS 2		25.6949	25.6949	0				0	60
	D02	SYBR	H3f3a	Unkn	KO NS 2		26.1559	26.1559	0				0	60
	D03	SYBR	H3f3a	Unkn	KO NS 2		26.0286	26.0286	0				0	60
	D04	SYBR	H3f3b	Unkn	KO NS 2		29.8574	29.8574	0				0	60
	D05	SYBR	H3f3b	Unkn	KO NS 2		29.5548	29.5548	0				0	60
	D06	SYBR	H3f3b	Unkn	KO NS 2		29.7209	29.7209	0				0	60
	D07	SYBR	Rps9	Unkn	KO NS 2		20.2146	20.2146	0				0	60
	D08	SYBR	Rps9	Unkn	KO NS 2		20.2258	20.2258	0				0	60
	D09	SYBR	Rps9	Unkn	KO NS 2		20.1135	20.1135	0				0	60
	D10	SYBR		Unkn				0	0			0	0	60
	D11	SYBR		Unkn				0	0			0	0	60
	D12	SYBR		Unkn				0	0			0	0	60
	E01	SYBR	H3f3a	Unkn	WT NS 3		24.5192	24.5192	0				0	60
	E02	SYBR	H3f3a	Unkn	WT NS 3		24.6861	24.6861	0				0	60
	E03	SYBR	H3f3a	Unkn	WT NS 3		24.7788	24.7788	0				0	60
	E04	SYBR	H3f3b	Unkn	WT NS 3		24.7965	24.7965	0				0	60
	E05	SYBR	H3f3b	Unkn	WT NS 3		24.8048	24.8048	0				0	60
	E06	SYBR	H3f3b	Unkn	WT NS 3		25.064	25.064	0				0	60
	E07	SYBR	Rps9	Unkn	WT NS 3		20.2348	20.2348	0				0	60
	E08	SYBR	Rps9	Unkn	WT NS 3		20.2741	20.2741	0				0	60
	E09	SYBR	Rps9	Unkn	WT NS 3		20.2078	20.2078	0				0	60
	E10	SYBR		Unkn				0	0			0	0	60
	E11	SYBR		Unkn				0	0			0	0	60
	E12	SYBR		Unkn				0	0			0	0	60
	F01	SYBR	H3f3a	Unkn	KO NS 3		25.056	25.056	0				0	60
	F02	SYBR	H3f3a	Unkn	KO NS 3		25.01	25.01	0				0	60
	F03	SYBR	H3f3a	Unkn	KO NS 3		25.4534	25.4534	0				0	60
	F04	SYBR	H3f3b	Unkn	KO NS 3		27.9378	27.9378	0				0	60
	F05	SYBR	H3f3b	Unkn	KO NS 3		27.8766	27.8766	0				0	60
	F06	SYBR	H3f3b	Unkn	KO NS 3		27.7769	27.7769	0				0	60
	F07	SYBR	Rps9	Unkn	KO NS 3		19.4859	19.4859	0				0	60
	F08	SYBR	Rps9	Unkn	KO NS 3		19.6284	19.6284	0				0	60
	F09	SYBR	Rps9	Unkn	KO NS 3		18.9792	18.9792	0				0	60
	F10	SYBR		Unkn				0	0			0	0	60
	F11	SYBR		Unkn				0	0			0	0	60
	F12	SYBR		Unkn				0	0			0	0	60
	G01	SYBR		Unkn				0	0			0	0	60
	G02	SYBR		Unkn				0	0			0	0	60
	G03	SYBR		Unkn				0	0			0	0	60
	G04	SYBR		Unkn				0	0			0	0	60
	G05	SYBR		Unkn				0	0			0	0	60
	G06	SYBR		Unkn				0	0			0	0	60
	G07	SYBR		Unkn				0	0			0	0	60
	G08	SYBR		Unkn				0	0			0	0	60
	G09	SYBR		Unkn				0	0			0	0	60
	G10	SYBR		Unkn				0	0			0	0	60
	G11	SYBR		Unkn				0	0			0	0	60
	G12	SYBR		Unkn				0	0			0	0	60
	H01	SYBR		Unkn				0	0			0	0	60
	H02	SYBR		Unkn				0	0			0	0	60
	H03	SYBR		Unkn				0	0			0	0	60
	H04	SYBR		Unkn				0	0			0	0	60
	H05	SYBR		Unkn				0	0			0	0	60
	H06	SYBR		Unkn				0	0			0	0	60
	H07	SYBR		Unkn				0	0			0	0	60
	H08	SYBR		Unkn				0	0			0	0	60
	H09	SYBR		Unkn				0	0			0	0	60
	H10	SYBR		Unkn				0	0			0	0	60
	H11	SYBR		Unkn				0	0			0	0	60
	H12	SYBR		Unkn				0	0			0	0	60

## Sheet: H33a,b_Rps9
All 3 replicates	H3f3a	H3f3a	H3f3a	H3f3b	H3f3b	H3f3b	Rps9	Rps9	Rps9
WT NS 1	23.6063	23.6407	23.6256	25.0331	24.7324	25.0797	21.0132	21.5341	20.2612
KO NS 1	25.34	25.6724	25.4462	28.9309	28.8861	28.5599	19.8053	19.9732	19.692
WT NS 2	25.0001	25.0284	25.2034	25.3892	25.6362	25.565	20.8481	20.6501	20.6872
KO NS 2	25.6949	26.1559	26.0286	29.8574	29.5548	29.7209	20.2146	20.2258	20.1135
WT NS 3	24.5192	24.6861	24.7788	24.7965	24.8048	25.064	20.2348	20.2741	20.2078
KO NS 3	25.056	25.01	25.4534	27.9378	27.8766	27.7769	19.4859	19.6284	18.9792
	avg(H3f3a)	avg(H3f3b)	avg(RPS9)
WT NS 1	23.6242	24.9484	20.9362
KO NS 1	25.4862	28.7923	19.8235
WT NS 2	25.0773	25.5301	20.7285
KO NS 2	25.9598	29.711	20.1846
WT NS 3	24.6614	24.8884	20.2389
KO NS 3	25.1732	27.8638	19.3645
	avg(H3f3a)	avg(RPS9)	Delta Ct	SD(H3f3a)			Delta delta Ct	Relative expression						R.E.	SD(H3f3a)
WT NS 1	23.6242	20.9362	2.68801	0.0172738			0	1					WT NS 1	1	0.0172738
KO NS 1	25.4862	19.8235	5.66273	0.169765			2.97472	0.127209					KO NS 1	0.127209	0.169765
WT NS 2	25.0773	20.7285	4.34879	0.110109			0	1					WT NS 2	1	0.110109
KO NS 2	25.9598	20.1846	5.77514	0.238079			1.42636	0.372069					KO NS 2	0.372069	0.238079
WT NS 3	24.6614	20.2389	4.4225	0.131568			0	1					WT NS 3	1	0.131568
KO NS 3	25.1732	19.3645	5.80863	0.243771			1.38613	0.38259					KO NS 3	0.38259	0.243771
	avg(H3f3b)	avg(RPS9)	Delta Ct	SD(H3f3b)			Delta delta Ct	Relative expression						R.E.	SD(H3f3b)
WT NS 1	24.9484	20.9362	4.01222	0.188511			0	1					WT NS 1	1	0.188511
KO NS 1	28.7923	19.8235	8.96878	0.202509			4.95656	0.0322053					KO NS 1	0.0322053	0.202509
WT NS 2	25.5301	20.7285	4.80165	0.127178			0	1					WT NS 2	1	0.127178
KO NS 2	29.711	20.1846	9.52635	0.151538			4.7247	0.0378203					KO NS 2	0.0378203	0.151538
WT NS 3	24.8884	20.2389	4.64956	0.152098			0	1					WT NS 3	1	0.152098
KO NS 3	27.8638	19.3645	8.49922	0.0812386			3.84966	0.0693643					KO NS 3	0.0693643	0.0812386

## Sheet: H33a,b_graphs
													Average											positions on the graph
	R.E.	SD(H3f3a)			R.E.	SD(H3f3a)			R.E.	SD(H3f3a)		H3f3a												0.8	2
WT NS	1	0.0172738		WT NS	1	0.110109		WT NS	1	0.131568		WT NS	1	0										1	2.3
KO NS	0.127209	0.169765		KO NS	0.372069	0.238079		KO NS	0.38259	0.243771		KO NS	0.293956	0.0834287										1.2	1.8
																								H3f3a				t-test WT vs KO
																								WT NS	1	1	1	0.00688889	**
																								KO NS	0.12748	0.374082	0.382578
													Average											0.8	1.9
	R.E.	SD(H3f3b)			R.E.	SD(H3f3b)			R.E.	SD(H3f3b)		H3f3b												1	2.2
WT NS	1	0.188511		WT NS	1	0.127178		WT NS	1	0.152098		WT NS	1	0										1.2	2
KO NS	0.0322053	0.202509		KO NS	0.0378203	0.151538		KO NS	0.0693643	0.0812386		KO NS	0.0464633	0.0115647										H3f3b				t-test WT vs KO
																								WT NS	1	1	1	7.58023e-05	****
																								KO NS	0.0333282	0.0385138	0.070819

## Sheet: raw_Clock_genes_1
	Well	Fluor	Target	Content	Sample	Biological Set Name	Cq	Cq Mean	Cq Std. Dev	Starting Quantity (SQ)	Log Starting Quantity	SQ Mean	SQ Std. Dev	Set Point	Well Note
	A01	SYBR	Bmal1	Unkn	WT NS 1		30.0357	30.0357	0				0	60
	A02	SYBR	Bmal1	Unkn	WT NS 1		30.1478	30.1478	0				0	60
	A03	SYBR	Bmal1	Unkn	WT NS 1		29.5936	29.5936	0				0	60
	A04	SYBR	Per1	Unkn	WT NS 1		25.6563	25.6563	0				0	60
	A05	SYBR	Per1	Unkn	WT NS 1		25.7089	25.7089	0				0	60
	A06	SYBR	Per1	Unkn	WT NS 1		25.9448	25.9448	0				0	60
	A07	SYBR	Reverba	Unkn	WT NS 1		29.6744	29.6744	0				0	60
	A08	SYBR	Reverba	Unkn	WT NS 1		30.2226	30.2226	0				0	60
	A09	SYBR	Reverba	Unkn	WT NS 1		30.3784	30.3784	0				0	60
	A10	SYBR	Cry2	Unkn	WT NS 1		28.0751	28.0751	0				0	60
	A11	SYBR	Cry2	Unkn	WT NS 1		28.2039	28.2039	0				0	60
	A12	SYBR	Cry2	Unkn	WT NS 1		28.2303	28.2303	0				0	60
	B01	SYBR	Bmal1	Unkn	KO NS 1		29.5377	29.5377	0				0	60
	B02	SYBR	Bmal1	Unkn	KO NS 1		28.9179	28.9179	0				0	60
	B03	SYBR	Bmal1	Unkn	KO NS 1		29.2008	29.2008	0				0	60
	B04	SYBR	Per1	Unkn	KO NS 1		26.3928	26.3928	0				0	60
	B05	SYBR	Per1	Unkn	KO NS 1		26.3928	26.3928	0				0	60
	B06	SYBR	Per1	Unkn	KO NS 1		26.3971	26.3971	0				0	60
	B07	SYBR	Reverba	Unkn	KO NS 1		28.225	28.225	0				0	60
	B08	SYBR	Reverba	Unkn	KO NS 1		27.9743	27.9743	0				0	60
	B09	SYBR	Reverba	Unkn	KO NS 1		28.3215	28.3215	0				0	60
	B10	SYBR	Cry2	Unkn	KO NS 1		28.7358	28.7358	0				0	60
	B11	SYBR	Cry2	Unkn	KO NS 1		28.5184	28.5184	0				0	60
	B12	SYBR	Cry2	Unkn	KO NS 1		28.7562	28.7562	0				0	60
	C01	SYBR	Bmal1	Unkn	WT NS 2		29.5906	29.5906	0				0	60
	C02	SYBR	Bmal1	Unkn	WT NS 2		29.4533	29.4533	0				0	60
	C03	SYBR	Bmal1	Unkn	WT NS 2		29.7878	29.7878	0				0	60
	C04	SYBR	Per1	Unkn	WT NS 2		26.042	26.042	0				0	60
	C05	SYBR	Per1	Unkn	WT NS 2		25.9593	25.9593	0				0	60
	C06	SYBR	Per1	Unkn	WT NS 2		25.9173	25.9173	0				0	60
	C07	SYBR	Reverba	Unkn	WT NS 2		29.8823	29.8823	0				0	60
	C08	SYBR	Reverba	Unkn	WT NS 2		29.9304	29.9304	0				0	60
	C09	SYBR	Reverba	Unkn	WT NS 2		30.5551	30.5551	0				0	60
	C10	SYBR	Cry2	Unkn	WT NS 2		27.9355	27.9355	0				0	60
	C11	SYBR	Cry2	Unkn	WT NS 2		28.0009	28.0009	0				0	60
	C12	SYBR	Cry2	Unkn	WT NS 2		28.2404	28.2404	0				0	60
	D01	SYBR	Bmal1	Unkn	KO NS 2		29.7647	29.7647	0				0	60
	D02	SYBR	Bmal1	Unkn	KO NS 2		29.2764	29.2764	0				0	60
	D03	SYBR	Bmal1	Unkn	KO NS 2		29.3795	29.3795	0				0	60
	D04	SYBR	Per1	Unkn	KO NS 2		26.342	26.342	0				0	60
	D05	SYBR	Per1	Unkn	KO NS 2		26.5447	26.5447	0				0	60
	D06	SYBR	Per1	Unkn	KO NS 2		26.4564	26.4564	0				0	60
	D07	SYBR	Reverba	Unkn	KO NS 2		29.0991	29.0991	0				0	60
	D08	SYBR	Reverba	Unkn	KO NS 2		29.2254	29.2254	0				0	60
	D09	SYBR	Reverba	Unkn	KO NS 2		28.95	28.95	0				0	60
	D10	SYBR	Cry2	Unkn	KO NS 2		28.1747	28.1747	0				0	60
	D11	SYBR	Cry2	Unkn	KO NS 2		28.2505	28.2505	0				0	60
	D12	SYBR	Cry2	Unkn	KO NS 2		28.6598	28.6598	0				0	60
	E01	SYBR	Bmal1	Unkn	WT NS 3		29.3684	29.3684	0				0	60
	E02	SYBR	Bmal1	Unkn	WT NS 3		29.3614	29.3614	0				0	60
	E03	SYBR	Bmal1	Unkn	WT NS 3		29.4731	29.4731	0				0	60
	E04	SYBR	Per1	Unkn	WT NS 3		25.5557	25.5557	0				0	60
	E05	SYBR	Per1	Unkn	WT NS 3		26.1039	26.1039	0				0	60
	E06	SYBR	Per1	Unkn	WT NS 3		25.6148	25.6148	0				0	60
	E07	SYBR	Reverba	Unkn	WT NS 3		28.8973	28.8973	0				0	60
	E08	SYBR	Reverba	Unkn	WT NS 3		28.746	28.746	0				0	60
	E09	SYBR	Reverba	Unkn	WT NS 3		29.2744	29.2744	0				0	60
	E10	SYBR	Cry2	Unkn	WT NS 3		27.8575	27.8575	0				0	60
	E11	SYBR	Cry2	Unkn	WT NS 3		27.8366	27.8366	0				0	60
	E12	SYBR	Cry2	Unkn	WT NS 3		27.7486	27.7486	0				0	60
	F01	SYBR	Bmal1	Unkn	KO NS 3		29.3524	29.3524	0				0	60
	F02	SYBR	Bmal1	Unkn	KO NS 3		28.6055	28.6055	0				0	60
	F03	SYBR	Bmal1	Unkn	KO NS 3		28.6873	28.6873	0				0	60
	F04	SYBR	Per1	Unkn	KO NS 3		26.5574	26.5574	0				0	60
	F05	SYBR	Per1	Unkn	KO NS 3		26.4427	26.4427	0				0	60
	F06	SYBR	Per1	Unkn	KO NS 3		26.3999	26.3999	0				0	60
	F07	SYBR	Reverba	Unkn	KO NS 3		28.8349	28.8349	0				0	60
	F08	SYBR	Reverba	Unkn	KO NS 3		28.2485	28.2485	0				0	60
	F09	SYBR	Reverba	Unkn	KO NS 3		28.6958	28.6958	0				0	60
	F10	SYBR	Cry2	Unkn	KO NS 3		28.1143	28.1143	0				0	60
	F11	SYBR	Cry2	Unkn	KO NS 3		28.073	28.073	0				0	60
	F12	SYBR	Cry2	Unkn	KO NS 3		27.9089	27.9089	0				0	60
	G01	SYBR		Unkn				0	0			0	0	60
	G02	SYBR		Unkn				0	0			0	0	60
	G03	SYBR		Unkn				0	0			0	0	60
	G04	SYBR		Unkn				0	0			0	0	60
	G05	SYBR		Unkn				0	0			0	0	60
	G06	SYBR		Unkn				0	0			0	0	60
	G07	SYBR		Unkn				0	0			0	0	60
	G08	SYBR		Unkn				0	0			0	0	60
	G09	SYBR		Unkn				0	0			0	0	60
	G10	SYBR		Unkn				0	0			0	0	60
	G11	SYBR		Unkn				0	0			0	0	60
	G12	SYBR		Unkn				0	0			0	0	60
	H01	SYBR		Unkn				0	0			0	0	60
	H02	SYBR		Unkn				0	0			0	0	60
	H03	SYBR		Unkn				0	0			0	0	60
	H04	SYBR		Unkn				0	0			0	0	60
	H05	SYBR		Unkn				0	0			0	0	60
	H06	SYBR		Unkn				0	0			0	0	60
	H07	SYBR		Unkn				0	0			0	0	60
	H08	SYBR		Unkn				0	0			0	0	60
	H09	SYBR		Unkn				0	0			0	0	60
	H10	SYBR		Unkn				0	0			0	0	60
	H11	SYBR		Unkn				0	0			0	0	60
	H12	SYBR		Unkn				0	0			0	0	60

## Sheet: Clock_genes_1
All 3 replicates	Bmal1	Bmal1	Bmal1	Per1	Per1	Per1	Reverba	Reverba	Reverba	Cry2	Cry2	Cry2
WT NS 1	30.0357	30.1478	29.5936	25.6563	25.7089	25.9448	29.6744	30.2226	30.3784	28.0751	28.2039	28.2303
KO NS 1	29.5377	28.9179	29.2008	26.3928	26.3928	26.3971	28.225	27.9743	28.3215	28.7358	28.5184	28.7562
WT NS 2	29.5906	29.4533	29.7878	26.042	25.9593	25.9173	29.8823	29.9304	30.5551	27.9355	28.0009	28.2404
KO NS 2	29.7647	29.2764	29.3795	26.342	26.5447	26.4564	29.0991	29.2254	28.95	28.1747	28.2505	28.6598
WT NS 3	29.3684	29.3614	29.4731	25.5557	26.1039	25.6148	28.8973	28.746	29.2744	27.8575	27.8366	27.7486
KO NS 3	29.3524	28.6055	28.6873	26.5574	26.4427	26.3999	28.8349	28.2485	28.6958	28.1143	28.073	27.9089
	avg(Bmal1)	avg(Per1)	avg(Reverba)	avg(Cry2)	avg(RPS9)
WT NS 1	29.9257	25.77	30.0918	28.1698	20.9362
KO NS 1	29.2188	26.3942	28.1736	28.6701	19.8235
WT NS 2	29.6106	25.9729	30.1226	28.059	20.7285
KO NS 2	29.4735	26.4477	29.0915	28.3617	20.1846
WT NS 3	29.401	25.7581	28.9726	27.8142	20.2389
KO NS 3	28.8817	26.4667	28.5931	28.0321	19.3645
	avg(Bmal1)	avg(RPS9)	Delta Ct	SD(Bmal1)			Delta delta Ct	Relative expression						R.E.	SD(Bmal1)
WT NS 1	29.9257	20.9362	8.98954	0.293003			0	1					WT NS 1	1	0.293003
KO NS 1	29.2188	19.8235	9.39531	0.310275			0.40577	0.754833					KO NS 1	0.754833	0.310275
WT NS 2	29.6106	20.7285	8.8821	0.168164			0	1					WT NS 2	1	0.168164
KO NS 2	29.4735	20.1846	9.28889	0.257367			0.406794	0.754298					KO NS 2	0.754298	0.257367
WT NS 3	29.401	20.2389	9.1621	0.0625558			0	1					WT NS 3	1	0.0625558
KO NS 3	28.8817	19.3645	9.51716	0.409658			0.355061	0.781836					KO NS 3	0.781836	0.409658
	avg(Per1)	avg(RPS9)	Delta Ct	SD(Per1)			Delta delta Ct	Relative expression						R.E.	SD(Per1)
WT NS 1	25.77	20.9362	4.83381	0.153669			0	1					WT NS 1	1	0.153669
KO NS 1	26.3942	19.8235	6.57076	0.00247671			1.73694	0.300005					KO NS 1	0.300005	0.00247671
WT NS 2	25.9729	20.7285	5.24437	0.06345			0	1					WT NS 2	1	0.06345
KO NS 2	26.4477	20.1846	6.26306	0.101667			1.01869	0.493565					KO NS 2	0.493565	0.101667
WT NS 3	25.7581	20.2389	5.51927	0.300918			0	1					WT NS 3	1	0.300918
KO NS 3	26.4667	19.3645	7.10213	0.0814082			1.58286	0.333821					KO NS 3	0.333821	0.0814082
	avg(Reverba)	avg(RPS9)	Delta Ct	SD(Reverba)			Delta delta Ct	Relative expression						R.E.	SD(Reverba)
WT NS 1	30.0918	20.9362	9.15562	0.369771			0	1					WT NS 1	1	0.369771
KO NS 1	28.1736	19.8235	8.35008	0.179217			-0.805537	1.7478					KO NS 1	1.7478	0.179217
WT NS 2	30.1226	20.7285	9.39414	0.375356			0	1					WT NS 2	1	0.375356
KO NS 2	29.0915	20.1846	8.90687	0.137829			-0.487267	1.40179					KO NS 2	1.40179	0.137829
WT NS 3	28.9726	20.2389	8.73369	0.27215			0	1					WT NS 3	1	0.27215
KO NS 3	28.5931	19.3645	9.22856	0.306429			0.494867	0.709627					KO NS 3	0.709627	0.306429
	avg(Cry2)	avg(RPS9)	Delta Ct	SD(Cry2)			Delta delta Ct	Relative expression						R.E.	SD(Cry2)
WT NS 1	28.1698	20.9362	7.23357	0.0830163			0	1					WT NS 1	1	0.0830163
KO NS 1	28.6701	19.8235	8.84663	0.131824			1.61306	0.326904					KO NS 1	0.326904	0.131824
WT NS 2	28.059	20.7285	7.33048	0.160536			0	1					WT NS 2	1	0.160536
KO NS 2	28.3617	20.1846	8.17705	0.260972			0.846571	0.556105					KO NS 2	0.556105	0.260972
WT NS 3	27.8142	20.2389	7.57535	0.0577708			0	1					WT NS 3	1	0.0577708
KO NS 3	28.0321	19.3645	8.66755	0.108647			1.0922	0.469046					KO NS 3	0.469046	0.108647

## Sheet: Clock_genes_1_graphs
Replicate 1				Replicate 2				Replicate 3					Average	SEM										positions on the graph
	R.E.	SD(Bmal1)			R.E.	SD(Bmal1)			R.E.	SD(Bmal1)		Bmal1												0.8	1.8
WT NS	1	0.293003		WT NS	1	0.168164		WT NS	1	0.0625558		WT NS	1	0										1	2.2
KO NS	0.754833	0.310275		KO NS	0.754298	0.257367		KO NS	0.781836	0.409658		KO NS	0.763656	0.00909162										1.2	2.1
																								Bmal1				t-test WT vs KO
																								WT NS	1	1	1	0.000738244	***
																								KO NS	0.754833	0.754298	0.781836
													Average											positions on the graph
	R.E.	SD(Per1)			R.E.	SD(Per1)			R.E.	SD(Per1)		Per1												0.8	2.2
WT NS	1	0.153669		WT NS	1	0.06345		WT NS	1	0.300918		WT NS	1	0										1	2
KO NS	0.300005	0.00247671		KO NS	0.493565	0.101667		KO NS	0.333821	0.0814082		KO NS	0.375797	0.0596877										1.2	1.8
																								Per1				t-test WT vs KO
																								WT NS	1	1	1	0.00451004	**
																								KO NS	0.300005	0.493565	0.333821
													Average											positions on the graph
	R.E.	SD(Reverba)			R.E.	SD(Reverba)			R.E.	SD(Reverba)		Reverba												0.8	2
WT NS	1	0.369771		WT NS	1	0.375356		WT NS	1	0.27215		WT NS	1	0										1	2
KO NS	1.7478	0.179217		KO NS	1.40179	0.137829		KO NS	0.709627	0.306429		KO NS	1.2864	0.305196										1.2	2
																								Reverba				t-test WT vs KO
																								WT NS	1	1	1	0.223545	n.s.
																								KO NS	1.7478	1.40179	0.709627
													Average											0.8	2
	R.E.	SD(Cry2)			R.E.	SD(Cry2)			R.E.	SD(Cry2)		Cry2												1	2
WT NS	1	0.0830163		WT NS	1	0.160536		WT NS	1	0.0577708		WT NS	1	0										1.2	2
KO NS	0.326904	0.131824		KO NS	0.556105	0.260972		KO NS	0.469046	0.108647		KO NS	0.450685	0.0667984										Cry2				t-test WT vs KO
																								WT NS	1	1	1	0.00723361	**
																								KO NS	0.326904	0.556105	0.469046

## Sheet: raw_Clock_genes_2
	Well	Fluor	Target	Content	Sample	Biological Set Name	Cq	Cq Mean	Cq Std. Dev	Starting Quantity (SQ)	Log Starting Quantity	SQ Mean	SQ Std. Dev	Set Point	Well Note
	A01	SYBR	Cry1	Unkn	WT NS 1		28.5518	28.5518	0				0	60
	A02	SYBR	Cry1	Unkn	WT NS 1		28.7579	28.7579	0				0	60
	A03	SYBR	Cry1	Unkn	WT NS 1		28.4416	28.4416	0				0	60
	A04	SYBR	Dbp	Unkn	WT NS 1		32.2298	32.2298	0				0	60
	A05	SYBR	Dbp	Unkn	WT NS 1		33.3237	33.3237	0				0	60
	A06	SYBR	Dbp	Unkn	WT NS 1		31.9959	31.9959	0				0	60
	A07	SYBR	Clock	Unkn	WT NS 1		26.7633	26.7633	0				0	60
	A08	SYBR	Clock	Unkn	WT NS 1		26.7457	26.7457	0				0	60
	A09	SYBR	Clock	Unkn	WT NS 1		26.5638	26.5638	0				0	60
	A10	SYBR	Per2	Unkn	WT NS 1		29.332	29.332	0				0	60
	A11	SYBR	Per2	Unkn	WT NS 1		29.6836	29.6836	0				0	60
	A12	SYBR	Per2	Unkn	WT NS 1		29.7563	29.7563	0				0	60
	B01	SYBR	Cry1	Unkn	KO NS 1		29.0213	29.0213	0				0	60
	B02	SYBR	Cry1	Unkn	KO NS 1		28.3821	28.3821	0				0	60
	B03	SYBR	Cry1	Unkn	KO NS 1		28.5826	28.5826	0				0	60
	B04	SYBR	Dbp	Unkn	KO NS 1		30.377	30.377	0				0	60
	B05	SYBR	Dbp	Unkn	KO NS 1		30.4681	30.4681	0				0	60
	B06	SYBR	Dbp	Unkn	KO NS 1		30.1436	30.1436	0				0	60
	B07	SYBR	Clock	Unkn	KO NS 1		27.6934	27.6934	0				0	60
	B08	SYBR	Clock	Unkn	KO NS 1		27.6446	27.6446	0				0	60
	B09	SYBR	Clock	Unkn	KO NS 1		27.608	27.608	0				0	60
	B10	SYBR	Per2	Unkn	KO NS 1		29.6661	29.6661	0				0	60
	B11	SYBR	Per2	Unkn	KO NS 1		29.7809	29.7809	0				0	60
	B12	SYBR	Per2	Unkn	KO NS 1		30.1203	30.1203	0				0	60
	C01	SYBR	Cry1	Unkn	WT NS 2		28.7275	28.7275	0				0	60
	C02	SYBR	Cry1	Unkn	WT NS 2		28.0463	28.0463	0				0	60
	C03	SYBR	Cry1	Unkn	WT NS 2		28.2887	28.2887	0				0	60
	C04	SYBR	Dbp	Unkn	WT NS 2		32.1137	32.1137	0				0	60
	C05	SYBR	Dbp	Unkn	WT NS 2		31.3942	31.3942	0				0	60
	C06	SYBR	Dbp	Unkn	WT NS 2		31.5876	31.5876	0				0	60
	C07	SYBR	Clock	Unkn	WT NS 2		26.6503	26.6503	0				0	60
	C08	SYBR	Clock	Unkn	WT NS 2		26.4679	26.4679	0				0	60
	C09	SYBR	Clock	Unkn	WT NS 2		26.7871	26.7871	0				0	60
	C10	SYBR	Per2	Unkn	WT NS 2		28.9953	28.9953	0				0	60
	C11	SYBR	Per2	Unkn	WT NS 2		28.7494	28.7494	0				0	60
	C12	SYBR	Per2	Unkn	WT NS 2		29.4434	29.4434	0				0	60
	D01	SYBR	Cry1	Unkn	KO NS 2		28.7109	28.7109	0				0	60
	D02	SYBR	Cry1	Unkn	KO NS 2		28.8121	28.8121	0				0	60
	D03	SYBR	Cry1	Unkn	KO NS 2		28.9666	28.9666	0				0	60
	D04	SYBR	Dbp	Unkn	KO NS 2		30.8391	30.8391	0				0	60
	D05	SYBR	Dbp	Unkn	KO NS 2		31.3633	31.3633	0				0	60
	D06	SYBR	Dbp	Unkn	KO NS 2		31.2169	31.2169	0				0	60
	D07	SYBR	Clock	Unkn	KO NS 2		27.0566	27.0566	0				0	60
	D08	SYBR	Clock	Unkn	KO NS 2		27.4509	27.4509	0				0	60
	D09	SYBR	Clock	Unkn	KO NS 2		26.6148	26.6148	0				0	60
	D10	SYBR	Per2	Unkn	KO NS 2		29.0488	29.0488	0				0	60
	D11	SYBR	Per2	Unkn	KO NS 2		29.7171	29.7171	0				0	60
	D12	SYBR	Per2	Unkn	KO NS 2		30.2835	30.2835	0				0	60
	E01	SYBR	Cry1	Unkn	WT NS 3		27.4085	27.4085	0				0	60
	E02	SYBR	Cry1	Unkn	WT NS 3		27.9325	27.9325	0				0	60
	E03	SYBR	Cry1	Unkn	WT NS 3		27.7592	27.7592	0				0	60
	E04	SYBR	Dbp	Unkn	WT NS 3		31.0977	31.0977	0				0	60
	E05	SYBR	Dbp	Unkn	WT NS 3		31.269	31.269	0				0	60
	E06	SYBR	Dbp	Unkn	WT NS 3		31.1517	31.1517	0				0	60
	E07	SYBR	Clock	Unkn	WT NS 3		26.553	26.553	0				0	60
	E08	SYBR	Clock	Unkn	WT NS 3		26.1509	26.1509	0				0	60
	E09	SYBR	Clock	Unkn	WT NS 3		25.9637	25.9637	0				0	60
	E10	SYBR	Per2	Unkn	WT NS 3		28.6925	28.6925	0				0	60
	E11	SYBR	Per2	Unkn	WT NS 3		29.0561	29.0561	0				0	60
	E12	SYBR	Per2	Unkn	WT NS 3		28.6874	28.6874	0				0	60
	F01	SYBR	Cry1	Unkn	KO NS 3		28.3062	28.3062	0				0	60
	F02	SYBR	Cry1	Unkn	KO NS 3		28.1867	28.1867	0				0	60
	F03	SYBR	Cry1	Unkn	KO NS 3		28.4762	28.4762	0				0	60
	F04	SYBR	Dbp	Unkn	KO NS 3		30.2409	30.2409	0				0	60
	F05	SYBR	Dbp	Unkn	KO NS 3		30.215	30.215	0				0	60
	F06	SYBR	Dbp	Unkn	KO NS 3		30.1959	30.1959	0				0	60
	F07	SYBR	Clock	Unkn	KO NS 3		26.24	26.24	0				0	60
	F08	SYBR	Clock	Unkn	KO NS 3		26.2616	26.2616	0				0	60
	F09	SYBR	Clock	Unkn	KO NS 3		26.3602	26.3602	0				0	60
	F10	SYBR	Per2	Unkn	KO NS 3		29.0094	29.0094	0				0	60
	F11	SYBR	Per2	Unkn	KO NS 3		29.4632	29.4632	0				0	60
	F12	SYBR	Per2	Unkn	KO NS 3		29.4263	29.4263	0				0	60
	G01	SYBR		Unkn				0	0			0	0	60
	G02	SYBR		Unkn				0	0			0	0	60
	G03	SYBR		Unkn				0	0			0	0	60
	G04	SYBR		Unkn				0	0			0	0	60
	G05	SYBR		Unkn				0	0			0	0	60
	G06	SYBR		Unkn				0	0			0	0	60
	G07	SYBR		Unkn				0	0			0	0	60
	G08	SYBR		Unkn				0	0			0	0	60
	G09	SYBR		Unkn				0	0			0	0	60
	G10	SYBR		Unkn				0	0			0	0	60
	G11	SYBR		Unkn				0	0			0	0	60
	G12	SYBR		Unkn				0	0			0	0	60
	H01	SYBR		Unkn				0	0			0	0	60
	H02	SYBR		Unkn				0	0			0	0	60
	H03	SYBR		Unkn				0	0			0	0	60
	H04	SYBR		Unkn				0	0			0	0	60
	H05	SYBR		Unkn				0	0			0	0	60
	H06	SYBR		Unkn				0	0			0	0	60
	H07	SYBR		Unkn				0	0			0	0	60
	H08	SYBR		Unkn				0	0			0	0	60
	H09	SYBR		Unkn				0	0			0	0	60
	H10	SYBR		Unkn				0	0			0	0	60
	H11	SYBR		Unkn				0	0			0	0	60
	H12	SYBR		Unkn				0	0			0	0	60

## Sheet: Clock_genes_2
All 3 replicates	Cry1	Cry1	Cry1	Clock	Clock	Clock	Per2	Per2	Per2
WT NS 1	28.5518	28.7579	28.4416	26.7633	26.7457	26.5638	29.332	29.6836	29.7563
KO NS 1	29.0213	28.3821	28.5826	27.6934	27.6446	27.608	29.6661	29.7809	30.1203
WT NS 2	28.7275	28.0463	28.2887	26.6503	26.4679	26.7871	28.9953	28.7494	29.4434
KO NS 2	28.7109	28.8121	28.9666	27.0566	27.4509	26.6148	29.0488	29.7171	30.2835
WT NS 3	27.4085	27.9325	27.7592	26.553	26.1509	25.9637	28.6925	29.0561	28.6874
KO NS 3	28.3062	28.1867	28.4762	26.24	26.2616	26.3602	29.0094	29.4632	29.4263
	avg(Cry1)	avg(Clock)	avg(Per2)	avg(RPS9)
WT NS 1	28.5838	26.6909	29.5906	20.9362
KO NS 1	28.662	27.6487	29.8558	19.8235
WT NS 2	28.3542	26.6351	29.0627	20.7285
KO NS 2	28.8299	27.0408	29.6831	20.1846
WT NS 3	27.7	26.2225	28.812	20.2389
KO NS 3	28.323	26.2873	29.2996	19.3645
	avg(Cry1)	avg(RPS9)	Delta Ct	SD(Cry1)			Delta delta Ct	Relative expression						R.E.	SD(Cry1)
WT NS 1	28.5838	20.9362	7.64758	0.160539			0	1					WT NS 1	1	0.160539
KO NS 1	28.662	19.8235	8.83851	0.326932			1.19093	0.438021					KO NS 1	0.438021	0.326932
WT NS 2	28.3542	20.7285	7.62568	0.345295			0	1					WT NS 2	1	0.345295
KO NS 2	28.8299	20.1846	8.64523	0.128811			1.01955	0.493269					KO NS 2	0.493269	0.128811
WT NS 3	27.7	20.2389	7.46116	0.266944			0	1					WT NS 3	1	0.266944
KO NS 3	28.323	19.3645	8.95852	0.145481			1.49736	0.354201					KO NS 3	0.354201	0.145481
	avg(Clock)	avg(RPS9)	Delta Ct	SD(Clock)			Delta delta Ct	Relative expression						R.E.	SD(Clock)
WT NS 1	26.6909	20.9362	5.75475	0.110446			0	1					WT NS 1	1	0.110446
KO NS 1	27.6487	19.8235	7.82519	0.0428533			2.07044	0.238087					KO NS 1	0.238087	0.0428533
WT NS 2	26.6351	20.7285	5.90666	0.160149			0	1					WT NS 2	1	0.160149
KO NS 2	27.0408	20.1846	6.85611	0.418288			0.949452	0.517829					KO NS 2	0.517829	0.418288
WT NS 3	26.2225	20.2389	5.98367	0.301084			0	1					WT NS 3	1	0.301084
KO NS 3	26.2873	19.3645	6.92272	0.0640855			0.939053	0.521575					KO NS 3	0.521575	0.0640855
	avg(Per2)	avg(RPS9)	Delta Ct	SD(Per2)			Delta delta Ct	Relative expression						R.E.	SD(Per2)
WT NS 1	29.5906	20.9362	8.65445	0.226939			0	1					WT NS 1	1	0.226939
KO NS 1	29.8558	19.8235	10.0323	0.236205			1.37784	0.384795					KO NS 1	0.384795	0.236205
WT NS 2	29.0627	20.7285	8.33425	0.351868			0	1					WT NS 2	1	0.351868
KO NS 2	29.6831	20.1846	9.49849	0.618084			1.16423	0.446202					KO NS 2	0.446202	0.618084
WT NS 3	28.812	20.2389	8.57313	0.211386			0	1					WT NS 3	1	0.211386
KO NS 3	29.2996	19.3645	9.93509	0.252043			1.36196	0.389053					KO NS 3	0.389053	0.252043

## Sheet: Clock_genes_2_graphs
Replicate 1				Replicate 2				Replicate 3					Average	SEM										positions on the graph
	R.E.	SD(Cry1)			R.E.	SD(Cry1)			R.E.	SD(Cry1)		Cry1												0.8	1.8
WT NS	1	0.160539		WT NS	1	0.345295		WT NS	1	0.266944		WT NS	1	0										1	2.2
KO NS	0.438021	0.326932		KO NS	0.493269	0.128811		KO NS	0.354201	0.145481		KO NS	0.428497	0.0404268										1.2	2.1
																								Cry1				t-test WT vs KO
																								WT NS	1	1	1	0.00248329	**
																								KO NS	0.438021	0.493269	0.354201
													Average											positions on the graph
	R.E.	SD(Clock)			R.E.	SD(Clock)			R.E.	SD(Clock)		Clock												0.8	2
WT NS	1	0.110446		WT NS	1	0.160149		WT NS	1	0.301084		WT NS	1	0										1	2.2
KO NS	0.238087	0.0428533		KO NS	0.517829	0.418288		KO NS	0.521575	0.0640855		KO NS	0.425831	0.0938778										1.2	1.8
																								Clock				t-test WT vs KO
																								WT NS	1	1	1	0.0128533	*
																								KO NS	0.238087	0.517829	0.521575
													Average											positions on the graph
	R.E.	SD(Per2)			R.E.	SD(Per2)			R.E.	SD(Per2)		Per2												0.8	2.2
WT NS	1	0.226939		WT NS	1	0.351868		WT NS	1	0.211386		WT NS	1	0										1	2
KO NS	0.384795	0.236205		KO NS	0.446202	0.618084		KO NS	0.389053	0.252043		KO NS	0.406683	0.0197974										1.2	1.8
																								Per2				t-test WT vs KO
																								WT NS	1	1	1	0.00055576	***
																								KO NS	0.384795	0.446202	0.389053

## Sheet: Rorc, Dbp
All 3 replicates	Rorc	Rorc	Rorc	Dbp	Dbp	Dbp
WT NS 1	33.7429	32.4486	33.025	32.2298	33.3237	31.9959
KO NS 1	32.4424	31.7971	32.1385	30.377	30.4681	30.1436
WT NS 2	33.169	32.5402	32.2303	32.1137	31.3942	31.5876
KO NS 2	31.0584	31.037	31.2838	30.8391	31.3633	31.2169
WT NS 3	31.902	33.0498	32.6528	31.0977	31.269	31.1517
KO NS 3	32.0902	31.0846	30.4216	30.2409	30.215	30.1959
	avg(Rorc)	avg(Dbp)	avg(RPS9)
WT NS 1	33.0721	32.5165	20.9362
KO NS 1	32.126	30.3296	19.8235
WT NS 2	32.6465	31.6985	20.7285
KO NS 2	31.1264	31.1397	20.1846
WT NS 3	32.5348	31.1728	20.2389
KO NS 3	31.1988	30.2172	19.3645
	avg(Rorc)	avg(RPS9)	Delta Ct	SD(Rorc)			Delta delta Ct	Relative expression						R.E.	SD(Rorc)
WT NS 1	33.0721	20.9362	12.136	0.648438			0	1					WT NS 1	1	0.648438
KO NS 1	32.126	19.8235	12.3025	0.322826			0.166558	0.890966					KO NS 1	0.890966	0.322826
WT NS 2	32.6465	20.7285	11.918	0.478313			0	1					WT NS 2	1	0.478313
KO NS 2	31.1264	20.1846	10.9418	0.136766			-0.976279	1.96738					KO NS 2	1.96738	0.136766
WT NS 3	32.5348	20.2389	12.296	0.582911			0	1					WT NS 3	1	0.582911
KO NS 3	31.1988	19.3645	11.8343	0.840136			-0.461696	1.37716					KO NS 3	1.37716	0.840136
	avg(Dbp)	avg(RPS9)	Delta Ct	SD(Dbp)			Delta delta Ct	Relative expression						R.E.	SD(Dbp)
WT NS 1	32.5165	20.9362	11.5803	0.708832			0	1					WT NS 1	1	0.708832
KO NS 1	30.3296	19.8235	10.5061	0.16734			-1.07422	2.10558					KO NS 1	2.10558	0.16734
WT NS 2	31.6985	20.7285	10.9701	0.372353			0	1					WT NS 2	1	0.372353
KO NS 2	31.1397	20.1846	10.9551	0.270436			-0.0149542	1.01042					KO NS 2	1.01042	0.270436
WT NS 3	31.1728	20.2389	10.9339	0.087593			0	1					WT NS 3	1	0.087593
KO NS 3	30.2172	19.3645	10.8527	0.0225916			-0.0812039	1.0579					KO NS 3	1.0579	0.0225916

[truncated: 1 more sheets: Rorc, Dbp_graphs]
