# Supplementary material for: PBAF/cBAF reorganization on H3.3 chromatin regulates BMAL1 activity in the absence of circadian negative feedback
Source: Nat Commun. 2025 Oct 9;16:9000. doi: 10.1038/s41467-025-64045-2 (PMC12511354; doi:10.1038/s41467-025-64045-2)
Supplement: Supplementary file 6 — Source Data [file 41467_2025_64045_MOESM6_ESM.zip › Source_Data_files_Letkova_et_al/Uncropped_membranes_all_replicates_Letkova_et_al.xlsx]

## Sheet: Fig1a
blue boxes indicate the parts of membranes used in the paper
HA-tag (the same replicates for the figures 1a, 3a and 5a)
BMAL1 (the same replicates for the figures 1a, 3a and 5a)
CLOCK (the same replicates for the figures 1a and 5a)
H3.1/2 (the same replicates for the figures 1a and 5a)
H2A.Z (the same replicates for the figures 1a and 5a)
IgG heavy chain (the same replicates for the figures 1a, 3a and 5a)

## Sheet: Fig1b
blue boxes indicate the parts of membranes used in the paper
HA-tag
PBRM1
ARID2
BRG1
BMAL1
H3.1/2

## Sheet: Fig1c
blue boxes indicate the parts of membranes used in the paper
PBRM1
ARID2
BRG1
BRD7
PHF10
BMAL1
IgG HC

## Sheet: Fig1f
blue boxes indicate the parts of membranes used in the paper
				HA-tag
				HA-tag (higher exposure)
				Total H3

## Sheet: Fig3a
blue boxes indicate the parts of membranes used in the paper
HA-tag
PBRM1
ARID2
BRG1
BRD7
PHF10
BMAL1

## Sheet: Fig3b
blue boxes indicate the parts of membranes used in the paper
PBRM1
ARID2
BRG1
BRD7
PHF10
BMAL1

## Sheet: Fig4a
blue boxes indicate the parts of membranes used in the paper
BRG1
ARID1B
BMAL1
IgG HC

## Sheet: Fig4b
blue boxes indicate the parts of membranes used in the paper
BRM
ARID1B
BMAL1
IgG HC

## Sheet: Fig5a
blue boxes indicate the parts of membranes used in the paper
HA-tag (the same replicates for the figures 1a, 3a and 5a)
BMAL1 (the same replicates for the figures 1a, 3a and 5a)
CLOCK (the same replicates for the figures 1a and 5a)
H3.1/2 (the same replicates for the figures 1a and 5a)
H3K4me3
H3K115ac
H3K122ac
H2A.Z
IgG HC

## Sheet: Fig5b
blue boxes indicate the parts of membranes used in the paper
H3K115ac
PBRM1
ARID2
BRG1
BRM
BMAL1
CLOCK
HA-tag
H2A.Z
H3K122ac
H3.1/2

[truncated: 7 more sheets: SupplementaryFig1a, SupplementaryFig5a, SupplementaryFig6a, SupplementaryFig6b, SupplementaryFig8a, SupplementaryFig8b, SupplementaryFig9h]
