# Supplementary material for: PBAF/cBAF reorganization on H3.3 chromatin regulates BMAL1 activity in the absence of circadian negative feedback
Source: Nat Commun. 2025 Oct 9;16:9000. doi: 10.1038/s41467-025-64045-2 (PMC12511354; doi:10.1038/s41467-025-64045-2)
Supplement: Supplementary file 6 — Source Data [file 41467_2025_64045_MOESM6_ESM.zip › Source_Data_files_Letkova_et_al/Supplementary_Figure_10a_Letkova_et_al.xlsx]

## Sheet: Pbrm1(1st plate)
Plate #A	Plate #B	Virtual 384 plate	384 well	Gene_ID	Genbank_ID	Gene Symbol	GNFid of siRNA #1	GNFid of siRNA #2
S2033822	S2033874	QHSSIDRUG03037	B01	Negative Contl	Negative Contl	Negative Contl	Negative Contl	Negative Contl
S2033822	S2033874	QHSSIDRUG03037	B02	Negative Contl	Negative Contl	Negative Contl	Negative Contl	Negative Contl
S2033822	S2033874	QHSSIDRUG03037	C01	Cry2si Contl	Cry2si Contl	Cry2si Contl	Cry2si Contl	Cry2si Contl
S2033822	S2033874	QHSSIDRUG03037	C02	Cry2si Contl	Cry2si Contl	Cry2si Contl	Cry2si Contl	Cry2si Contl
S2033822	S2033874	QHSSIDRUG03037	E11	55193	NM_018165	PB1	GNF266189	GNF266190
Plate#	Well#	0	2	4	6	8	10	12	14	16	18	20	22	24	26	28	30	32	34	36	38	40	42	44	46	48	50	52	54	56	58	60	62	64	66	68	70	72
S2033822	B1*	-133.07	-163.527	-114.154	-26.9717	81.5409	139.134	149.186	118.089	80.9416	18.4843	-22.643	-52.8503	-57.5777	-46.495	-30.6723	8.05036	40.463	70.6657	84.0584	60.3111	23.4337	-7.7136	-21.5909	-43.1183	-54.4756	-55.7529	-38.5302	-22.2576	0.195121	13.1878	18.0305	20.9531	13.5858	2.84849	-10.5788	-18.4462	-22.7335
S2033874	B1	-105.678	-140.479	-106.681	-32.4122	67.6765	121.345	124.444	87.2624	49.9111	6.30973	-31.5816	-36.613	-24.0743	-7.68568	12.103	28.3016	46.6603	44.7889	39.0576	22.9062	8.07486	-4.22649	-18.0078	-34.7692	-35.8105	-31.1919	-17.8432	-9.55459	5.63405	6.1727	9.48135	2.19	0.538649	-10.2127	-13.2341	-13.0354	-9.76676
	AVERAGE B1	-119.374	-152.003	-110.418	-29.6919	74.6087	130.239	136.815	102.676	65.4264	12.397	-27.1123	-44.7317	-40.826	-27.0903	-9.28467	18.176	43.5617	57.7273	61.558	41.6086	15.7543	-5.97004	-19.7994	-38.9437	-45.1431	-43.4724	-28.1867	-15.9061	2.91459	9.68025	13.7559	11.5716	7.06223	-3.68211	-11.9064	-15.7408	-16.2501
S2033822	B2*	-121.668	-160.35	-112.502	-16.2138	75.8042	125.692	140.51	113.288	62.7665	-2.31538	-42.0473	-54.2792	-47.8812	-30.5231	1.065	36.0131	68.2211	82.0192	72.2673	40.3354	17.0234	-11.9785	-30.3204	-46.4023	-52.3443	-51.2962	-39.0181	-24.33	-3.00195	5.26612	19.2942	15.3523	4.36035	-3.82158	-7.4635	-12.8854	-8.63735
S2033874	B2	-98.6775	-145.9	-121.053	-47.6557	62.0016	134.319	142.456	111.883	72.8007	33.468	-19.5647	-45.8674	-52.3202	-42.4429	-16.5956	12.1017	33.219	41.5562	58.6835	58.6108	32.3981	-0.894651	-30.7974	-37.3801	-39.2328	-46.6055	-34.4983	-17.141	-8.5637	6.74358	9.00085	14.2481	7.78541	2.43269	-3.37003	-10.1728	-14.9755
	AVERAGE B2	-110.173	-153.125	-116.777	-31.9347	68.9029	130.006	141.483	112.586	67.7836	15.5763	-30.806	-50.0733	-50.1007	-36.483	-7.7653	24.0574	50.7201	61.7877	65.4754	49.4731	24.7108	-6.43656	-30.5589	-41.8912	-45.7885	-48.9509	-36.7582	-20.7355	-5.78283	6.00485	14.1475	14.8002	6.07288	-0.694445	-5.41677	-11.5291	-11.8064
S2033822	C1*	-67.2317	-133.183	-124.404	-67.4956	12.8931	88.2218	149.43	195.479	202.658	160.237	91.9853	20.934	-50.3473	-100.829	-129.94	-129.991	-117.313	-88.6238	-45.6051	5.59356	43.7223	56.221	61.7897	44.2584	19.3671	-10.2142	-37.0255	-53.4168	-61.0982	-59.3595	-43.4808	-22.1121	-1.49336	26.5453	45.584	54.1927	64.0514
S2033874	C1	-71.3263	-117.832	-121.217	-63.8126	11.9519	90.7165	129.761	170.286	175.58	144.675	93.4692	29.3438	-28.8717	-81.8371	-109.563	-116.588	-107.633	-87.5889	-53.6843	-10.9998	26.9648	54.1893	65.1639	47.9184	23.843	-4.66244	-26.1779	-44.0433	-49.3088	-52.3242	-43.3297	-28.2851	-11.1406	12.144	35.3985	54.3931	64.4277
	AVERAGE C1	-69.279	-125.507	-122.811	-65.6541	12.4225	89.4691	139.596	182.882	189.119	152.456	92.7273	25.1389	-39.6095	-91.3329	-119.751	-123.29	-112.473	-88.1064	-49.6447	-2.7031	35.3435	55.2051	63.4768	46.0884	21.605	-7.43835	-31.6017	-48.7301	-55.2035	-55.8418	-43.4052	-25.1986	-6.31696	19.3447	40.4913	54.2929	64.2395
S2033822	C2*	-65.9764	-128.324	-127.842	-81.8603	11.7517	91.6138	160.686	196.838	205.72	171.432	104.554	24.496	-49.742	-101.77	-128.908	-134.286	-125.064	-92.4618	-51.4097	-5.54769	33.5743	54.0564	59.6684	46.0205	21.3825	-13.3855	-37.3134	-57.9214	-61.7493	-60.5373	-42.5153	-23.5832	-2.35119	19.9409	47.6429	66.6649	76.507
S2033874	C2	-29.1631	-95.6279	-110.013	-75.3874	-15.3222	41.473	97.5683	135.553	157.649	145.734	114.279	50.3844	5.80967	-51.3351	-87.0199	-109.545	-108.169	-97.7842	-61.7689	-25.4237	15.3316	38.3468	50.292	40.8073	24.4525	10.7577	-10.897	-29.5818	-42.4366	-40.6113	-38.1761	-22.5109	-9.26563	8.7796	26.7548	44.1901	51.8753
	AVERAGE C2	-47.5698	-111.976	-118.928	-78.6239	-1.78524	66.5434	129.127	166.196	181.684	158.583	109.417	37.4402	-21.9661	-76.5525	-107.964	-121.915	-116.617	-95.123	-56.5893	-15.4857	24.4529	46.2016	54.9802	43.4139	22.9175	-1.31387	-24.1052	-43.7516	-52.093	-50.5743	-40.3457	-23.047	-5.80841	14.3602	37.1989	55.4275	64.1911
S2033822	E11	-125.82	-102.15	-37.8006	49.1591	110.539	131.679	117.918	83.1581	49.7679	14.2876	-19.8326	-48.9329	-59.0631	-62.1933	-58.1636	-47.5238	-17.7141	-1.69435	10.6654	14.8252	14.6749	2.26466	-8.59559	-17.6558	-18.3361	-21.5863	-19.4066	-17.9568	-11.0671	-2.14733	3.05242	6.83217	16.3119	17.1417	19.7014	16.3412	19.3209
S2033874	E11	-131.322	-123.632	-76.7917	3.23818	87.0381	129.738	141.318	108.508	67.5377	20.0676	-4.92248	-16.3126	-31.4027	-47.6128	-38.9029	-37.003	-24.4731	-6.30315	14.3468	14.9467	14.1066	6.22647	0.566377	-11.4037	-16.2438	-25.9239	-24.474	-27.1941	-20.5042	-16.0743	-7.40438	1.98552	11.4254	15.4053	19.0952	18.6051	13.745
*did they averaged the 2 dupli? (e.g. B1 together?)
				siNegative
				siCRY2
				siTarget
example from Takahashi
For the graph																					from the Supplementary file		from BioGPS
	siNegative	siNegative	siCry2	siCry2	siTarget	siTarget															negative control wells	CRY2 siRNA	Pbrm1 (1)
0	-119.374	-110.173	-69.279	-47.5698	-125.82	-131.322															25.20 hr ± 0.55 (n = 1176)	29.43 hr ± 0.65 (n = 1176)
2	-152.003	-153.125	-125.507	-111.976	-102.15	-123.632
4	-110.418	-116.777	-122.811	-118.928	-37.8006	-76.7917															24.65	28.78	28.7
6	-29.6919	-31.9347	-65.6541	-78.6239	49.1591	3.23818															25.75	30.08	30.52
8	74.6087	68.9029	12.4225	-1.78524	110.539	87.0381														avg	25.2	29.43	29.61
10	130.239	130.006	89.4691	66.5434	131.679	129.738
12	136.815	141.483	139.596	129.127	117.918	141.318
14	102.676	112.586	182.882	166.196	83.1581	108.508
16	65.4264	67.7836	189.119	181.684	49.7679	67.5377
18	12.397	15.5763	152.456	158.583	14.2876	20.0676
20	-27.1123	-30.806	92.7273	109.417	-19.8326	-4.92248
22	-44.7317	-50.0733	25.1389	37.4402	-48.9329	-16.3126
24	-40.826	-50.1007	-39.6095	-21.9661	-59.0631	-31.4027
26	-27.0903	-36.483	-91.3329	-76.5525	-62.1933	-47.6128
28	-9.28467	-7.7653	-119.751	-107.964	-58.1636	-38.9029
30	18.176	24.0574	-123.29	-121.915	-47.5238	-37.003
32	43.5617	50.7201	-112.473	-116.617	-17.7141	-24.4731
34	57.7273	61.7877	-88.1064	-95.123	-1.69435	-6.30315
36	61.558	65.4754	-49.6447	-56.5893	10.6654	14.3468
38	41.6086	49.4731	-2.7031	-15.4857	14.8252	14.9467
40	15.7543	24.7108	35.3435	24.4529	14.6749	14.1066
42	-5.97004	-6.43656	55.2051	46.2016	2.26466	6.22647
44	-19.7994	-30.5589	63.4768	54.9802	-8.59559	0.566377
46	-38.9437	-41.8912	46.0884	43.4139	-17.6558	-11.4037
48	-45.1431	-45.7885	21.605	22.9175	-18.3361	-16.2438
50	-43.4724	-48.9509	-7.43835	-1.31387	-21.5863	-25.9239
52	-28.1867	-36.7582	-31.6017	-24.1052	-19.4066	-24.474
54	-15.9061	-20.7355	-48.7301	-43.7516	-17.9568	-27.1941
56	2.91459	-5.78283	-55.2035	-52.093	-11.0671	-20.5042
58	9.68025	6.00485	-55.8418	-50.5743	-2.14733	-16.0743
60	13.7559	14.1475	-43.4052	-40.3457	3.05242	-7.40438
62	11.5716	14.8002	-25.1986	-23.047	6.83217	1.98552
64	7.06223	6.07288	-6.31696	-5.80841	16.3119	11.4254
66	-3.68211	-0.694445	19.3447	14.3602	17.1417	15.4053
68	-11.9064	-5.41677	40.4913	37.1989	19.7014	19.0952
70	-15.7408	-11.5291	54.2929	55.4275	16.3412	18.6051
72	-16.2501	-11.8064	64.2395	64.1911	19.3209	13.745

## Sheet: Pbrm1(2d plate)
Plate #A	Plate #B	Virtual 384 plate	384 well	Gene_ID	Genbank_ID	Gene Symbol	GNFid of siRNA #1	GNFid of siRNA #2
S2033822	S2033874	QHSSIDRUG03037	B01	Negative Contl	Negative Contl	Negative Contl	Negative Contl	Negative Contl
S2033822	S2033874	QHSSIDRUG03037	B02	Negative Contl	Negative Contl	Negative Contl	Negative Contl	Negative Contl
S2033822	S2033874	QHSSIDRUG03037	C01	Cry2si Contl	Cry2si Contl	Cry2si Contl	Cry2si Contl	Cry2si Contl
S2033822	S2033874	QHSSIDRUG03037	C02	Cry2si Contl	Cry2si Contl	Cry2si Contl	Cry2si Contl	Cry2si Contl
S2033822	S2033874	QHSSIDRUG03037	E11	55193	NM_018165	PB1	GNF266189	GNF266190
Plate#	Well#	0	2	4	6	8	10	12	14	16	18	20	22	24	26	28	30	32	34	36	38	40	42	44	46	48	50	52	54	56	58	60	62	64	66	68	70	72
S2032682	B1	-158.059	-144.347	-84.8457	5.08567	96.5571	144.908	134.79	97.0913	44.9127	-7.6559	-57.0745	-72.4931	-66.8517	-51.0803	-17.8789	22.7025	54.7039	81.6054	93.1068	76.2382	43.1396	7.64097	-19.1676	-43.2562	-55.5848	-53.3234	-43.742	-24.2706	-1.88918	9.74222	23.5736	20.025	7.37644	0.967845	-12.7807	-23.6493	-26.2179
S2032714	B1	-236.111	-145.127	24.847	209.851	302.455	264.639	143.942	20.4464	-91.1598	-161.086	-198.142	-184.118	-151.094	-92.5304	-21.7366	52.4073	106.321	137.315	119.159	71.4628	9.19666	-45.9395	-77.4056	-90.2117	-82.2879	-63.764	-31.6501	0.633741	40.3576	67.9915	72.4953	44.5492	24.0731	-1.53304	-12.1892	-16.4053	-9.65144
	AVERAGE B1	-197.085	-144.737	-29.9994	107.468	199.506	204.774	139.366	58.7688	-23.1235	-84.3709	-127.608	-128.306	-108.973	-71.8053	-19.8077	37.5549	80.5126	109.46	106.133	73.8505	26.1681	-19.1492	-48.2866	-66.734	-68.9363	-58.5437	-37.6961	-11.8184	19.2342	38.8669	48.0345	32.2871	15.7248	-0.2826	-12.485	-20.0273	-17.9347
S2032682	B2	-168.212	-151.141	-96.0097	1.88138	98.2924	158.243	143.595	103.566	37.7266	-23.0124	-64.1413	-77.6803	-68.8792	-50.2282	-10.1171	25.8939	62.2449	92.506	107.867	90.6781	56.4991	17.7202	-20.4288	-41.9678	-50.2467	-49.5657	-45.4446	-31.2836	-20.0825	-5.1415	10.5195	10.8606	5.78163	-0.407326	-7.54628	-19.7752	-22.5642
S2032714	B2	-233.52	-151.393	-4.76602	177.361	277.108	267.815	172.552	41.8591	-65.1838	-137.207	-170.55	-172.783	-145.076	-93.6187	-28.6816	40.5354	93.0224	122.569	105.986	72.6535	7.63055	-42.2224	-73.9354	-85.3284	-83.8013	-60.1643	-31.3973	2.09977	35.6468	58.4138	68.0709	48.6379	27.9949	7.63196	-11.491	-18.804	-17.6669
	AVERAGE B2	-200.866	-151.267	-50.3878	89.6212	187.7	213.029	158.073	72.7123	-13.7286	-80.1096	-117.346	-125.232	-106.977	-71.9234	-19.3994	33.2146	77.6337	107.538	106.927	81.6658	32.0648	-12.2511	-47.1821	-63.6481	-67.024	-54.865	-38.4209	-14.5919	7.78213	26.6362	39.2952	29.7492	16.8883	3.61232	-9.51864	-19.2896	-20.1156
S2032682	C1	-109.726	-124.928	-112.33	-70.3929	-15.3054	47.9922	96.5797	137.947	157.855	131.422	78.5999	14.4874	-35.145	-63.4875	-72.6199	-72.8624	-59.0948	-34.9473	-1.69973	40.7878	64.8254	80.2429	86.0705	69.298	38.2155	7.37309	-24.7894	-43.0818	-55.9143	-56.4467	-48.7592	-36.8716	-23.7041	-11.1465	-1.35899	8.92856	13.9861
S2032714	C1	-150.287	-130.396	-65.346	16.6046	81.2051	120.486	144.106	171.857	162.097	97.2777	16.4682	-51.2712	-98.4407	-122.96	-134.41	-119.439	-97.5686	-59.9381	-12.0776	37.293	78.1935	103.314	100.035	64.0351	27.7856	-11.1539	-41.3934	-58.8529	-64.9123	-60.0818	-50.6513	-31.8108	-9.74023	15.3103	35.7108	48.8413	50.1119
	AVERAGE C1	-130.006	-127.662	-88.8382	-26.8942	32.9499	84.2389	120.343	154.902	159.976	114.35	47.5341	-18.3919	-66.7929	-93.2238	-103.515	-96.1508	-78.3317	-47.4427	-6.88865	39.0404	71.5094	91.7785	93.0525	66.6665	33.0006	-1.8904	-33.0914	-50.9673	-60.4133	-58.2643	-49.7052	-34.3412	-16.7222	2.08188	17.1759	28.8849	32.049
S2032682	C2	-116.323	-132.165	-114.048	-66.871	-3.81373	52.2135	101.601	145.668	162.405	138.443	92.0998	27.2771	-28.0257	-64.2284	-83.3512	-83.8039	-70.7067	-48.0794	-10.0022	25.5351	59.6123	75.8496	77.2269	60.3641	36.2814	8.04862	-16.8541	-36.8969	-51.5996	-56.4524	-48.9251	-36.6279	-26.5206	-10.1933	4.52391	15.5812	22.7584
S2032714	C2	-137.957	-127.934	-75.1311	2.08175	65.4146	119.238	147.52	171.333	161.646	125.099	34.392	-24.2851	-88.3322	-115.939	-134.566	-128.764	-110.981	-75.5078	-38.3549	17.658	58.0009	85.3338	81.3767	68.9596	42.7225	12.2154	-20.3117	-44.3088	-56.9159	-58.263	-49.1302	-32.7273	-12.5744	10.8685	27.8314	45.3943	54.8972
	AVERAGE C2	-127.14	-130.05	-94.5897	-32.3946	30.8005	85.7255	124.561	158.501	162.026	131.771	63.2459	1.49597	-58.179	-90.0839	-108.959	-106.284	-90.8437	-61.7936	-24.1785	21.5966	58.8066	80.5917	79.3018	64.6619	39.5019	10.132	-18.5829	-40.6029	-54.2578	-57.3577	-49.0276	-34.6776	-19.5475	0.337589	16.1777	30.4877	38.8278
S2032682	E11	-18.1771	-14.2598	-2.27256	13.8147	31.292	29.2893	19.3765	1.6938	-11.5489	-22.5817	-25.6344	-24.2071	-19.9698	-10.8726	1.6247	10.702	14.5092	14.8465	13.9638	10.7011	4.14833	0.545597	-6.64713	-9.36986	-7.46259	-7.09532	1.07195	6.18922	8.9165	7.97377	5.79104	3.09831	-1.33442	-4.05715	-4.95988	-5.27261	-3.82533
S2032714	E11	-14.2555	-10.8	0.295605	14.8612	30.6767	33.0123	24.1079	13.6334	-2.34102	-14.2355	-19.0199	-19.3543	-17.8488	-9.39321	-4.88765	2.18791	1.65347	0.149033	-2.71541	-2.50984	-6.86428	-9.17872	-10.5232	-9.3876	-6.84203	-6.10647	-4.06091	-0.775349	3.04021	4.68578	5.74134	5.1769	5.25246	4.62802	5.12358	8.14915	8.72471
*did they averaged the 2 dupli? (e.g. B1 together?)
				siNegative
				siCRY2
				siTarget
								-127.14	-130.05	-94.5897	-32.3946	30.8005	85.7255	124.561	158.501	162.026	131.771	63.2459	1.49597	-58.179	-90.0839	-108.959	-106.284	-90.8437	-61.7936	-24.1785	21.5966	58.8066	80.5917	79.3018	64.6619	39.5019	10.132	-18.5829	-40.6029	-54.2578	-57.3577	-49.0276	-34.6776	-19.5475	0.337589	16.1777	30.4877	38.8278
								-200.866	-151.267	-50.3878	89.6212	187.7	213.029	158.073	72.7123	-13.7286	-80.1096	-117.346	-125.232	-106.977	-71.9234	-19.3994	33.2146	77.6337	107.538	106.927	81.6658	32.0648	-12.2511	-47.1821	-63.6481	-67.024	-54.865	-38.4209	-14.5919	7.78213	26.6362	39.2952	29.7492	16.8883	3.61232	-9.51864	-19.2896	-20.1156
example from Takahashi
For the graph
	siNegative	siNegative	siCry2	siCry2	siTarget	siTarget															from the Supplementary file		from BioGPS
0	-197.085	-200.866	-130.006	-127.14	-18.1771	-14.2555															negative control wells	CRY2 siRNA	Pbrm1 (2)
2	-144.737	-151.267	-127.662	-130.05	-14.2598	-10.8															25.20 hr ± 0.55 (n = 1176)	29.43 hr ± 0.65 (n = 1176)
4	-29.9994	-50.3878	-88.8382	-94.5897	-2.27256	0.295605
6	107.468	89.6212	-26.8942	-32.3946	13.8147	14.8612															24.65	28.78	25.58
8	199.506	187.7	32.9499	30.8005	31.292	30.6767															25.75	30.08	24.67
10	204.774	213.029	84.2389	85.7255	29.2893	33.0123														avg	25.2	29.43	25.125
12	139.366	158.073	120.343	124.561	19.3765	24.1079
14	58.7688	72.7123	154.902	158.501	1.6938	13.6334
16	-23.1235	-13.7286	159.976	162.026	-11.5489	-2.34102
18	-84.3709	-80.1096	114.35	131.771	-22.5817	-14.2355
20	-127.608	-117.346	47.5341	63.2459	-25.6344	-19.0199
22	-128.306	-125.232	-18.3919	1.49597	-24.2071	-19.3543
24	-108.973	-106.977	-66.7929	-58.179	-19.9698	-17.8488
26	-71.8053	-71.9234	-93.2238	-90.0839	-10.8726	-9.39321
28	-19.8077	-19.3994	-103.515	-108.959	1.6247	-4.88765
30	37.5549	33.2146	-96.1508	-106.284	10.702	2.18791
32	80.5126	77.6337	-78.3317	-90.8437	14.5092	1.65347
34	109.46	107.538	-47.4427	-61.7936	14.8465	0.149033
36	106.133	106.927	-6.88865	-24.1785	13.9638	-2.71541
38	73.8505	81.6658	39.0404	21.5966	10.7011	-2.50984
40	26.1681	32.0648	71.5094	58.8066	4.14833	-6.86428
42	-19.1492	-12.2511	91.7785	80.5917	0.545597	-9.17872
44	-48.2866	-47.1821	93.0525	79.3018	-6.64713	-10.5232
46	-66.734	-63.6481	66.6665	64.6619	-9.36986	-9.3876
48	-68.9363	-67.024	33.0006	39.5019	-7.46259	-6.84203
50	-58.5437	-54.865	-1.8904	10.132	-7.09532	-6.10647
52	-37.6961	-38.4209	-33.0914	-18.5829	1.07195	-4.06091
54	-11.8184	-14.5919	-50.9673	-40.6029	6.18922	-0.775349
56	19.2342	7.78213	-60.4133	-54.2578	8.9165	3.04021
58	38.8669	26.6362	-58.2643	-57.3577	7.97377	4.68578
60	48.0345	39.2952	-49.7052	-49.0276	5.79104	5.74134
62	32.2871	29.7492	-34.3412	-34.6776	3.09831	5.1769
64	15.7248	16.8883	-16.7222	-19.5475	-1.33442	5.25246
66	-0.2826	3.61232	2.08188	0.337589	-4.05715	4.62802
68	-12.485	-9.51864	17.1759	16.1777	-4.95988	5.12358
70	-20.0273	-19.2896	28.8849	30.4877	-5.27261	8.14915
72	-17.9347	-20.1156	32.049	38.8278	-3.82533	8.72471

## Sheet: Pbrm1 both
									from the Supplementary file		from BioGPS	from BioGPS
									negative control wells	CRY2 siRNA	Pbrm1 (1)	Pbrm1 (2)
									25.20 hr ± 0.55 (n = 1176)	29.43 hr ± 0.65 (n = 1176)
									24.65	28.78	28.7	25.58
									25.75	30.08	30.52	24.67
								avg	25.2	29.43	29.61	25.125
											avg target	27.3675

## Sheet: Arid2(1st plate)
Plate #A	Plate #B	Virtual 384 plate	384 well	Gene_ID	Genbank_ID	Gene Symbol	GNFid of siRNA #1	GNFid of siRNA #2
S2010790	S2010800	QHSSINM01024	B01	Negative Contl	Negative Contl	Negative Contl	Negative Contl	Negative Contl
S2010790	S2010800	QHSSINM01024	B02	Negative Contl	Negative Contl	Negative Contl	Negative Contl	Negative Contl
S2010790	S2010800	QHSSINM01024	C01	Cry2si Contl	Cry2si Contl	Cry2si Contl	Cry2si Contl	Cry2si Contl
S2010790	S2010800	QHSSINM01024	C02	Cry2si Contl	Cry2si Contl	Cry2si Contl	Cry2si Contl	Cry2si Contl
S2010790	S2010800	QHSSINM01024	F10	196528	NM_152641	ARID2	GNF175068	GNF185974
								GNF207786
Plate#	Well#	0	2	4	6	8	10	12	14	16	18	20	22	24	26	28	30	32	34	36	38	40	42	44	46	48	50	52	54	56	58	60	62	64	66	68	70	72
S2010790	B1	-150.868	-139.458	-72.9174	19.2528	113.533	164.463	152.314	101.294	34.9041	-24.0056	-63.7753	-83.9151	-83.4148	-60.4245	-29.6443	4.91597	50.4162	76.1565	80.4568	64.537	38.5473	7.23754	-29.8522	-46.6919	-51.9117	-51.3914	-42.5912	-28.0909	-0.790635	15.8796	23.0599	25.5201	17.6204	10.8207	-3.78907	-14.9388	-22.4585
S2010800	B1	-144.149	-148.955	-92.6108	1.83323	95.2673	163.031	178.555	147.12	77.6836	-1.16233	-58.9083	-93.1742	-105.75	-94.306	-61.762	-18.8779	29.0462	76.2903	99.1043	88.8384	61.8625	21.9165	-16.9194	-44.1153	-62.5212	-65.5272	-54.7331	-34.619	-14.3149	10.4491	30.7732	36.0873	24.7513	15.7454	-5.24051	-17.3964	-23.3124
	AVERAGE B1	-147.508	-144.206	-82.7641	10.543	104.4	163.747	165.435	124.207	56.2939	-12.584	-61.3418	-88.5446	-94.5825	-77.3653	-45.7031	-6.98096	39.7312	76.2234	89.7805	76.6877	50.2049	14.577	-23.3858	-45.4036	-57.2165	-58.4593	-48.6621	-31.355	-7.55279	13.1644	26.9165	30.8037	21.1859	13.283	-4.51479	-16.1676	-22.8855
S2010790	B2	-124.673	-128.454	-74.244	14.1757	83.8954	120.345	126.925	95.3144	43.6441	-10.6062	-46.5866	-59.1269	-55.5672	-45.8376	-16.1079	9.79179	36.9515	47.4011	54.1708	45.1405	30.4902	12.9298	-10.6905	-30.9008	-36.3812	-36.9215	-30.3118	-19.8121	-1.27246	8.93721	9.81688	4.91656	7.45623	2.7059	-4.20442	-10.0048	-13.3051
S2010800	B2	-155.007	-145.091	-86.3254	-4.1995	88.9564	167.302	195.928	154.104	78.9798	-6.23435	-61.6285	-90.6826	-98.8768	-85.6409	-56.4751	-18.5392	25.3467	58.3025	83.9284	83.8742	52.3501	16.316	-21.8182	-41.7623	-51.7465	-56.7106	-47.2048	-28.6189	-14.493	4.60282	21.2287	34.4245	26.9004	13.7363	-4.45789	-13.382	-17.3862
	AVERAGE B2	-139.84	-136.772	-80.2847	4.98811	86.4259	143.824	161.426	124.709	61.3119	-8.4203	-54.1075	-74.9048	-77.222	-65.7392	-36.2915	-4.3737	31.1491	52.8518	69.0496	64.5074	41.4201	14.6229	-16.2543	-36.3316	-44.0638	-46.816	-38.7583	-24.2155	-7.88275	6.77002	15.5228	19.6705	17.1783	8.22108	-4.33116	-11.6934	-15.3456
S2010790	C1	-76.3782	-104.221	-92.3644	-52.0875	-4.15061	42.1463	84.0332	124.82	139.907	124.474	79.4208	27.8677	-19.2254	-55.1385	-78.3116	-81.5647	-73.4378	-60.501	-36.3641	-0.687157	30.3097	49.9966	66.5935	64.4404	41.5273	19.1042	-2.86888	-26.062	-35.4351	-45.6082	-40.5613	-32.7344	-22.3075	-11.5206	7.07629	21.3932	28.4201
S2010800	C1	-85.6581	-103.627	-81.1766	-31.7259	28.8948	76.8855	97.2262	121.037	119.478	102.828	76.2191	24.5098	-28.9494	-71.8187	-91.158	-97.8873	-89.3866	-72.6359	-40.5051	-6.70442	29.6063	55.787	64.4577	62.9985	48.2992	21.5399	-2.75939	-26.1287	-38.048	-44.3572	-44.1465	-34.0658	-20.2651	-7.18436	9.74636	32.6271	46.0478
	AVERAGE C1	-81.0181	-103.924	-86.7705	-41.9067	12.3721	59.5159	90.6297	122.929	129.692	113.651	77.8199	26.1888	-24.0874	-63.4786	-84.7348	-89.726	-81.4122	-66.5684	-38.4346	-3.69579	29.958	52.8918	65.5256	63.7194	44.9133	20.3221	-2.81413	-26.0953	-36.7415	-44.9827	-42.3539	-33.4001	-21.2863	-9.35248	8.41133	27.0101	37.2339
S2010790	C2	-70.529	-97.3872	-84.6053	-44.2634	9.8984	45.9303	75.5621	111.084	121.116	109.908	75.7395	32.0914	-21.0468	-59.5549	-74.6631	-81.8312	-73.3194	-55.9875	-32.5057	-0.833824	31.148	54.2699	60.6117	55.5836	41.5254	18.4473	-3.64086	-21.929	-37.0772	-38.9753	-40.6535	-32.9216	-23.6198	-8.6179	8.22395	21.9158	30.9077
S2010800	C2	-75.7104	-104.756	-75.7124	-32.4484	20.1056	75.4597	110.734	123.748	129.562	105.196	70.7097	23.7238	-29.8722	-68.2782	-95.1742	-97.7102	-89.1361	-71.7521	-44.8181	-12.1441	25.9799	48.6039	58.088	52.142	36.006	12.37	-14.086	-33.2219	-40.8579	-38.1939	-37.8299	-26.5459	-13.1618	1.43217	18.9962	36.6402	51.9142
	AVERAGE C2	-73.1197	-101.072	-80.1589	-38.3559	15.002	60.695	93.1479	117.416	125.339	107.552	73.2246	27.9076	-25.4595	-63.9166	-84.9186	-89.7707	-81.2278	-63.8698	-38.6619	-6.48896	28.564	51.4369	59.3498	53.8628	38.7657	15.4087	-8.86341	-27.5755	-38.9675	-38.5846	-39.2417	-29.7337	-18.3908	-3.59287	13.6101	29.278	41.4109
S2010790	F10	NOT FOUND
S2010800	F10	-98.7682	-111.633	-87.9371	-33.5915	31.844	86.0096	131.775	126.291	96.0962	47.6017	-4.45272	-50.9072	-72.8716	-75.1861	-65.1506	-36.275	-2.10946	37.2461	66.2916	80.7372	77.4727	56.8083	29.1038	-1.26066	-28.9051	-48.2996	-55.144	-50.2985	-45.0029	-28.5674	-14.7819	5.37368	14.8492	16.5448	11.7503	3.53585	-8.18861
For the graph
	siNegative	siNegative	siCry2	siCry2	siTarget	siTarget															from the Supplementary file		from BioGPS
0	-147.508	-139.84	-81.0181	-73.1197	-98.7682																negative control wells	CRY2 siRNA	Arid2 (1)
2	-144.206	-136.772	-103.924	-101.072	-111.633																25.20 hr ± 0.55 (n = 1176)	29.43 hr ± 0.65 (n = 1176)
4	-82.7641	-80.2847	-86.7705	-80.1589	-87.9371
6	10.543	4.98811	-41.9067	-38.3559	-33.5915																24.65	28.78	26.48
8	104.4	86.4259	12.3721	15.002	31.844																25.75	30.08	26.79
10	163.747	143.824	59.5159	60.695	86.0096															avg	25.2	29.43	26.635
12	165.435	161.426	90.6297	93.1479	131.775
14	124.207	124.709	122.929	117.416	126.291
16	56.2939	61.3119	129.692	125.339	96.0962
18	-12.584	-8.4203	113.651	107.552	47.6017
20	-61.3418	-54.1075	77.8199	73.2246	-4.45272
22	-88.5446	-74.9048	26.1888	27.9076	-50.9072
24	-94.5825	-77.222	-24.0874	-25.4595	-72.8716
26	-77.3653	-65.7392	-63.4786	-63.9166	-75.1861
28	-45.7031	-36.2915	-84.7348	-84.9186	-65.1506
30	-6.98096	-4.3737	-89.726	-89.7707	-36.275
32	39.7312	31.1491	-81.4122	-81.2278	-2.10946
34	76.2234	52.8518	-66.5684	-63.8698	37.2461
36	89.7805	69.0496	-38.4346	-38.6619	66.2916
38	76.6877	64.5074	-3.69579	-6.48896	80.7372
40	50.2049	41.4201	29.958	28.564	77.4727
42	14.577	14.6229	52.8918	51.4369	56.8083
44	-23.3858	-16.2543	65.5256	59.3498	29.1038
46	-45.4036	-36.3316	63.7194	53.8628	-1.26066
48	-57.2165	-44.0638	44.9133	38.7657	-28.9051
50	-58.4593	-46.816	20.3221	15.4087	-48.2996
52	-48.6621	-38.7583	-2.81413	-8.86341	-55.144
54	-31.355	-24.2155	-26.0953	-27.5755	-50.2985
56	-7.55279	-7.88275	-36.7415	-38.9675	-45.0029
58	13.1644	6.77002	-44.9827	-38.5846	-28.5674
60	26.9165	15.5228	-42.3539	-39.2417	-14.7819
62	30.8037	19.6705	-33.4001	-29.7337	5.37368
64	21.1859	17.1783	-21.2863	-18.3908	14.8492
66	13.283	8.22108	-9.35248	-3.59287	16.5448
68	-4.51479	-4.33116	8.41133	13.6101	11.7503
70	-16.1676	-11.6934	27.0101	29.278	3.53585
72	-22.8855	-15.3456	37.2339	41.4109	-8.18861

## Sheet: Arid2(2d plate)
Plate #A	Plate #B	Virtual 384 plate	384 well	Gene_ID	Genbank_ID	Gene Symbol	GNFid of siRNA #1	GNFid of siRNA #2
S2015390	S2015400	QHSSINM01057	B01	Negative Contl	Negative Contl	Negative Contl	Negative Contl	Negative Contl
S2015390	S2015400	QHSSINM01057	B02	Negative Contl	Negative Contl	Negative Contl	Negative Contl	Negative Contl
S2015390	S2015400	QHSSINM01057	C01	Cry2si Contl	Cry2si Contl	Cry2si Contl	Cry2si Contl	Cry2si Contl
S2015390	S2015400	QHSSINM01057	C02	Cry2si Contl	Cry2si Contl	Cry2si Contl	Cry2si Contl	Cry2si Contl
S2015390	S2015400	QHSSINM01057	F10	196528	NM_152641	ARID2	GNF196880	GNF207786
Plate#	Well#	0	2	4	6	8	10	12	14	16	18	20	22	24	26	28	30	32	34	36	38	40	42	44	46	48	50	52	54	56	58	60	62	64	66	68	70	72
S2015390	B1	-138.794	-136.391	-79.1983	13.0444	98.257	149.24	145.522	106.335	33.4077	-18.6797	-51.507	-65.4043	-70.1317	-56.139	-29.0663	0.59633	34.109	64.9617	74.7843	68.577	38.9297	13.9723	-13.375	-37.0424	-52.5797	-57.687	-46.7044	-30.2917	-9.17903	11.9536	23.2563	26.519	21.8316	7.5743	-4.15304	-13.9604	-22.5877
S2015400	B1	-142.435	-124.139	-61.0727	29.2033	103.049	153.965	155.021	123.967	55.7834	-19.3906	-68.7046	-90.5586	-104.403	-89.0365	-53.2805	-8.60452	39.7915	71.7475	78.7335	72.8795	48.6255	7.73155	-27.5024	-51.7564	-59.3204	-58.0844	-46.5784	-24.5824	-3.00636	18.6196	32.4857	33.9617	23.8177	9.7737	-5.29029	-11.1943	-10.2183
	AVERAGE B1	-140.614	-130.265	-70.1355	21.1238	100.653	151.603	150.272	115.151	44.5955	-19.0351	-60.1058	-77.9815	-87.2671	-72.5878	-41.1734	-4.0041	36.9502	68.3546	76.7589	70.7283	43.7776	10.8519	-20.4387	-44.3994	-55.95	-57.8857	-46.6414	-27.437	-6.0927	15.2866	27.871	30.2403	22.8247	8.674	-4.72166	-12.5773	-16.403
S2015390	B2	-147.389	-157.428	-100.947	15.9631	122.614	168.644	175.285	126.435	46.176	-22.1135	-69.6329	-93.3923	-94.8118	-73.6612	-32.0606	4.56992	46.4305	75.7711	86.6716	81.9922	52.5028	10.4933	-21.9261	-47.4355	-58.855	-56.6644	-46.3538	-25.5433	-10.3027	2.33785	25.3384	27.669	18.2896	7.74012	-4.48931	-11.6787	-20.2382
S2015400	B2	-166.316	-143.047	-72.4391	30.6592	122.127	183.156	186.404	143.462	56.9203	-24.0314	-80.3432	-111.805	-124.187	-100.898	-60.2902	1.61799	53.6862	93.4845	100.923	84.5009	49.8292	4.92741	-35.2444	-65.6761	-75.4379	-71.1596	-55.1014	-34.7532	-7.64494	14.4933	30.6915	33.9898	29.678	17.7062	1.81448	-5.61728	-6.07905
	AVERAGE B2	-156.852	-150.238	-86.6933	23.3111	122.371	175.9	180.844	134.949	51.5481	-23.0725	-74.988	-102.599	-109.499	-87.2798	-46.1754	3.09396	50.0584	84.6278	93.7972	83.2466	51.166	7.71037	-28.5852	-56.5558	-67.1464	-63.912	-50.7276	-30.1482	-8.97382	8.41558	28.015	30.8294	23.9838	12.7232	-1.33742	-8.64801	-13.1586
S2015390	C1	-59.3217	-83.2364	-65.3911	-26.2957	16.8396	46.4849	77.7903	93.5356	92.301	78.9863	42.9116	14.627	-23.4877	-50.7824	-71.577	-73.7417	-64.1663	-45.891	-20.5757	11.4997	39.715	52.6003	60.8457	55.051	36.3663	9.43168	-13.113	-28.6076	-38.8023	-42.027	-40.5816	-31.0663	-18.441	-4.36563	11.1797	24.865	36.4404
S2015400	C1	-120.237	-120.778	-84.3599	-27.2413	34.1574	84.366	128.825	170.023	173.102	139.83	81.679	4.2476	-54.6138	-99.8852	-121.697	-123.888	-108.659	-78.7208	-44.4722	1.80644	38.605	59.3737	79.2423	67.6909	45.0195	8.90808	-21.4333	-45.1447	-55.8361	-56.2675	-47.3589	-33.9303	-14.8417	6.09693	33.5055	45.9941	56.8927
	AVERAGE C1	-89.7794	-102.007	-74.8755	-26.7685	25.4985	65.4255	103.307	131.779	132.701	109.408	62.2953	9.43728	-39.0507	-75.3338	-96.6368	-98.8148	-86.4129	-62.3059	-32.5239	6.65305	39.16	55.987	70.044	61.3709	40.6929	9.16988	-17.2731	-36.8762	-47.3192	-49.1472	-43.9703	-32.4983	-16.6413	0.865651	22.3426	35.4296	46.6666
S2015390	C2	-85.6746	-109.255	-92.1359	-46.7066	8.47274	57.4321	101.501	127.001	128.05	102.749	61.8488	14.1781	-32.6825	-62.2632	-80.0439	-74.5445	-62.8152	-41.2158	-12.1665	14.5029	40.7522	54.7815	59.4109	56.3002	38.4296	8.9789	-10.5518	-33.0924	-43.1531	-48.2937	-44.0644	-34.8251	-18.1357	-3.03637	10.823	22.9123	26.5317
S2015400	C2	-103.308	-126.822	-100.946	-47.2801	9.05585	70.7018	127.638	171.054	178.77	148.966	87.1117	12.4277	-50.3964	-94.9104	-115.994	-118.578	-102.422	-75.4065	-38.7405	2.03543	44.7114	73.0574	84.7333	74.1693	47.9853	13.9213	-19.2128	-37.8168	-48.6708	-55.8148	-53.0489	-41.4529	-20.3369	0.97904	22.595	34.851	46.397
	AVERAGE C2	-94.4913	-118.039	-96.541	-46.9934	8.7643	64.067	114.57	149.027	153.41	125.858	74.4802	13.3029	-41.5395	-78.5868	-98.0191	-96.5615	-82.6188	-58.3112	-25.4535	8.26914	42.7318	63.9195	72.0721	65.2348	43.2074	11.4501	-14.8823	-35.4546	-45.9119	-52.0543	-48.5566	-38.139	-19.2363	-1.02867	16.709	28.8816	36.4643
S2015390	F10	-139.383	-147.718	-85.843	3.49187	88.1667	152.722	171.696	144.741	83.7361	17.231	-33.9142	-68.1093	-75.8845	-72.5796	-49.2748	-15.79	13.3749	40.4597	48.2146	53.1294	37.1443	12.6591	-14.306	-41.3212	-56.5463	-58.2215	-53.5666	-46.0818	-27.5769	-4.95207	11.7228	24.5376	29.7225	25.9973	19.1122	10.597	2.61186
S2015400	F10	-145.054	-119.462	-31.9002	73.4315	158.473	184.895	171.027	107.168	31.3999	-38.5484	-88.2967	-113.415	-112.723	-88.9217	-51.4	-5.1083	32.2734	60.3251	59.8268	45.5784	11.3001	-24.2782	-53.3665	-66.5748	-69.2131	-61.9214	-53.0598	-31.9281	-8.69639	12.5953	32.697	45.6487	43.1704	35.072	23.3737	18.8354	16.7771
For the graph
	siNegative	siNegative	siCry2	siCry2	siTarget	siTarget															from the Supplementary file		from BioGPS
0	-140.614	-156.852	-89.7794	-94.4913	-139.383	-145.054															negative control wells	CRY2 siRNA	Arid2 (2)
2	-130.265	-150.238	-102.007	-118.039	-147.718	-119.462															25.20 hr ± 0.55 (n = 1176)	29.43 hr ± 0.65 (n = 1176)
4	-70.1355	-86.6933	-74.8755	-96.541	-85.843	-31.9002
6	21.1238	23.3111	-26.7685	-46.9934	3.49187	73.4315															24.65	28.78	25.88
8	100.653	122.371	25.4985	8.7643	88.1667	158.473															25.75	30.08	26.18
10	151.603	175.9	65.4255	64.067	152.722	184.895														avg	25.2	29.43	26.03
12	150.272	180.844	103.307	114.57	171.696	171.027
14	115.151	134.949	131.779	149.027	144.741	107.168
16	44.5955	51.5481	132.701	153.41	83.7361	31.3999
18	-19.0351	-23.0725	109.408	125.858	17.231	-38.5484
20	-60.1058	-74.988	62.2953	74.4802	-33.9142	-88.2967
22	-77.9815	-102.599	9.43728	13.3029	-68.1093	-113.415
24	-87.2671	-109.499	-39.0507	-41.5395	-75.8845	-112.723
26	-72.5878	-87.2798	-75.3338	-78.5868	-72.5796	-88.9217
28	-41.1734	-46.1754	-96.6368	-98.0191	-49.2748	-51.4
30	-4.0041	3.09396	-98.8148	-96.5615	-15.79	-5.1083
32	36.9502	50.0584	-86.4129	-82.6188	13.3749	32.2734
34	68.3546	84.6278	-62.3059	-58.3112	40.4597	60.3251
36	76.7589	93.7972	-32.5239	-25.4535	48.2146	59.8268
38	70.7283	83.2466	6.65305	8.26914	53.1294	45.5784
40	43.7776	51.166	39.16	42.7318	37.1443	11.3001
42	10.8519	7.71037	55.987	63.9195	12.6591	-24.2782
44	-20.4387	-28.5852	70.044	72.0721	-14.306	-53.3665
46	-44.3994	-56.5558	61.3709	65.2348	-41.3212	-66.5748
48	-55.95	-67.1464	40.6929	43.2074	-56.5463	-69.2131
50	-57.8857	-63.912	9.16988	11.4501	-58.2215	-61.9214
52	-46.6414	-50.7276	-17.2731	-14.8823	-53.5666	-53.0598
54	-27.437	-30.1482	-36.8762	-35.4546	-46.0818	-31.9281
56	-6.0927	-8.97382	-47.3192	-45.9119	-27.5769	-8.69639
58	15.2866	8.41558	-49.1472	-52.0543	-4.95207	12.5953
60	27.871	28.015	-43.9703	-48.5566	11.7228	32.697
62	30.2403	30.8294	-32.4983	-38.139	24.5376	45.6487
64	22.8247	23.9838	-16.6413	-19.2363	29.7225	43.1704
66	8.674	12.7232	0.865651	-1.02867	25.9973	35.072
68	-4.72166	-1.33742	22.3426	16.709	19.1122	23.3737
70	-12.5773	-8.64801	35.4296	28.8816	10.597	18.8354
72	-16.403	-13.1586	46.6666	36.4643	2.61186	16.7771

## Sheet: Arid2 both
									from the Supplementary file		from BioGPS	from BioGPS
									negative control wells	CRY2 siRNA	Arid2 (1)	Arid2 (2)
									25.20 hr ± 0.55 (n = 1176)	29.43 hr ± 0.65 (n = 1176)
									24.65	28.78	26.48	25.88
									25.75	30.08	26.79	26.18
								avg	25.2	29.43	26.635	26.03
											avg target	26.3325

## Sheet: Brd7(1st plate)
Plate #A	Plate #B	Virtual 384 plate	384 well	Gene_ID	Genbank_ID	Gene Symbol	GNFid of siRNA #1	GNFid of siRNA #2
S2001830	S2001840	QHSSINM01011	B01	Negative Contl	Negative Contl	Negative Contl	Negative Contl	Negative Contl
S2001830	S2001840	QHSSINM01011	B02	Negative Contl	Negative Contl	Negative Contl	Negative Contl	Negative Contl
S2001830	S2001840	QHSSINM01011	C01	Cry2si Contl	Cry2si Contl	Cry2si Contl	Cry2si Contl	Cry2si Contl
S2001830	S2001840	QHSSINM01011	C02	Cry2si Contl	Cry2si Contl	Cry2si Contl	Cry2si Contl	Cry2si Contl
S2001830	S2001840	QHSSINM01011	C09	29117	NM_013263	BRD7	GNF170557	GNF181463
Plate#	Well#	0	2	4	6	8	10	12	14	16	18	20	22	24	26	28	30	32	34	36	38	40	42	44	46	48	50	52	54	56	58	60	62	64	66	68	70	72
S2001830	B1	-55.1503	-104.987	-84.0436	-17.5803	71.183	128.146	135.14	102.233	55.6563	4.12959	-49.0371	-81.1638	-88.2605	-74.6371	-53.5338	-13.8005	20.1328	56.1261	71.0295	62.4928	43.5661	17.4594	-9.08726	-33.4839	-44.8706	-49.0773	-37.744	-33.1607	-13.1073	4.70597	21.7293	26.1926	23.1259	9.43925	3.41257	-4.38412	-8.7908
S2001840	B1	-9.9503	-77.6221	-62.6539	1.70435	70.9926	114.511	120.509	77.5072	14.9654	-39.9664	-76.2382	-87.3399	-83.5517	-60.2135	-27.4453	1.50292	38.6411	53.9894	54.5676	41.9658	21.124	-8.28779	-30.7696	-42.4914	-43.1931	-36.0749	-17.5167	-6.6685	9.82972	24.1679	34.3061	29.7844	19.0926	5.21079	-2.441	-11.5928	-10.3546
	AVERAGE B1	-32.5503	-91.3045	-73.3488	-7.93799	71.0878	121.329	127.824	89.8701	35.3108	-17.9184	-62.6376	-84.2519	-85.9061	-67.4253	-40.4896	-6.14879	29.387	55.0577	62.7985	52.2293	32.345	4.58581	-19.9284	-37.9877	-44.0319	-42.5761	-27.6304	-19.9146	-1.63882	14.4369	28.0177	27.9885	21.1093	7.32502	0.485785	-7.98845	-9.57268
S2001830	B2	-85.1511	-133.426	-113.771	-38.7856	61.7895	142.055	168.65	141.785	89.0301	30.8653	-31.9696	-69.2344	-85.1593	-81.9341	-60.339	-30.2938	4.38132	38.1565	64.5116	81.1768	67.0419	31.0471	-0.607781	-29.5326	-47.8175	-56.3723	-55.3272	-42.412	-25.4969	-7.41174	11.9134	22.8686	22.4737	19.6989	5.55401	-1.88084	-6.07569
S2001840	B2	-66.0613	-124.559	-99.2976	-16.8558	84.386	148.658	141.75	106.062	55.4833	-6.84483	-56.163	-70.5412	-72.7493	-58.6375	-31.8957	-5.63386	24.678	40.4298	62.8716	56.8634	22.7853	0.397105	-24.3511	-38.5892	-45.1774	-38.9056	-27.7138	-16.9619	-3.3501	5.99173	16.7436	23.9554	15.5372	6.50904	1.29087	-4.9573	-5.14548
	AVERAGE B2	-75.6062	-128.993	-106.534	-27.8207	73.0878	145.356	155.2	123.923	72.2567	12.0102	-44.0663	-69.8878	-78.9543	-70.2858	-46.1173	-17.9638	14.5296	39.2931	63.6916	69.0201	44.9136	15.7221	-12.4794	-34.0609	-46.4974	-47.639	-41.5205	-29.687	-14.4235	-0.710004	14.3285	23.412	19.0055	13.104	3.42244	-3.41907	-5.61058
S2001830	C1	-16.7618	-47.7127	-47.8236	-22.3744	27.7447	68.6938	89.3129	97.3821	82.8012	65.1603	32.7794	0.978556	-29.9223	-52.6432	-73.5341	-84.8349	-89.5558	-80.1967	-62.1076	-36.7784	-4.42932	28.7498	41.9689	45.1081	33.7672	16.8363	6.67543	-8.75544	-21.1763	-30.3472	-26.8481	-19.4589	-9.35982	9.64931	22.1884	40.2976	54.5267
S2001840	C1	11.7473	-32.2928	-48.4429	-20.033	28.697	62.1369	85.8368	78.8468	61.6667	42.9766	14.0865	-15.2235	-39.4536	-56.6237	-73.0438	-73.7138	-67.2439	-61.514	-42.9141	-24.9841	0.405799	22.3457	43.8957	46.7856	33.9255	17.0654	3.78536	-13.3447	-20.7348	-25.2249	-23.1949	-20.455	-7.10508	2.36484	21.0048	37.8047	50.1646
	AVERAGE C1	-2.50728	-40.0028	-48.1332	-21.2037	28.2208	65.4154	87.5749	88.1144	72.2339	54.0685	23.433	-7.12249	-34.688	-54.6334	-73.2889	-79.2744	-78.3999	-70.8553	-52.5108	-30.8813	-2.01176	25.5478	42.9323	45.9468	33.8463	16.9509	5.2304	-11.0501	-20.9556	-27.786	-25.0215	-19.957	-8.23245	6.00708	21.5966	39.0511	52.3457
S2001830	C2	-53.6041	-96.4026	-97.431	-56.8195	0.252039	63.1636	103.415	121.077	134.028	125.46	91.4112	38.8028	-11.0557	-51.6142	-76.8926	-97.4011	-99.4496	-93.428	-66.6465	-36.355	0.106581	30.3481	52.0796	60.9012	49.7127	37.4743	16.3558	-6.65268	-20.5811	-36.4396	-39.0681	-33.2765	-23.655	-7.93348	9.28806	26.2296	44.6011
S2001840	C2	-24.8514	-81.0286	-95.9559	-63.8832	-3.05043	54.0423	90.085	119.388	127.081	107.493	85.506	46.1087	5.49144	-23.5358	-51.7831	-79.8004	-85.3176	-84.6649	-68.5422	-52.6694	-30.0767	-0.0939616	19.4488	31.3815	27.3542	15.467	4.77971	-11.1476	-20.1948	-22.8921	-20.7494	-15.5066	-4.45389	5.80884	18.9816	33.8443	47.937
	AVERAGE C2	-39.2277	-88.7156	-96.6935	-60.3513	-1.3992	58.6029	96.7501	120.232	130.554	116.476	88.4586	42.4557	-2.78213	-37.575	-64.3379	-88.6007	-92.3836	-89.0465	-67.5943	-44.5122	-14.9851	15.1271	35.7642	46.1413	38.5335	26.4706	10.5677	-8.90012	-20.388	-29.6659	-29.9087	-24.3916	-14.0545	-1.06232	14.1348	30.0369	46.2691
S2001830	C9	19.3358	-59.8774	-81.0406	-60.1738	-8.18695	55.3899	94.6667	112.103	93.9503	50.5471	7.10391	-21.0693	-47.2925	-56.3157	-51.6589	-42.082	-22.4652	-0.498431	19.7384	34.3152	33.652	22.5388	-0.664386	-21.1076	-36.3908	-44.284	-42.2872	-34.8303	-26.8435	-15.9567	-4.98991	13.1869	25.3837	30.4505	27.4773	21.8541	16.3209
S2001840	C9	53.8679	-43.4485	-80.5049	-63.3213	-10.6977	55.0159	97.8395	103.493	75.6467	31.7203	-8.28611	-37.3925	-62.3089	-59.6253	-50.9917	-32.7281	-6.8245	12.9791	25.5027	27.6763	20.6099	9.27351	-11.4829	-24.0193	-28.4357	-33.0121	-33.9685	-27.2149	-13.5113	-4.34768	7.73592	17.4595	25.1031	22.3467	17.5303	15.9439	12.3775
For the graph
	siNegative	siNegative	siCry2	siCry2	siTarget	siTarget															from the Supplementary file		from BioGPS
0	-32.5503	-75.6062	-2.50728	-39.2277	19.3358	53.8679															negative control wells	CRY2 siRNA	Brd7 (1)
2	-91.3045	-128.993	-40.0028	-88.7156	-59.8774	-43.4485															25.20 hr ± 0.55 (n = 1176)	29.43 hr ± 0.65 (n = 1176)
4	-73.3488	-106.534	-48.1332	-96.6935	-81.0406	-80.5049
6	-7.93799	-27.8207	-21.2037	-60.3513	-60.1738	-63.3213															24.65	28.78	25.88
8	71.0878	73.0878	28.2208	-1.3992	-8.18695	-10.6977															25.75	30.08	25.27
10	121.329	145.356	65.4154	58.6029	55.3899	55.0159														avg	25.2	29.43	25.575
12	127.824	155.2	87.5749	96.7501	94.6667	97.8395
14	89.8701	123.923	88.1144	120.232	112.103	103.493
16	35.3108	72.2567	72.2339	130.554	93.9503	75.6467
18	-17.9184	12.0102	54.0685	116.476	50.5471	31.7203
20	-62.6376	-44.0663	23.433	88.4586	7.10391	-8.28611
22	-84.2519	-69.8878	-7.12249	42.4557	-21.0693	-37.3925
24	-85.9061	-78.9543	-34.688	-2.78213	-47.2925	-62.3089
26	-67.4253	-70.2858	-54.6334	-37.575	-56.3157	-59.6253
28	-40.4896	-46.1173	-73.2889	-64.3379	-51.6589	-50.9917
30	-6.14879	-17.9638	-79.2744	-88.6007	-42.082	-32.7281
32	29.387	14.5296	-78.3999	-92.3836	-22.4652	-6.8245
34	55.0577	39.2931	-70.8553	-89.0465	-0.498431	12.9791
36	62.7985	63.6916	-52.5108	-67.5943	19.7384	25.5027
38	52.2293	69.0201	-30.8813	-44.5122	34.3152	27.6763
40	32.345	44.9136	-2.01176	-14.9851	33.652	20.6099
42	4.58581	15.7221	25.5478	15.1271	22.5388	9.27351
44	-19.9284	-12.4794	42.9323	35.7642	-0.664386	-11.4829
46	-37.9877	-34.0609	45.9468	46.1413	-21.1076	-24.0193
48	-44.0319	-46.4974	33.8463	38.5335	-36.3908	-28.4357
50	-42.5761	-47.639	16.9509	26.4706	-44.284	-33.0121
52	-27.6304	-41.5205	5.2304	10.5677	-42.2872	-33.9685
54	-19.9146	-29.687	-11.0501	-8.90012	-34.8303	-27.2149
56	-1.63882	-14.4235	-20.9556	-20.388	-26.8435	-13.5113
58	14.4369	-0.710004	-27.786	-29.6659	-15.9567	-4.34768
60	28.0177	14.3285	-25.0215	-29.9087	-4.98991	7.73592
62	27.9885	23.412	-19.957	-24.3916	13.1869	17.4595
64	21.1093	19.0055	-8.23245	-14.0545	25.3837	25.1031
66	7.32502	13.104	6.00708	-1.06232	30.4505	22.3467
68	0.485785	3.42244	21.5966	14.1348	27.4773	17.5303
70	-7.98845	-3.41907	39.0511	30.0369	21.8541	15.9439
72	-9.57268	-5.61058	52.3457	46.2691	16.3209	12.3775

## Sheet: Brd7(2d plate)
Plate #A	Plate #B	Virtual 384 plate	384 well	Gene_ID	Genbank_ID	Gene Symbol	GNFid of siRNA #1	GNFid of siRNA #2
S2003352	S2003764	QHSSINM01044	B01	Negative Contl	Negative Contl	Negative Contl	Negative Contl	Negative Contl
S2003352	S2003764	QHSSINM01044	B02	Negative Contl	Negative Contl	Negative Contl	Negative Contl	Negative Contl
S2003352	S2003764	QHSSINM01044	C01	Cry2si Contl	Cry2si Contl	Cry2si Contl	Cry2si Contl	Cry2si Contl
S2003352	S2003764	QHSSINM01044	C02	Cry2si Contl	Cry2si Contl	Cry2si Contl	Cry2si Contl	Cry2si Contl
S2003352	S2003764	QHSSINM01044	C09	29117	NM_013263	BRD7	GNF192369	GNF203275
Plate#	Well#	0	2	4	6	8	10	12	14	16	18	20	22	24	26	28	30	32	34	36	38	40	42	44	46	48	50	52	54	56	58	60	62	64	66	68	70	72
S2003352	B1	-61.8923	-113.341	-87.2199	-5.94868	66.5725	127.674	148.425	135.456	80.5774	9.16858	-47.7602	-82.619	-92.6878	-86.9566	-66.5554	-38.2442	5.89704	48.8583	71.8195	75.7807	58.6719	22.0431	-14.0057	-44.0645	-60.4133	-61.3221	-55.6009	-40.3697	-18.6984	2.34276	22.594	29.5852	29.8164	23.8076	13.4488	6.24001	-1.07878
S2003764	B1	-3.50727	-57.5828	-66.1083	-26.6838	47.3807	97.4352	120.86	112.164	75.4886	20.9231	-17.5524	-47.8279	-65.2534	-71.7589	-61.8144	-51.06	-36.2455	-14.921	1.84351	11.598	13.1525	5.40698	-3.88853	-17.264	-25.7896	-28.4351	-29.0606	-24.0561	-12.3916	1.33288	12.5474	22.8419	28.7163	29.0808	26.2853	17.2398	16.9043
	AVERAGE B1	-32.6998	-85.4619	-76.6641	-16.3162	56.9766	112.554	134.642	123.81	78.033	15.0458	-32.6563	-65.2235	-78.9706	-79.3578	-64.1849	-44.6521	-15.1742	16.9686	36.8315	43.6893	35.9122	13.725	-8.94712	-30.6643	-43.1014	-44.8786	-42.3307	-32.2129	-15.545	1.83782	17.5707	26.2135	29.2664	26.4442	19.8671	11.7399	7.91276
S2003352	B2	-56.1351	-93.0799	-75.2348	-10.7296	65.2855	113.201	132.406	104.701	55.8962	-2.00863	-40.2635	-70.0383	-79.7831	-69.278	-46.1928	-18.5477	14.8175	42.4827	57.9378	50.703	36.2782	14.0233	-13.9715	-37.1563	-45.1112	-48.336	-41.9309	-24.3857	-5.31053	8.24464	19.4798	17.915	20.6301	16.1753	11.6305	0.0356188	-4.34922
S2003764	B2	-3.50727	-57.5828	-66.1083	-26.6838	47.3807	97.4352	120.86	112.164	75.4886	20.9231	-17.5524	-47.8279	-65.2534	-71.7589	-61.8144	-51.06	-36.2455	-14.921	1.84351	11.598	13.1525	5.40698	-3.88853	-17.264	-25.7896	-28.4351	-29.0606	-24.0561	-12.3916	1.33288	12.5474	22.8419	28.7163	29.0808	26.2853	17.2398	16.9043
	AVERAGE B2	-29.8212	-75.3314	-70.6715	-18.7067	56.3331	105.318	126.633	108.433	65.6924	9.45724	-28.9079	-58.9331	-72.5183	-70.5185	-54.0036	-34.8038	-10.714	13.7808	29.8907	31.1505	24.7153	9.71515	-8.93002	-27.2102	-35.4504	-38.3855	-35.4957	-24.2209	-8.85107	4.78876	16.0136	20.3784	24.6732	22.6281	18.9579	8.63771	6.27754
S2003352	C1	-64.8861	-101.321	-100.187	-45.0018	21.903	76.7778	105.393	144.097	157.662	139.597	99.7717	33.4765	-31.8087	-82.2039	-106.079	-118.264	-112.7	-102.945	-69.82	-31.3652	19.3296	49.1144	65.5491	61.7339	42.3087	20.3635	-4.84173	-26.6469	-41.9222	-43.4474	-39.3226	-31.1478	-17.123	1.35176	25.0465	44.4513	63.1061
S2003764	C1	11.3243	-57.1354	-74.455	-47.3447	3.01559	52.5559	87.5162	93.8365	88.5768	71.6372	32.5175	-9.35221	-34.5819	-55.7316	-57.8313	-56.7109	-43.5506	-33.5503	-17.8	-1.93968	6.35063	3.72095	13.1613	11.4116	5.35189	-5.97779	-10.1775	-17.3172	-19.5468	-16.5665	-6.99622	-1.4459	4.85441	10.8347	18.875	25.2854	27.1857
	AVERAGE C1	-26.7809	-79.2283	-87.3208	-46.1732	12.4593	64.6669	96.4544	118.967	123.12	105.617	66.1446	12.0622	-33.1953	-68.9677	-81.9552	-87.4876	-78.1251	-68.2475	-43.81	-16.6525	12.8401	26.4176	39.3552	36.5727	23.8303	7.19285	-7.5096	-21.9821	-30.7345	-30.007	-23.1594	-16.2969	-6.1343	6.09325	21.9608	34.8683	45.1459
S2003352	C2	-27.4799	-86.5719	-89.3039	-41.1659	4.19214	56.6502	102.438	142.146	157.274	136.502	91.7402	29.7282	-37.9938	-83.3757	-111.998	-125.61	-119.812	-101.114	-74.9657	-34.1177	4.22035	34.8084	59.5364	67.3844	60.2124	34.0304	3.77843	-22.2136	-36.5955	-43.7375	-40.0695	-30.3115	-14.6635	3.34452	23.9425	46.4806	62.6886
S2003764	C2	-3.9574	-66.4182	-76.9289	-52.3197	-2.6305	55.6987	95.288	123.327	120.096	76.9956	32.7749	-13.3559	-41.8567	-66.0275	-71.9483	-68.639	-55.2998	-40.9706	-19.6514	4.93787	16.6571	24.7563	23.4655	16.6248	5.754	-6.05678	-19.0976	-23.4283	-23.8491	-21.3699	-13.4607	-4.62143	6.6778	15.327	18.0562	25.8455	29.6047
	AVERAGE C2	-15.7187	-76.495	-83.1164	-46.7428	0.78082	56.1744	98.8631	132.737	138.685	106.749	62.2575	8.18615	-39.9252	-74.7016	-91.973	-97.1244	-87.5558	-71.0421	-47.3085	-14.5899	10.4387	29.7823	41.501	42.0046	32.9832	13.9868	-7.65956	-22.8209	-30.2223	-32.5537	-26.7651	-17.4665	-3.99285	9.33577	20.9994	36.163	46.1466
S2003352	C9	-141.34	-139.364	-87.2589	4.77663	102.782	182.278	188.303	132.959	50.1441	-35.2505	-89.715	-110.319	-103.644	-77.3485	-40.263	17.2925	64.7879	100.513	96.9289	65.3344	30.2399	-9.61462	-43.9691	-56.6937	-61.4682	-52.4527	-38.3172	-19.1617	6.50378	21.0393	30.3648	29.8502	19.0857	1.73121	-9.2033	-13.5478	-15.9823
S2003764	C9	-56.6704	-106.23	-102.621	-48.4806	40.0394	108.649	144.369	131.479	89.1992	38.0091	-7.03093	-47.201	-70.191	-67.2611	-55.6411	-38.5012	-15.9912	16.5487	44.8786	55.3386	51.3885	27.5085	4.60844	-15.1716	-34.2717	-45.4717	-46.1218	-40.5618	-27.5419	-9.00193	9.41802	20.818	22.9279	19.8279	10.1878	0.617762	-1.85229
For the graph
	siNegative	siNegative	siCry2	siCry2	siTarget	siTarget															from the Supplementary file		from BioGPS
0	-32.6998	-29.8212	-26.7809	-15.7187	-141.34	-56.6704															negative control wells	CRY2 siRNA	Brd7 (2)
2	-85.4619	-75.3314	-79.2283	-76.495	-139.364	-106.23															25.20 hr ± 0.55 (n = 1176)	29.43 hr ± 0.65 (n = 1176)
4	-76.6641	-70.6715	-87.3208	-83.1164	-87.2589	-102.621
6	-16.3162	-18.7067	-46.1732	-46.7428	4.77663	-48.4806															24.65	28.78	25.88
8	56.9766	56.3331	12.4593	0.78082	102.782	40.0394															25.75	30.08	24.36
10	112.554	105.318	64.6669	56.1744	182.278	108.649														avg	25.2	29.43	25.12
12	134.642	126.633	96.4544	98.8631	188.303	144.369
14	123.81	108.433	118.967	132.737	132.959	131.479
16	78.033	65.6924	123.12	138.685	50.1441	89.1992
18	15.0458	9.45724	105.617	106.749	-35.2505	38.0091
20	-32.6563	-28.9079	66.1446	62.2575	-89.715	-7.03093
22	-65.2235	-58.9331	12.0622	8.18615	-110.319	-47.201
24	-78.9706	-72.5183	-33.1953	-39.9252	-103.644	-70.191
26	-79.3578	-70.5185	-68.9677	-74.7016	-77.3485	-67.2611
28	-64.1849	-54.0036	-81.9552	-91.973	-40.263	-55.6411
30	-44.6521	-34.8038	-87.4876	-97.1244	17.2925	-38.5012
32	-15.1742	-10.714	-78.1251	-87.5558	64.7879	-15.9912
34	16.9686	13.7808	-68.2475	-71.0421	100.513	16.5487
36	36.8315	29.8907	-43.81	-47.3085	96.9289	44.8786
38	43.6893	31.1505	-16.6525	-14.5899	65.3344	55.3386
40	35.9122	24.7153	12.8401	10.4387	30.2399	51.3885
42	13.725	9.71515	26.4176	29.7823	-9.61462	27.5085
44	-8.94712	-8.93002	39.3552	41.501	-43.9691	4.60844
46	-30.6643	-27.2102	36.5727	42.0046	-56.6937	-15.1716
48	-43.1014	-35.4504	23.8303	32.9832	-61.4682	-34.2717
50	-44.8786	-38.3855	7.19285	13.9868	-52.4527	-45.4717
52	-42.3307	-35.4957	-7.5096	-7.65956	-38.3172	-46.1218
54	-32.2129	-24.2209	-21.9821	-22.8209	-19.1617	-40.5618
56	-15.545	-8.85107	-30.7345	-30.2223	6.50378	-27.5419
58	1.83782	4.78876	-30.007	-32.5537	21.0393	-9.00193
60	17.5707	16.0136	-23.1594	-26.7651	30.3648	9.41802
62	26.2135	20.3784	-16.2969	-17.4665	29.8502	20.818
64	29.2664	24.6732	-6.1343	-3.99285	19.0857	22.9279
66	26.4442	22.6281	6.09325	9.33577	1.73121	19.8279
68	19.8671	18.9579	21.9608	20.9994	-9.2033	10.1878
70	11.7399	8.63771	34.8683	36.163	-13.5478	0.617762
72	7.91276	6.27754	45.1459	46.1466	-15.9823	-1.85229

## Sheet: Brd7 both
									from the Supplementary file		from BioGPS	from BioGPS
									negative control wells	CRY2 siRNA	Brd7 (1)	Brd7 (2)
									25.20 hr ± 0.55 (n = 1176)	29.43 hr ± 0.65 (n = 1176)
									24.65	28.78	25.88	25.88
									25.75	30.08	25.27	24.36
								avg	25.2	29.43	25.575	25.12
											avg target	25.3475

## Sheet: Phf10(1st plate)
Plate #A	Plate #B	Virtual 384 plate	384 well	Gene_ID	Genbank_ID	Gene Symbol	GNFid of siRNA #1	GNFid of siRNA #2
S2032682	S2032714	QHSSIDRUG03014	B01	Negative Contl	Negative Contl	Negative Contl	Negative Contl	Negative Contl
S2032682	S2032714	QHSSIDRUG03014	B02	Negative Contl	Negative Contl	Negative Contl	Negative Contl	Negative Contl
S2032682	S2032714	QHSSIDRUG03014	C01	Cry2si Contl	Cry2si Contl	Cry2si Contl	Cry2si Contl	Cry2si Contl
S2032682	S2032714	QHSSIDRUG03014	C02	Cry2si Contl	Cry2si Contl	Cry2si Contl	Cry2si Contl	Cry2si Contl
S2032682	S2032714	QHSSIDRUG03014	C13	55274	NM_018288	PHF10	GNF266223	GNF266224
Plate#	Well#	0	2	4	6	8	10	12	14	16	18	20	22	24	26	28	30	32	34	36	38	40	42	44	46	48	50	52	54	56	58	60	62	64	66	68	70	72
S2032682	B1	-158.059	-144.347	-84.8457	5.08567	96.5571	144.908	134.79	97.0913	44.9127	-7.6559	-57.0745	-72.4931	-66.8517	-51.0803	-17.8789	22.7025	54.7039	81.6054	93.1068	76.2382	43.1396	7.64097	-19.1676	-43.2562	-55.5848	-53.3234	-43.742	-24.2706	-1.88918	9.74222	23.5736	20.025	7.37644	0.967845	-12.7807	-23.6493	-26.2179
S2032714	B1	-236.111	-145.127	24.847	209.851	302.455	264.639	143.942	20.4464	-91.1598	-161.086	-198.142	-184.118	-151.094	-92.5304	-21.7366	52.4073	106.321	137.315	119.159	71.4628	9.19666	-45.9395	-77.4056	-90.2117	-82.2879	-63.764	-31.6501	0.633741	40.3576	67.9915	72.4953	44.5492	24.0731	-1.53304	-12.1892	-16.4053	-9.65144
	AVERAGE B1	-197.085	-144.737	-29.9994	107.468	199.506	204.774	139.366	58.7688	-23.1235	-84.3709	-127.608	-128.306	-108.973	-71.8053	-19.8077	37.5549	80.5126	109.46	106.133	73.8505	26.1681	-19.1492	-48.2866	-66.734	-68.9363	-58.5437	-37.6961	-11.8184	19.2342	38.8669	48.0345	32.2871	15.7248	-0.2826	-12.485	-20.0273	-17.9347
S2032682	B2	-168.212	-151.141	-96.0097	1.88138	98.2924	158.243	143.595	103.566	37.7266	-23.0124	-64.1413	-77.6803	-68.8792	-50.2282	-10.1171	25.8939	62.2449	92.506	107.867	90.6781	56.4991	17.7202	-20.4288	-41.9678	-50.2467	-49.5657	-45.4446	-31.2836	-20.0825	-5.1415	10.5195	10.8606	5.78163	-0.407326	-7.54628	-19.7752	-22.5642
S2032714	B2	-233.52	-151.393	-4.76602	177.361	277.108	267.815	172.552	41.8591	-65.1838	-137.207	-170.55	-172.783	-145.076	-93.6187	-28.6816	40.5354	93.0224	122.569	105.986	72.6535	7.63055	-42.2224	-73.9354	-85.3284	-83.8013	-60.1643	-31.3973	2.09977	35.6468	58.4138	68.0709	48.6379	27.9949	7.63196	-11.491	-18.804	-17.6669
	AVERAGE B2	-200.866	-151.267	-50.3878	89.6212	187.7	213.029	158.073	72.7123	-13.7286	-80.1096	-117.346	-125.232	-106.977	-71.9234	-19.3994	33.2146	77.6337	107.538	106.927	81.6658	32.0648	-12.2511	-47.1821	-63.6481	-67.024	-54.865	-38.4209	-14.5919	7.78213	26.6362	39.2952	29.7492	16.8883	3.61232	-9.51864	-19.2896	-20.1156
S2032682	C1	-109.726	-124.928	-112.33	-70.3929	-15.3054	47.9922	96.5797	137.947	157.855	131.422	78.5999	14.4874	-35.145	-63.4875	-72.6199	-72.8624	-59.0948	-34.9473	-1.69973	40.7878	64.8254	80.2429	86.0705	69.298	38.2155	7.37309	-24.7894	-43.0818	-55.9143	-56.4467	-48.7592	-36.8716	-23.7041	-11.1465	-1.35899	8.92856	13.9861
S2032714	C1	-150.287	-130.396	-65.346	16.6046	81.2051	120.486	144.106	171.857	162.097	97.2777	16.4682	-51.2712	-98.4407	-122.96	-134.41	-119.439	-97.5686	-59.9381	-12.0776	37.293	78.1935	103.314	100.035	64.0351	27.7856	-11.1539	-41.3934	-58.8529	-64.9123	-60.0818	-50.6513	-31.8108	-9.74023	15.3103	35.7108	48.8413	50.1119
	AVERAGE C1	-130.006	-127.662	-88.8382	-26.8942	32.9499	84.2389	120.343	154.902	159.976	114.35	47.5341	-18.3919	-66.7929	-93.2238	-103.515	-96.1508	-78.3317	-47.4427	-6.88865	39.0404	71.5094	91.7785	93.0525	66.6665	33.0006	-1.8904	-33.0914	-50.9673	-60.4133	-58.2643	-49.7052	-34.3412	-16.7222	2.08188	17.1759	28.8849	32.049
S2032682	C2	-116.323	-132.165	-114.048	-66.871	-3.81373	52.2135	101.601	145.668	162.405	138.443	92.0998	27.2771	-28.0257	-64.2284	-83.3512	-83.8039	-70.7067	-48.0794	-10.0022	25.5351	59.6123	75.8496	77.2269	60.3641	36.2814	8.04862	-16.8541	-36.8969	-51.5996	-56.4524	-48.9251	-36.6279	-26.5206	-10.1933	4.52391	15.5812	22.7584
S2032714	C2	-137.957	-127.934	-75.1311	2.08175	65.4146	119.238	147.52	171.333	161.646	125.099	34.392	-24.2851	-88.3322	-115.939	-134.566	-128.764	-110.981	-75.5078	-38.3549	17.658	58.0009	85.3338	81.3767	68.9596	42.7225	12.2154	-20.3117	-44.3088	-56.9159	-58.263	-49.1302	-32.7273	-12.5744	10.8685	27.8314	45.3943	54.8972
	AVERAGE C2	-127.14	-130.05	-94.5897	-32.3946	30.8005	85.7255	124.561	158.501	162.026	131.771	63.2459	1.49597	-58.179	-90.0839	-108.959	-106.284	-90.8437	-61.7936	-24.1785	21.5966	58.8066	80.5917	79.3018	64.6619	39.5019	10.132	-18.5829	-40.6029	-54.2578	-57.3577	-49.0276	-34.6776	-19.5475	0.337589	16.1777	30.4877	38.8278
S2032682	C13	-318.051	-215.114	-44.9469	148.08	257.027	285.474	217.722	97.4688	-39.5141	-137.457	-169.63	-172.263	-137.416	-63.5584	13.7787	92.4259	145.363	158.96	121.067	62.2344	1.76157	-54.9713	-90.6641	-112.727	-100.98	-70.9827	-21.8756	26.5815	55.8187	78.7958	81.993	38.6501	9.12724	-10.5356	-31.4085	-48.9213	-51.3142
S2032714	C13	-276.294	-140.546	33.4913	216.409	321.376	313.914	211.461	61.1286	-85.8939	-193.276	-235.929	-240.241	-203.874	-120.217	-14.5291	78.6384	135.946	140.223	99.1908	33.9683	-28.8442	-79.1268	-104.439	-101.652	-84.0244	-44.8969	4.49057	57.728	91.5555	109.613	100.58	41.3679	5.2154	-21.2771	-34.3897	-31.1922	-15.6547
For the graph
	siNegative	siNegative	siCry2	siCry2	siTarget	siTarget														Period information not available in the database)
0	-197.085	-200.866	-130.006	-127.14	-318.051	-276.294
2	-144.737	-151.267	-127.662	-130.05	-215.114	-140.546
4	-29.9994	-50.3878	-88.8382	-94.5897	-44.9469	33.4913
6	107.468	89.6212	-26.8942	-32.3946	148.08	216.409
8	199.506	187.7	32.9499	30.8005	257.027	321.376
10	204.774	213.029	84.2389	85.7255	285.474	313.914
12	139.366	158.073	120.343	124.561	217.722	211.461
14	58.7688	72.7123	154.902	158.501	97.4688	61.1286
16	-23.1235	-13.7286	159.976	162.026	-39.5141	-85.8939
18	-84.3709	-80.1096	114.35	131.771	-137.457	-193.276
20	-127.608	-117.346	47.5341	63.2459	-169.63	-235.929
22	-128.306	-125.232	-18.3919	1.49597	-172.263	-240.241
24	-108.973	-106.977	-66.7929	-58.179	-137.416	-203.874
26	-71.8053	-71.9234	-93.2238	-90.0839	-63.5584	-120.217
28	-19.8077	-19.3994	-103.515	-108.959	13.7787	-14.5291
30	37.5549	33.2146	-96.1508	-106.284	92.4259	78.6384
32	80.5126	77.6337	-78.3317	-90.8437	145.363	135.946
34	109.46	107.538	-47.4427	-61.7936	158.96	140.223
36	106.133	106.927	-6.88865	-24.1785	121.067	99.1908
38	73.8505	81.6658	39.0404	21.5966	62.2344	33.9683
40	26.1681	32.0648	71.5094	58.8066	1.76157	-28.8442
42	-19.1492	-12.2511	91.7785	80.5917	-54.9713	-79.1268
44	-48.2866	-47.1821	93.0525	79.3018	-90.6641	-104.439
46	-66.734	-63.6481	66.6665	64.6619	-112.727	-101.652
48	-68.9363	-67.024	33.0006	39.5019	-100.98	-84.0244
50	-58.5437	-54.865	-1.8904	10.132	-70.9827	-44.8969
52	-37.6961	-38.4209	-33.0914	-18.5829	-21.8756	4.49057
54	-11.8184	-14.5919	-50.9673	-40.6029	26.5815	57.728
56	19.2342	7.78213	-60.4133	-54.2578	55.8187	91.5555
58	38.8669	26.6362	-58.2643	-57.3577	78.7958	109.613
60	48.0345	39.2952	-49.7052	-49.0276	81.993	100.58
62	32.2871	29.7492	-34.3412	-34.6776	38.6501	41.3679
64	15.7248	16.8883	-16.7222	-19.5475	9.12724	5.2154
66	-0.2826	3.61232	2.08188	0.337589	-10.5356	-21.2771
68	-12.485	-9.51864	17.1759	16.1777	-31.4085	-34.3897
70	-20.0273	-19.2896	28.8849	30.4877	-48.9213	-31.1922
72	-17.9347	-20.1156	32.049	38.8278	-51.3142	-15.6547

[truncated: 12 more sheets: Phf10(2d plate), Phf10 both, Smarca4(1st plate), Smarca4(2d plate), Smarca4 both, Smarca2(1st plate), Smarca2(2d plate), Smarca2 both, Arid1b(1st plate), Arid1b(2d plate), Arid1b both, period analysis]
