# Supplementary material for: PBAF/cBAF reorganization on H3.3 chromatin regulates BMAL1 activity in the absence of circadian negative feedback
Source: Nat Commun. 2025 Oct 9;16:9000. doi: 10.1038/s41467-025-64045-2 (PMC12511354; doi:10.1038/s41467-025-64045-2)
Supplement: Supplementary file 6 — Source Data [file 41467_2025_64045_MOESM6_ESM.zip › Source_Data_files_Letkova_et_al/Figure3c_Letkova_et_al.xlsx]

## Sheet: Raw_data_replicate1_1
	Well	Fluor	Target	Content	Sample	Biological Set Name	Cq	Cq Mean	Cq Std. Dev	Starting Quantity (SQ)	Log Starting Quantity	SQ Mean	SQ Std. Dev	Set Point	Well Note
	A01	SYBR	Pbrm1	Unkn	H3.3A CT0_1		25.7088	25.7088	0				0	60
	A02	SYBR	Pbrm1	Unkn	H3.3A CT0_1		25.6583	25.6583	0				0	60
	A03	SYBR	Arid2	Unkn	H3.3A CT0_1		26.9886	26.9886	0				0	60
	A04	SYBR	Arid2	Unkn	H3.3A CT0_1		27.0103	27.0103	0				0	60
	A05	SYBR	Smarca4(Brg1)	Unkn	H3.3A CT0_1		25.5417	25.5417	0				0	60
	A06	SYBR	Smarca4(Brg1)	Unkn	H3.3A CT0_1		25.4916	25.4916	0				0	60
	A07	SYBR	Phf10	Unkn	H3.3A CT0_1		25.1691	25.1691	0				0	60
	A08	SYBR	Phf10	Unkn	H3.3A CT0_1		25.2316	25.2316	0				0	60
	A09	SYBR	Brd7	Unkn	H3.3A CT0_1		24.927	24.927	0				0	60
	A10	SYBR	Brd7	Unkn	H3.3A CT0_1		24.9502	24.9502	0				0	60
	A11	SYBR	Rps9	Unkn	H3.3A CT0_1		19.2949	19.2949	0				0	60
	A12	SYBR	Rps9	Unkn	H3.3A CT0_1		19.2677	19.2677	0				0	60
	B01	SYBR	Pbrm1	Unkn	H3.3A CT4_1		25.3699	25.3699	0				0	60
	B02	SYBR	Pbrm1	Unkn	H3.3A CT4_1		25.3814	25.3814	0				0	60
	B03	SYBR	Arid2	Unkn	H3.3A CT4_1		26.8671	26.8671	0				0	60
	B04	SYBR	Arid2	Unkn	H3.3A CT4_1		26.4809	26.4809	0				0	60
	B05	SYBR	Smarca4(Brg1)	Unkn	H3.3A CT4_1		25.8921	25.8921	0				0	60
	B06	SYBR	Smarca4(Brg1)	Unkn	H3.3A CT4_1		25.9994	25.9994	0				0	60
	B07	SYBR	Phf10	Unkn	H3.3A CT4_1		25.209	25.209	0				0	60
	B08	SYBR	Phf10	Unkn	H3.3A CT4_1		24.8491	24.8491	0				0	60
	B09	SYBR	Brd7	Unkn	H3.3A CT4_1		24.8738	24.8738	0				0	60
	B10	SYBR	Brd7	Unkn	H3.3A CT4_1		24.8668	24.8668	0				0	60
	B11	SYBR	Rps9	Unkn	H3.3A CT4_1		19.2051	19.2051	0				0	60
	B12	SYBR	Rps9	Unkn	H3.3A CT4_1		19.4545	19.4545	0				0	60
	C01	SYBR	Pbrm1	Unkn	H3.3A CT8_1		25.8608	25.8608	0				0	60
	C02	SYBR	Pbrm1	Unkn	H3.3A CT8_1		26.0597	26.0597	0				0	60
	C03	SYBR	Arid2	Unkn	H3.3A CT8_1		26.9198	26.9198	0				0	60
	C04	SYBR	Arid2	Unkn	H3.3A CT8_1		27.0903	27.0903	0				0	60
	C05	SYBR	Smarca4(Brg1)	Unkn	H3.3A CT8_1		26.0746	26.0746	0				0	60
	C06	SYBR	Smarca4(Brg1)	Unkn	H3.3A CT8_1		26.2501	26.2501	0				0	60
	C07	SYBR	Phf10	Unkn	H3.3A CT8_1		25.2507	25.2507	0				0	60
	C08	SYBR	Phf10	Unkn	H3.3A CT8_1		25.0555	25.0555	0				0	60
	C09	SYBR	Brd7	Unkn	H3.3A CT8_1		25.0791	25.0791	0				0	60
	C10	SYBR	Brd7	Unkn	H3.3A CT8_1		25.2248	25.2248	0				0	60
	C11	SYBR	Rps9	Unkn	H3.3A CT8_1		19.3367	19.3367	0				0	60
	C12	SYBR	Rps9	Unkn	H3.3A CT8_1		19.4327	19.4327	0				0	60
	D01	SYBR	Pbrm1	Unkn	H3.3A CT12_1		26.2696	26.2696	0				0	60
	D02	SYBR	Pbrm1	Unkn	H3.3A CT12_1		26.4805	26.4805	0				0	60
	D03	SYBR	Arid2	Unkn	H3.3A CT12_1		28.0943	28.0943	0				0	60
	D04	SYBR	Arid2	Unkn	H3.3A CT12_1		27.8889	27.8889	0				0	60
	D05	SYBR	Smarca4(Brg1)	Unkn	H3.3A CT12_1		27.4894	27.4894	0				0	60
	D06	SYBR	Smarca4(Brg1)	Unkn	H3.3A CT12_1		27.9568	27.9568	0				0	60
	D07	SYBR	Phf10	Unkn	H3.3A CT12_1		25.9606	25.9606	0				0	60
	D08	SYBR	Phf10	Unkn	H3.3A CT12_1		25.8991	25.8991	0				0	60
	D09	SYBR	Brd7	Unkn	H3.3A CT12_1		25.9652	25.9652	0				0	60
	D10	SYBR	Brd7	Unkn	H3.3A CT12_1		26.1245	26.1245	0				0	60
	D11	SYBR	Rps9	Unkn	H3.3A CT12_1		20.971	20.971	0				0	60
	D12	SYBR	Rps9	Unkn	H3.3A CT12_1		20.7421	20.7421	0				0	60
	E01	SYBR	Pbrm1	Unkn	H3.3A CT16_1		26.1068	26.1068	0				0	60
	E02	SYBR	Pbrm1	Unkn	H3.3A CT16_1		26.012	26.012	0				0	60
	E03	SYBR	Arid2	Unkn	H3.3A CT16_1		26.9073	26.9073	0				0	60
	E04	SYBR	Arid2	Unkn	H3.3A CT16_1		26.877	26.877	0				0	60
	E05	SYBR	Smarca4(Brg1)	Unkn	H3.3A CT16_1		26.053	26.053	0				0	60
	E06	SYBR	Smarca4(Brg1)	Unkn	H3.3A CT16_1		26.3767	26.3767	0				0	60
	E07	SYBR	Phf10	Unkn	H3.3A CT16_1		25.0201	25.0201	0				0	60
	E08	SYBR	Phf10	Unkn	H3.3A CT16_1		25.0704	25.0704	0				0	60
	E09	SYBR	Brd7	Unkn	H3.3A CT16_1		25.1881	25.1881	0				0	60
	E10	SYBR	Brd7	Unkn	H3.3A CT16_1		25.0027	25.0027	0				0	60
	E11	SYBR	Rps9	Unkn	H3.3A CT16_1		19.5138	19.5138	0				0	60
	E12	SYBR	Rps9	Unkn	H3.3A CT16_1		19.2949	19.2949	0				0	60
	F01	SYBR	Pbrm1	Unkn	H3.3A CT20_1		26.0524	26.0524	0				0	60
	F02	SYBR	Pbrm1	Unkn	H3.3A CT20_1		26.1199	26.1199	0				0	60
	F03	SYBR	Arid2	Unkn	H3.3A CT20_1		27.0337	27.0337	0				0	60
	F04	SYBR	Arid2	Unkn	H3.3A CT20_1		27.0085	27.0085	0				0	60
	F05	SYBR	Smarca4(Brg1)	Unkn	H3.3A CT20_1		25.7743	25.7743	0				0	60
	F06	SYBR	Smarca4(Brg1)	Unkn	H3.3A CT20_1		25.7792	25.7792	0				0	60
	F07	SYBR	Phf10	Unkn	H3.3A CT20_1		25.196	25.196	0				0	60
	F08	SYBR	Phf10	Unkn	H3.3A CT20_1		25.2981	25.2981	0				0	60
	F09	SYBR	Brd7	Unkn	H3.3A CT20_1		25.2317	25.2317	0				0	60
	F10	SYBR	Brd7	Unkn	H3.3A CT20_1		25.215	25.215	0				0	60
	F11	SYBR	Rps9	Unkn	H3.3A CT20_1		19.3127	19.3127	0				0	60
	F12	SYBR	Rps9	Unkn	H3.3A CT20_1		19.5341	19.5341	0				0	60
	G01	SYBR	Pbrm1	Unkn	PKA CT8_1		27.4566	27.4566	0				0	60
	G02	SYBR	Pbrm1	Unkn	PKA CT8_1		27.5317	27.5317	0				0	60
	G03	SYBR	Arid2	Unkn	PKA CT8_1		28.5884	28.5884	0				0	60
	G04	SYBR	Arid2	Unkn	PKA CT8_1		28.3141	28.3141	0				0	60
	G05	SYBR	Smarca4(Brg1)	Unkn	PKA CT8_1		27.9403	27.9403	0				0	60
	G06	SYBR	Smarca4(Brg1)	Unkn	PKA CT8_1		28.0248	28.0248	0				0	60
	G07	SYBR	Phf10	Unkn	PKA CT8_1		26.8473	26.8473	0				0	60
	G08	SYBR	Phf10	Unkn	PKA CT8_1		26.4844	26.4844	0				0	60
	G09	SYBR	Brd7	Unkn	PKA CT8_1		26.7181	26.7181	0				0	60
	G10	SYBR	Brd7	Unkn	PKA CT8_1		26.7532	26.7532	0				0	60
	G11	SYBR	Rps9	Unkn	PKA CT8_1		21.1079	21.1079	0				0	60
	G12	SYBR	Rps9	Unkn	PKA CT8_1		21.1329	21.1329	0				0	60
	H01	SYBR	Pbrm1	Unkn	PKA CT20_1		26.7435	26.7435	0				0	60
	H02	SYBR	Pbrm1	Unkn	PKA CT20_1		26.6937	26.6937	0				0	60
	H03	SYBR	Arid2	Unkn	PKA CT20_1		27.8426	27.8426	0				0	60
	H04	SYBR	Arid2	Unkn	PKA CT20_1		27.847	27.847	0				0	60
	H05	SYBR	Smarca4(Brg1)	Unkn	PKA CT20_1		26.6019	26.6019	0				0	60
	H06	SYBR	Smarca4(Brg1)	Unkn	PKA CT20_1		26.5473	26.5473	0				0	60
	H07	SYBR	Phf10	Unkn	PKA CT20_1		26.4218	26.4218	0				0	60
	H08	SYBR	Phf10	Unkn	PKA CT20_1		26.3913	26.3913	0				0	60
	H09	SYBR	Brd7	Unkn	PKA CT20_1		26.363	26.363	0				0	60
	H10	SYBR	Brd7	Unkn	PKA CT20_1		26.077	26.077	0				0	60
	H11	SYBR	Rps9	Unkn	PKA CT20_1		20.5407	20.5407	0				0	60
	H12	SYBR	Rps9	Unkn	PKA CT20_1		20.3453	20.3453	0				0	60

## Sheet: Raw_data_replicate1_2
	Well	Fluor	Target	Content	Sample	Biological Set Name	Cq	Cq Mean	Cq Std. Dev	Starting Quantity (SQ)	Log Starting Quantity	SQ Mean	SQ Std. Dev	Set Point	Well Note
	A01	SYBR	Bmal1	Unkn	H3.3A CT0_1		32.3673	32.3673	0				0	60
	A02	SYBR	Bmal1	Unkn	H3.3A CT0_1		32.4236	32.4236	0				0	60
	A03	SYBR	Per1	Unkn	H3.3A CT0_1		28.8222	28.8222	0				0	60
	A04	SYBR	Per1	Unkn	H3.3A CT0_1		29.0804	29.0804	0				0	60
	A05	SYBR	Bmal1	Unkn	H3.3A CT0_2		33.1584	33.1584	0				0	60
	A06	SYBR	Bmal1	Unkn	H3.3A CT0_2		33.0969	33.0969	0				0	60
	A07	SYBR	Per1	Unkn	H3.3A CT0_2		29.6428	29.6428	0				0	60
	A08	SYBR	Per1	Unkn	H3.3A CT0_2		29.8101	29.8101	0				0	60
	A09	SYBR		Unkn				0	0			0	0	60
	A10	SYBR		Unkn				0	0			0	0	60
	A11	SYBR		Unkn				0	0			0	0	60
	A12	SYBR		Unkn				0	0			0	0	60
	B01	SYBR	Bmal1	Unkn	H3.3A CT4_1		33.9553	33.9553	0				0	60
	B02	SYBR	Bmal1	Unkn	H3.3A CT4_1		32.7483	32.7483	0				0	60
	B03	SYBR	Per1	Unkn	H3.3A CT4_1		28.3697	28.3697	0				0	60
	B04	SYBR	Per1	Unkn	H3.3A CT4_1		28.6445	28.6445	0				0	60
	B05	SYBR	Bmal1	Unkn	H3.3A CT4_2		33.2681	33.2681	0				0	60
	B06	SYBR	Bmal1	Unkn	H3.3A CT4_2		34.9394	34.9394	0				0	60
	B07	SYBR	Per1	Unkn	H3.3A CT4_2		29.009	29.009	0				0	60
	B08	SYBR	Per1	Unkn	H3.3A CT4_2		28.7072	28.7072	0				0	60
	B09	SYBR		Unkn				0	0			0	0	60
	B10	SYBR		Unkn				0	0			0	0	60
	B11	SYBR		Unkn				0	0			0	0	60
	B12	SYBR		Unkn				0	0			0	0	60
	C01	SYBR	Bmal1	Unkn	H3.3A CT8_1		35.3088	35.3088	0				0	60
	C02	SYBR	Bmal1	Unkn	H3.3A CT8_1		36.351	36.351	0				0	60
	C03	SYBR	Per1	Unkn	H3.3A CT8_1		25.2036	25.2036	0				0	60
	C04	SYBR	Per1	Unkn	H3.3A CT8_1		25.1552	25.1552	0				0	60
	C05	SYBR	Bmal1	Unkn	H3.3A CT8_2			0	0			0	0	60
	C06	SYBR	Bmal1	Unkn	H3.3A CT8_2		36.1021	36.1021	0				0	60
	C07	SYBR	Per1	Unkn	H3.3A CT8_2		27.3352	27.3352	0				0	60
	C08	SYBR	Per1	Unkn	H3.3A CT8_2		27.4525	27.4525	0				0	60
	C09	SYBR		Unkn				0	0			0	0	60
	C10	SYBR		Unkn				0	0			0	0	60
	C11	SYBR		Unkn				0	0			0	0	60
	C12	SYBR		Unkn				0	0			0	0	60
	D01	SYBR	Bmal1	Unkn	H3.3A CT12_1		36.2734	36.2734	0				0	60
	D02	SYBR	Bmal1	Unkn	H3.3A CT12_1		36.2879	36.2879	0				0	60
	D03	SYBR	Per1	Unkn	H3.3A CT12_1		25.9068	25.9068	0				0	60
	D04	SYBR	Per1	Unkn	H3.3A CT12_1		25.8515	25.8515	0				0	60
	D05	SYBR	Bmal1	Unkn	H3.3A CT12_2			0	0			0	0	60
	D06	SYBR	Bmal1	Unkn	H3.3A CT12_2		39.2822	39.2822	0				0	60
	D07	SYBR	Per1	Unkn	H3.3A CT12_2		25.7576	25.7576	0				0	60
	D08	SYBR	Per1	Unkn	H3.3A CT12_2		25.3921	25.3921	0				0	60
	D09	SYBR		Unkn				0	0			0	0	60
	D10	SYBR		Unkn				0	0			0	0	60
	D11	SYBR		Unkn				0	0			0	0	60
	D12	SYBR		Unkn				0	0			0	0	60
	E01	SYBR	Bmal1	Unkn	H3.3A CT16_1		33.9007	33.9007	0				0	60
	E02	SYBR	Bmal1	Unkn	H3.3A CT16_1		34.3668	34.3668	0				0	60
	E03	SYBR	Per1	Unkn	H3.3A CT16_1		26.0969	26.0969	0				0	60
	E04	SYBR	Per1	Unkn	H3.3A CT16_1		26.2362	26.2362	0				0	60
	E05	SYBR	Bmal1	Unkn	H3.3A CT16_2		34.0739	34.0739	0				0	60
	E06	SYBR	Bmal1	Unkn	H3.3A CT16_2		33.601	33.601	0				0	60
	E07	SYBR	Per1	Unkn	H3.3A CT16_2		27.3485	27.3485	0				0	60
	E08	SYBR	Per1	Unkn	H3.3A CT16_2		27.4975	27.4975	0				0	60
	E09	SYBR		Unkn				0	0			0	0	60
	E10	SYBR		Unkn				0	0			0	0	60
	E11	SYBR		Unkn				0	0			0	0	60
	E12	SYBR		Unkn				0	0			0	0	60
	F01	SYBR	Bmal1	Unkn	H3.3A CT20_1		33.0406	33.0406	0				0	60
	F02	SYBR	Bmal1	Unkn	H3.3A CT20_1		34.1488	34.1488	0				0	60
	F03	SYBR	Per1	Unkn	H3.3A CT20_1		26.2241	26.2241	0				0	60
	F04	SYBR	Per1	Unkn	H3.3A CT20_1		26.2789	26.2789	0				0	60
	F05	SYBR	Bmal1	Unkn	H3.3A CT20_2		32.4021	32.4021	0				0	60
	F06	SYBR	Bmal1	Unkn	H3.3A CT20_2		32.5983	32.5983	0				0	60
	F07	SYBR	Per1	Unkn	H3.3A CT20_2		27.6661	27.6661	0				0	60
	F08	SYBR	Per1	Unkn	H3.3A CT20_2		27.6024	27.6024	0				0	60
	F09	SYBR		Unkn				0	0			0	0	60
	F10	SYBR		Unkn				0	0			0	0	60
	F11	SYBR		Unkn				0	0			0	0	60
	F12	SYBR		Unkn				0	0			0	0	60
	G01	SYBR	Bmal1	Unkn	PKA CT8_1			0	0			0	0	60
	G02	SYBR	Bmal1	Unkn	PKA CT8_1			0	0			0	0	60
	G03	SYBR	Per1	Unkn	PKA CT8_1			0	0			0	0	60
	G04	SYBR	Per1	Unkn	PKA CT8_1		37.9119	37.9119	0				0	60
	G05	SYBR	Bmal1	Unkn	PKA CT8_2		34.2276	34.2276	0				0	60
	G06	SYBR	Bmal1	Unkn	PKA CT8_2		36.2875	36.2875	0				0	60
	G07	SYBR	Per1	Unkn	PKA CT8_2			0	0			0	0	60
	G08	SYBR	Per1	Unkn	PKA CT8_2			0	0			0	0	60
	G09	SYBR		Unkn				0	0			0	0	60
	G10	SYBR		Unkn				0	0			0	0	60
	G11	SYBR		Unkn				0	0			0	0	60
	G12	SYBR		Unkn				0	0			0	0	60
	H01	SYBR	Bmal1	Unkn	PKA CT20_1		36.2506	36.2506	0				0	60
	H02	SYBR	Bmal1	Unkn	PKA CT20_1		35.216	35.216	0				0	60
	H03	SYBR	Per1	Unkn	PKA CT20_1		37.3224	37.3224	0				0	60
	H04	SYBR	Per1	Unkn	PKA CT20_1		39.6344	39.6344	0				0	60
	H05	SYBR	Bmal1	Unkn	PKA CT20_2		34.5604	34.5604	0				0	60
	H06	SYBR	Bmal1	Unkn	PKA CT20_2		36.4463	36.4463	0				0	60
	H07	SYBR	Per1	Unkn	PKA CT20_2		39.7213	39.7213	0				0	60
	H08	SYBR	Per1	Unkn	PKA CT20_2			0	0			0	0	60
	H09	SYBR		Unkn				0	0			0	0	60
	H10	SYBR		Unkn				0	0			0	0	60
	H11	SYBR		Unkn				0	0			0	0	60
	H12	SYBR		Unkn				0	0			0	0	60

## Sheet: Replicate1
RNA WL1	Pbrm1	Pbrm1	Arid2	Arid2	Smarca4 (Brg1)	Smarca4 (Brg1)	Brd7	Brd7	Phf10	Phf10	RPS9	RPS9	Bmal1	Bmal1	Per1	Per1
H3.3A CT0	25.7088	25.6583	26.9886	27.0103	25.5417	25.4916	25.1691	25.2316	24.927	24.9502	19.2949	19.2677	32.3673	32.4236	28.8222	29.0804
H3.3A CT4	25.3699	25.3814	26.8671	26.4809	25.8921	25.9994	25.209	24.8491	24.8738	24.8668	19.2051	19.4545	33.9553	32.7483	28.3697	28.6445
H3.3A CT8	25.8608	26.0597	26.9198	27.0903	26.0746	26.2501	25.2507	25.0555	25.0791	25.2248	19.3367	19.4327	35.3088	36.351	25.2036	25.1552
H3.3A CT12	26.2696	26.4805	28.0943	27.8889	27.4894	27.9568	25.9606	25.8991	25.9652	26.1245	20.971	20.7421	36.2734	36.2879	25.9068	25.8515
H3.3A CT16	26.1068	26.012	26.9073	26.877	26.053	26.3767	25.0201	25.0704	25.1881	25.0027	19.5138	19.2949	33.9007	34.3668	26.0969	26.2362
H3.3A CT20	26.0524	26.1199	27.0337	27.0085	25.7743	25.7792	25.196	25.2981	25.2317	25.215	19.3127	19.5341	33.0406	34.1488	26.2241	26.2789
PerKO H3.3A CT8	27.4566	27.5317	28.5884	28.3141	27.9403	28.0248	26.8473	26.4844	26.7181	26.7532	21.1079	21.1329	40	40	40	37.9119
PerKO H3.3A CT20	26.7435	26.6937	27.8426	27.847	26.6019	26.5473	26.4218	26.3913	26.363	26.077	20.5407	20.3453	36.2506	35.216	37.3224	39.6344
	avg(Pbrm1)	avg(Arid2)	avg(Smarca4)	avg(Brd7)	avg(Phf10)	avg(RPS9)	avg(Bmal1)	avg(Per1)
H3.3A CT0	25.6835	26.9995	25.5167	25.2003	24.9386	19.2813	32.3955	28.9513
H3.3A CT4	25.3756	26.674	25.9457	25.0291	24.8703	19.3298	33.3518	28.5071
H3.3A CT8	25.9603	27.0051	26.1623	25.1531	25.152	19.3847	35.8299	25.1794
H3.3A CT12	26.375	27.9916	27.7231	25.9299	26.0449	20.8566	36.2806	25.8791
H3.3A CT16	26.0594	26.8921	26.2148	25.0453	25.0954	19.4043	34.1337	26.1665
H3.3A CT20	26.0861	27.0211	25.7768	25.247	25.2234	19.4234	33.5947	26.2515
PerKO H3.3A CT8	27.4941	28.4513	27.9825	26.6658	26.7356	21.1204	40	38.9559
PerKO H3.3A CT20	26.7186	27.8448	26.5746	26.4065	26.22	20.443	35.7333	38.4784
	avg(Pbrm1)	avg(RPS9)	Delta Ct	SD(Pbrn1)	SD(RPS9)	SD(dCt)	Delta delta Ct	Relative expression						R.E.	SD(Pbrm1)
H3.3A CT0	25.6835	19.2813	6.40224	0.0356875	0.0192067	0.0548942	-0.260474	1.19787					CT0	1.19787	0.0356875
H3.3A CT4	25.3756	19.3298	6.04581	0.00814592	0.176366	0.184512	-0.616908	1.53358					CT4	1.53358	0.00814592
H3.3A CT8	25.9603	19.3847	6.57559	0.140632	0.0678798	0.208511	-0.087133	1.06226					CT8	1.06226	0.140632
H3.3A CT12	26.375	20.8566	5.51848	0.149129	0.161837	0.310966	-1.14424	2.21029					CT12	2.21029	0.149129
H3.3A CT16	26.0594	19.4043	6.65506	0.0669987	0.154803	0.221802	-0.00766046	1.00532					CT16	1.00532	0.0669987
H3.3A CT20	26.0861	19.4234	6.66272	0.0477311	0.156547	0.204278	0	1					CT20	1	0.0477311
PerKO H3.3A CT8	27.4941	21.1204	6.37376	0.0530837	0.017677	0.0707607	-0.288961	1.22176					PerKO H3.3A CT8	1.22176	0.0530837
PerKO H3.3A CT20	26.7186	20.443	6.27562	0.035149	0.138135	0.173284	-0.387094	1.30776					PerKO H3.3A CT20	1.30776	0.035149
	avg(Arid2)	avg(RPS9)	Delta Ct	SD(Arid2)	SD(RPS9)	SD(dCt)	Delta delta Ct	Relative expression						R.E.	SD(Arid2)
H3.3A CT0	26.9995	19.2813	7.71816	0.0153038	0.0192067	0.0345105	0	1					CT0	1	0.0153038
H3.3A CT4	26.674	19.3298	7.34416	0.273065	0.176366	0.449431	-0.374003	1.29594					CT4	1.29594	0.273065
H3.3A CT8	27.0051	19.3847	7.62038	0.120543	0.0678798	0.188423	-0.097786	1.07013					CT8	1.07013	0.120543
H3.3A CT12	27.9916	20.8566	7.13506	0.145217	0.161837	0.307053	-0.583097	1.49806					CT12	1.49806	0.145217
H3.3A CT16	26.8921	19.4043	7.48782	0.021455	0.154803	0.176258	-0.230344	1.17311					CT16	1.17311	0.021455
H3.3A CT20	27.0211	19.4234	7.59769	0.0178225	0.156547	0.174369	-0.120467	1.08709					CT20	1.08709	0.0178225
PerKO H3.3A CT8	28.4513	21.1204	7.33088	0.193903	0.017677	0.21158	-0.387284	1.30793					PerKO H3.3A CT8	1.30793	0.193903
PerKO H3.3A CT20	27.8448	20.443	7.40181	0.00307283	0.138135	0.141207	-0.31635	1.24518					PerKO H3.3A CT20	1.24518	0.00307283
	avg(Smarca4)	avg(RPS9)	Delta Ct	SD(Smarca4)	SD(RPS9)	SD(dCt)	Delta delta Ct	Relative expression						R.E.	SD(Smarca4)
H3.3A CT0	25.5167	19.2813	6.23539	0.0354397	0.0192067	0.0546464	-0.626789	1.54412					CT0	1.54412	0.0354397
H3.3A CT4	25.9457	19.3298	6.6159	0.0758426	0.176366	0.252209	-0.246271	1.18614					CT4	1.18614	0.0758426
H3.3A CT8	26.1623	19.3847	6.77761	0.124096	0.0678798	0.191976	-0.084564	1.06037					CT8	1.06037	0.124096
H3.3A CT12	27.7231	20.8566	6.86652	0.330494	0.161837	0.49233	0.00434853	0.99699					CT12	0.99699	0.330494
H3.3A CT16	26.2148	19.4043	6.81051	0.228847	0.154803	0.38365	-0.0516656	1.03646					CT16	1.03646	0.228847
H3.3A CT20	25.7768	19.4234	6.35338	0.00346879	0.156547	0.160015	-0.508795	1.42286					CT20	1.42286	0.00346879
PerKO H3.3A CT8	27.9825	21.1204	6.86217	0.0596911	0.017677	0.0773681	0	1					PerKO H3.3A CT8	1	0.0596911
PerKO H3.3A CT20	26.5746	20.443	6.13165	0.0386304	0.138135	0.176765	-0.730527	1.65924					PerKO H3.3A CT20	1.65924	0.0386304
	avg(Brd7)	avg(RPS9)	Delta Ct	SD(Brd7)	SD(RPS9)	SD(dCt)	Delta delta Ct	Relative expression						R.E.	SD(Brd7)
H3.3A CT0	25.2003	19.2813	5.91901	0.0441814	0.0192067	0.0633881	0	1					CT0	1	0.0441814
H3.3A CT4	25.0291	19.3298	5.69924	0.254497	0.176366	0.430864	-0.219771	1.16455					CT4	1.16455	0.254497
H3.3A CT8	25.1531	19.3847	5.76835	0.138019	0.0678798	0.205899	-0.15066	1.11008					CT8	1.11008	0.138019
H3.3A CT12	25.9299	20.8566	5.07331	0.0435199	0.161837	0.205356	-0.845703	1.79714					CT12	1.79714	0.0435199
H3.3A CT16	25.0453	19.4043	5.64097	0.0355631	0.154803	0.190366	-0.278047	1.21255					CT16	1.21255	0.0355631
H3.3A CT20	25.247	19.4234	5.82366	0.0722458	0.156547	0.228792	-0.0953546	1.06833					CT20	1.06833	0.0722458
PerKO H3.3A CT8	26.6658	21.1204	5.54545	0.256594	0.017677	0.274271	-0.373565	1.29555					PerKO H3.3A CT8	1.29555	0.256594
PerKO H3.3A CT20	26.4065	20.443	5.96356	0.0216116	0.138135	0.159746	0.0445453	0.969595					PerKO H3.3A CT20	0.969595	0.0216116
	avg(Phf10)	avg(RPS9)	Delta Ct	SD(Phf10)	SD(RPS9)	SD(dCt)	Delta delta Ct	Relative expression						R.E.	SD(Phf10)
H3.3A CT0	24.9386	19.2813	5.65728	0.0163599	0.0192067	0.0355666	-0.142694	1.10396					CT0	1.10396	0.0163599
H3.3A CT4	24.8703	19.3298	5.54049	0.00495054	0.176366	0.181317	-0.259484	1.19705					CT4	1.19705	0.00495054
H3.3A CT8	25.152	19.3847	5.76728	0.103021	0.0678798	0.170901	-0.0326929	1.02292					CT8	1.02292	0.103021
H3.3A CT12	26.0449	20.8566	5.1883	0.112598	0.161837	0.274434	-0.611671	1.52803					CT12	1.52803	0.112598
H3.3A CT16	25.0954	19.4043	5.69107	0.131055	0.154803	0.285858	-0.1089	1.07841					CT16	1.07841	0.131055
H3.3A CT20	25.2234	19.4234	5.79997	0.0117866	0.156547	0.168333	0	1					CT20	1	0.0117866
PerKO H3.3A CT8	26.7356	21.1204	5.61526	0.0248523	0.017677	0.0425293	-0.184714	1.13659					PerKO H3.3A CT8	1.13659	0.0248523
PerKO H3.3A CT20	26.22	20.443	5.77701	0.202195	0.138135	0.340329	-0.0229652	1.01605					PerKO H3.3A CT20	1.01605	0.202195
	avg(Bmal1)	avg(RPS9)	Delta Ct	SD(Bmal1)	SD(RPS9)	SD(dCt)	Delta delta Ct	Relative expression						R.E.	SD(Bmal1)
H3.3A CT0	32.3955	19.2813	13.1142	0.0397705	0.0192067	0.0589772	-3.33103	10.0633					CT0	10.0633	0.0397705
H3.3A CT4	33.3518	19.3298	14.022	0.853502	0.176366	1.02987	-2.42321	5.36365					CT4	5.36365	0.853502
H3.3A CT8	35.8299	19.3847	16.4452	0.736992	0.0678798	0.804872	0	1					CT8	1	0.736992
H3.3A CT12	36.2806	20.8566	15.4241	0.0102285	0.161837	0.172065	-1.0211	2.02947					CT12	2.02947	0.0102285
H3.3A CT16	34.1337	19.4043	14.7294	0.329576	0.154803	0.48438	-1.71579	3.28477					CT16	3.28477	0.329576
H3.3A CT20	33.5947	19.4234	14.1713	0.783621	0.156547	0.940168	-2.27385	4.83611					CT20	4.83611	0.783621
PerKO H3.3A CT8	40	21.1204	18.8796	0	0.017677	0.017677	2.43445	0.184994					PerKO H3.3A CT8	0.184994	0
PerKO H3.3A CT20	35.7333	20.443	15.2903	0.731546	0.138135	0.869681	-1.15487	2.22664					PerKO H3.3A CT20	2.22664	0.731546
	avg(Per1)	avg(RPS9)	Delta Ct	SD(Per1)	SD(RPS9)	SD(dCt)	Delta delta Ct	Relative expression						R.E.	SD(Per1)
H3.3A CT0	28.9513	19.2813	9.67002	0.18261	0.0192067	0.201817	0	1					CT0	1	0.18261
H3.3A CT4	28.5071	19.3298	9.17726	0.194294	0.176366	0.370661	-0.492759	1.40713					CT4	1.40713	0.194294
H3.3A CT8	25.1794	19.3847	5.79469	0.0342187	0.0678798	0.102098	-3.87533	14.6754					CT8	14.6754	0.0342187
H3.3A CT12	25.8791	20.8566	5.02259	0.0391427	0.161837	0.200979	-4.64742	25.0619					CT12	25.0619	0.0391427
H3.3A CT16	26.1665	19.4043	6.76222	0.0984585	0.154803	0.253262	-2.9078	7.50472					CT16	7.50472	0.0984585
H3.3A CT20	26.2515	19.4234	6.82812	0.0387621	0.156547	0.195309	-2.84189	7.16959					CT20	7.16959	0.0387621
PerKO H3.3A CT8	38.9559	21.1204	17.8356	1.47651	0.017677	1.49419	8.16556	0.00348274					PerKO H3.3A CT8	0.00348274	1.47651
PerKO H3.3A CT20	38.4784	20.443	18.0354	1.63485	0.138135	1.77299	8.36542	0.00303219					PerKO H3.3A CT20	0.00303219	1.63485

## Sheet: Raw_data_replicate2_1
	Well	Fluor	Target	Content	Sample	Biological Set Name	Cq	Cq Mean	Cq Std. Dev	Starting Quantity (SQ)	Log Starting Quantity	SQ Mean	SQ Std. Dev	Set Point	Well Note
	A01	SYBR	Pbrm1	Unkn	H3.3A CT0_2		26.6969	26.6969	0				0	60
	A02	SYBR	Pbrm1	Unkn	H3.3A CT0_2		26.7845	26.7845	0				0	60
	A03	SYBR	Arid2	Unkn	H3.3A CT0_2		27.6247	27.6247	0				0	60
	A04	SYBR	Arid2	Unkn	H3.3A CT0_2		27.5904	27.5904	0				0	60
	A05	SYBR	Smarca4(Brg1)	Unkn	H3.3A CT0_2		26.5033	26.5033	0				0	60
	A06	SYBR	Smarca4(Brg1)	Unkn	H3.3A CT0_2		26.5041	26.5041	0				0	60
	A07	SYBR	Phf10	Unkn	H3.3A CT0_2		26.5236	26.5236	0				0	60
	A08	SYBR	Phf10	Unkn	H3.3A CT0_2		26.4771	26.4771	0				0	60
	A09	SYBR	Brd7	Unkn	H3.3A CT0_2		25.9381	25.9381	0				0	60
	A10	SYBR	Brd7	Unkn	H3.3A CT0_2		25.8559	25.8559	0				0	60
	A11	SYBR	Rps9	Unkn	H3.3A CT0_2		20.4086	20.4086	0				0	60
	A12	SYBR	Rps9	Unkn	H3.3A CT0_2		20.5099	20.5099	0				0	60
	B01	SYBR	Pbrm1	Unkn	H3.3A CT4_2		27.0187	27.0187	0				0	60
	B02	SYBR	Pbrm1	Unkn	H3.3A CT4_2		27.0051	27.0051	0				0	60
	B03	SYBR	Arid2	Unkn	H3.3A CT4_2		27.9301	27.9301	0				0	60
	B04	SYBR	Arid2	Unkn	H3.3A CT4_2		27.6848	27.6848	0				0	60
	B05	SYBR	Smarca4(Brg1)	Unkn	H3.3A CT4_2		27.0766	27.0766	0				0	60
	B06	SYBR	Smarca4(Brg1)	Unkn	H3.3A CT4_2		27.0192	27.0192	0				0	60
	B07	SYBR	Phf10	Unkn	H3.3A CT4_2		26.5873	26.5873	0				0	60
	B08	SYBR	Phf10	Unkn	H3.3A CT4_2		26.358	26.358	0				0	60
	B09	SYBR	Brd7	Unkn	H3.3A CT4_2		26.3351	26.3351	0				0	60
	B10	SYBR	Brd7	Unkn	H3.3A CT4_2		26.2181	26.2181	0				0	60
	B11	SYBR	Rps9	Unkn	H3.3A CT4_2		20.7441	20.7441	0				0	60
	B12	SYBR	Rps9	Unkn	H3.3A CT4_2		20.9383	20.9383	0				0	60
	C01	SYBR	Pbrm1	Unkn	H3.3A CT8_2		26.5402	26.5402	0				0	60
	C02	SYBR	Pbrm1	Unkn	H3.3A CT8_2		26.4878	26.4878	0				0	60
	C03	SYBR	Arid2	Unkn	H3.3A CT8_2		27.8842	27.8842	0				0	60
	C04	SYBR	Arid2	Unkn	H3.3A CT8_2		27.9677	27.9677	0				0	60
	C05	SYBR	Smarca4(Brg1)	Unkn	H3.3A CT8_2		26.6742	26.6742	0				0	60
	C06	SYBR	Smarca4(Brg1)	Unkn	H3.3A CT8_2		26.6678	26.6678	0				0	60
	C07	SYBR	Phf10	Unkn	H3.3A CT8_2		26.49	26.49	0				0	60
	C08	SYBR	Phf10	Unkn	H3.3A CT8_2		26.4541	26.4541	0				0	60
	C09	SYBR	Brd7	Unkn	H3.3A CT8_2		25.9133	25.9133	0				0	60
	C10	SYBR	Brd7	Unkn	H3.3A CT8_2		25.9043	25.9043	0				0	60
	C11	SYBR	Rps9	Unkn	H3.3A CT8_2		20.6541	20.6541	0				0	60
	C12	SYBR	Rps9	Unkn	H3.3A CT8_2		20.8232	20.8232	0				0	60
	D01	SYBR	Pbrm1	Unkn	H3.3A CT12_2		27.048	27.048	0				0	60
	D02	SYBR	Pbrm1	Unkn	H3.3A CT12_2		27.3041	27.3041	0				0	60
	D03	SYBR	Arid2	Unkn	H3.3A CT12_2		28.0197	28.0197	0				0	60
	D04	SYBR	Arid2	Unkn	H3.3A CT12_2		27.7569	27.7569	0				0	60
	D05	SYBR	Smarca4(Brg1)	Unkn	H3.3A CT12_2		27.7101	27.7101	0				0	60
	D06	SYBR	Smarca4(Brg1)	Unkn	H3.3A CT12_2		27.6774	27.6774	0				0	60
	D07	SYBR	Phf10	Unkn	H3.3A CT12_2		26.5183	26.5183	0				0	60
	D08	SYBR	Phf10	Unkn	H3.3A CT12_2		26.52	26.52	0				0	60
	D09	SYBR	Brd7	Unkn	H3.3A CT12_2		26.4502	26.4502	0				0	60
	D10	SYBR	Brd7	Unkn	H3.3A CT12_2		26.4749	26.4749	0				0	60
	D11	SYBR	Rps9	Unkn	H3.3A CT12_2		21.1188	21.1188	0				0	60
	D12	SYBR	Rps9	Unkn	H3.3A CT12_2		21.1954	21.1954	0				0	60
	E01	SYBR	Pbrm1	Unkn	H3.3A CT16_2		27.0554	27.0554	0				0	60
	E02	SYBR	Pbrm1	Unkn	H3.3A CT16_2		27.196	27.196	0				0	60
	E03	SYBR	Arid2	Unkn	H3.3A CT16_2		27.7666	27.7666	0				0	60
	E04	SYBR	Arid2	Unkn	H3.3A CT16_2		27.839	27.839	0				0	60
	E05	SYBR	Smarca4(Brg1)	Unkn	H3.3A CT16_2		26.594	26.594	0				0	60
	E06	SYBR	Smarca4(Brg1)	Unkn	H3.3A CT16_2		26.8422	26.8422	0				0	60
	E07	SYBR	Phf10	Unkn	H3.3A CT16_2		26.4804	26.4804	0				0	60
	E08	SYBR	Phf10	Unkn	H3.3A CT16_2		26.4661	26.4661	0				0	60
	E09	SYBR	Brd7	Unkn	H3.3A CT16_2		26.0774	26.0774	0				0	60
	E10	SYBR	Brd7	Unkn	H3.3A CT16_2		26.1282	26.1282	0				0	60
	E11	SYBR	Rps9	Unkn	H3.3A CT16_2		20.4643	20.4643	0				0	60
	E12	SYBR	Rps9	Unkn	H3.3A CT16_2		20.4231	20.4231	0				0	60
	F01	SYBR	Pbrm1	Unkn	H3.3A CT20_2		27.1545	27.1545	0				0	60
	F02	SYBR	Pbrm1	Unkn	H3.3A CT20_2		27.0713	27.0713	0				0	60
	F03	SYBR	Arid2	Unkn	H3.3A CT20_2		27.8686	27.8686	0				0	60
	F04	SYBR	Arid2	Unkn	H3.3A CT20_2		27.9727	27.9727	0				0	60
	F05	SYBR	Smarca4(Brg1)	Unkn	H3.3A CT20_2		26.4997	26.4997	0				0	60
	F06	SYBR	Smarca4(Brg1)	Unkn	H3.3A CT20_2		26.4814	26.4814	0				0	60
	F07	SYBR	Phf10	Unkn	H3.3A CT20_2		26.5068	26.5068	0				0	60
	F08	SYBR	Phf10	Unkn	H3.3A CT20_2		26.4745	26.4745	0				0	60
	F09	SYBR	Brd7	Unkn	H3.3A CT20_2		26.2445	26.2445	0				0	60
	F10	SYBR	Brd7	Unkn	H3.3A CT20_2		26.2002	26.2002	0				0	60
	F11	SYBR	Rps9	Unkn	H3.3A CT20_2		20.3915	20.3915	0				0	60
	F12	SYBR	Rps9	Unkn	H3.3A CT20_2		20.4691	20.4691	0				0	60
	G01	SYBR	Pbrm1	Unkn	PKA CT8_2		27.8376	27.8376	0				0	60
	G02	SYBR	Pbrm1	Unkn	PKA CT8_2		27.4494	27.4494	0				0	60
	G03	SYBR	Arid2	Unkn	PKA CT8_2		28.0394	28.0394	0				0	60
	G04	SYBR	Arid2	Unkn	PKA CT8_2		28.1978	28.1978	0				0	60
	G05	SYBR	Smarca4(Brg1)	Unkn	PKA CT8_2		27.3497	27.3497	0				0	60
	G06	SYBR	Smarca4(Brg1)	Unkn	PKA CT8_2		27.2242	27.2242	0				0	60
	G07	SYBR	Phf10	Unkn	PKA CT8_2		27.0277	27.0277	0				0	60
	G08	SYBR	Phf10	Unkn	PKA CT8_2		26.7498	26.7498	0				0	60
	G09	SYBR	Brd7	Unkn	PKA CT8_2		26.7621	26.7621	0				0	60
	G10	SYBR	Brd7	Unkn	PKA CT8_2		26.7335	26.7335	0				0	60
	G11	SYBR	Rps9	Unkn	PKA CT8_2		21.4656	21.4656	0				0	60
	G12	SYBR	Rps9	Unkn	PKA CT8_2		21.5267	21.5267	0				0	60
	H01	SYBR	Pbrm1	Unkn	PKA CT20_2		27.3516	27.3516	0				0	60
	H02	SYBR	Pbrm1	Unkn	PKA CT20_2		27.246	27.246	0				0	60
	H03	SYBR	Arid2	Unkn	PKA CT20_2		28.0926	28.0926	0				0	60
	H04	SYBR	Arid2	Unkn	PKA CT20_2		28.2322	28.2322	0				0	60
	H05	SYBR	Smarca4(Brg1)	Unkn	PKA CT20_2		27.1686	27.1686	0				0	60
	H06	SYBR	Smarca4(Brg1)	Unkn	PKA CT20_2		27.3678	27.3678	0				0	60
	H07	SYBR	Phf10	Unkn	PKA CT20_2		26.8754	26.8754	0				0	60
	H08	SYBR	Phf10	Unkn	PKA CT20_2		27.1212	27.1212	0				0	60
	H09	SYBR	Brd7	Unkn	PKA CT20_2		26.5061	26.5061	0				0	60
	H10	SYBR	Brd7	Unkn	PKA CT20_2		26.2463	26.2463	0				0	60
	H11	SYBR	Rps9	Unkn	PKA CT20_2		20.8119	20.8119	0				0	60
	H12	SYBR	Rps9	Unkn	PKA CT20_2		20.918	20.918	0				0	60

## Sheet: Raw_data_replicate2_2
	Well	Fluor	Target	Content	Sample	Biological Set Name	Cq	Cq Mean	Cq Std. Dev	Starting Quantity (SQ)	Log Starting Quantity	SQ Mean	SQ Std. Dev	Set Point	Well Note
	A01	SYBR	Bmal1	Unkn	H3.3A CT0_1		32.3673	32.3673	0				0	60
	A02	SYBR	Bmal1	Unkn	H3.3A CT0_1		32.4236	32.4236	0				0	60
	A03	SYBR	Per1	Unkn	H3.3A CT0_1		28.8222	28.8222	0				0	60
	A04	SYBR	Per1	Unkn	H3.3A CT0_1		29.0804	29.0804	0				0	60
	A05	SYBR	Bmal1	Unkn	H3.3A CT0_2		33.1584	33.1584	0				0	60
	A06	SYBR	Bmal1	Unkn	H3.3A CT0_2		33.0969	33.0969	0				0	60
	A07	SYBR	Per1	Unkn	H3.3A CT0_2		29.6428	29.6428	0				0	60
	A08	SYBR	Per1	Unkn	H3.3A CT0_2		29.8101	29.8101	0				0	60
	A09	SYBR		Unkn				0	0			0	0	60
	A10	SYBR		Unkn				0	0			0	0	60
	A11	SYBR		Unkn				0	0			0	0	60
	A12	SYBR		Unkn				0	0			0	0	60
	B01	SYBR	Bmal1	Unkn	H3.3A CT4_1		33.9553	33.9553	0				0	60
	B02	SYBR	Bmal1	Unkn	H3.3A CT4_1		32.7483	32.7483	0				0	60
	B03	SYBR	Per1	Unkn	H3.3A CT4_1		28.3697	28.3697	0				0	60
	B04	SYBR	Per1	Unkn	H3.3A CT4_1		28.6445	28.6445	0				0	60
	B05	SYBR	Bmal1	Unkn	H3.3A CT4_2		33.2681	33.2681	0				0	60
	B06	SYBR	Bmal1	Unkn	H3.3A CT4_2		34.9394	34.9394	0				0	60
	B07	SYBR	Per1	Unkn	H3.3A CT4_2		29.009	29.009	0				0	60
	B08	SYBR	Per1	Unkn	H3.3A CT4_2		28.7072	28.7072	0				0	60
	B09	SYBR		Unkn				0	0			0	0	60
	B10	SYBR		Unkn				0	0			0	0	60
	B11	SYBR		Unkn				0	0			0	0	60
	B12	SYBR		Unkn				0	0			0	0	60
	C01	SYBR	Bmal1	Unkn	H3.3A CT8_1		35.3088	35.3088	0				0	60
	C02	SYBR	Bmal1	Unkn	H3.3A CT8_1		36.351	36.351	0				0	60
	C03	SYBR	Per1	Unkn	H3.3A CT8_1		25.2036	25.2036	0				0	60
	C04	SYBR	Per1	Unkn	H3.3A CT8_1		25.1552	25.1552	0				0	60
	C05	SYBR	Bmal1	Unkn	H3.3A CT8_2			0	0			0	0	60
	C06	SYBR	Bmal1	Unkn	H3.3A CT8_2		36.1021	36.1021	0				0	60
	C07	SYBR	Per1	Unkn	H3.3A CT8_2		27.3352	27.3352	0				0	60
	C08	SYBR	Per1	Unkn	H3.3A CT8_2		27.4525	27.4525	0				0	60
	C09	SYBR		Unkn				0	0			0	0	60
	C10	SYBR		Unkn				0	0			0	0	60
	C11	SYBR		Unkn				0	0			0	0	60
	C12	SYBR		Unkn				0	0			0	0	60
	D01	SYBR	Bmal1	Unkn	H3.3A CT12_1		36.2734	36.2734	0				0	60
	D02	SYBR	Bmal1	Unkn	H3.3A CT12_1		36.2879	36.2879	0				0	60
	D03	SYBR	Per1	Unkn	H3.3A CT12_1		25.9068	25.9068	0				0	60
	D04	SYBR	Per1	Unkn	H3.3A CT12_1		25.8515	25.8515	0				0	60
	D05	SYBR	Bmal1	Unkn	H3.3A CT12_2			0	0			0	0	60
	D06	SYBR	Bmal1	Unkn	H3.3A CT12_2		39.2822	39.2822	0				0	60
	D07	SYBR	Per1	Unkn	H3.3A CT12_2		25.7576	25.7576	0				0	60
	D08	SYBR	Per1	Unkn	H3.3A CT12_2		25.3921	25.3921	0				0	60
	D09	SYBR		Unkn				0	0			0	0	60
	D10	SYBR		Unkn				0	0			0	0	60
	D11	SYBR		Unkn				0	0			0	0	60
	D12	SYBR		Unkn				0	0			0	0	60
	E01	SYBR	Bmal1	Unkn	H3.3A CT16_1		33.9007	33.9007	0				0	60
	E02	SYBR	Bmal1	Unkn	H3.3A CT16_1		34.3668	34.3668	0				0	60
	E03	SYBR	Per1	Unkn	H3.3A CT16_1		26.0969	26.0969	0				0	60
	E04	SYBR	Per1	Unkn	H3.3A CT16_1		26.2362	26.2362	0				0	60
	E05	SYBR	Bmal1	Unkn	H3.3A CT16_2		34.0739	34.0739	0				0	60
	E06	SYBR	Bmal1	Unkn	H3.3A CT16_2		33.601	33.601	0				0	60
	E07	SYBR	Per1	Unkn	H3.3A CT16_2		27.3485	27.3485	0				0	60
	E08	SYBR	Per1	Unkn	H3.3A CT16_2		27.4975	27.4975	0				0	60
	E09	SYBR		Unkn				0	0			0	0	60
	E10	SYBR		Unkn				0	0			0	0	60
	E11	SYBR		Unkn				0	0			0	0	60
	E12	SYBR		Unkn				0	0			0	0	60
	F01	SYBR	Bmal1	Unkn	H3.3A CT20_1		33.0406	33.0406	0				0	60
	F02	SYBR	Bmal1	Unkn	H3.3A CT20_1		34.1488	34.1488	0				0	60
	F03	SYBR	Per1	Unkn	H3.3A CT20_1		26.2241	26.2241	0				0	60
	F04	SYBR	Per1	Unkn	H3.3A CT20_1		26.2789	26.2789	0				0	60
	F05	SYBR	Bmal1	Unkn	H3.3A CT20_2		32.4021	32.4021	0				0	60
	F06	SYBR	Bmal1	Unkn	H3.3A CT20_2		32.5983	32.5983	0				0	60
	F07	SYBR	Per1	Unkn	H3.3A CT20_2		27.6661	27.6661	0				0	60
	F08	SYBR	Per1	Unkn	H3.3A CT20_2		27.6024	27.6024	0				0	60
	F09	SYBR		Unkn				0	0			0	0	60
	F10	SYBR		Unkn				0	0			0	0	60
	F11	SYBR		Unkn				0	0			0	0	60
	F12	SYBR		Unkn				0	0			0	0	60
	G01	SYBR	Bmal1	Unkn	PKA CT8_1			0	0			0	0	60
	G02	SYBR	Bmal1	Unkn	PKA CT8_1			0	0			0	0	60
	G03	SYBR	Per1	Unkn	PKA CT8_1			0	0			0	0	60
	G04	SYBR	Per1	Unkn	PKA CT8_1		37.9119	37.9119	0				0	60
	G05	SYBR	Bmal1	Unkn	PKA CT8_2		34.2276	34.2276	0				0	60
	G06	SYBR	Bmal1	Unkn	PKA CT8_2		36.2875	36.2875	0				0	60
	G07	SYBR	Per1	Unkn	PKA CT8_2			0	0			0	0	60
	G08	SYBR	Per1	Unkn	PKA CT8_2			0	0			0	0	60
	G09	SYBR		Unkn				0	0			0	0	60
	G10	SYBR		Unkn				0	0			0	0	60
	G11	SYBR		Unkn				0	0			0	0	60
	G12	SYBR		Unkn				0	0			0	0	60
	H01	SYBR	Bmal1	Unkn	PKA CT20_1		36.2506	36.2506	0				0	60
	H02	SYBR	Bmal1	Unkn	PKA CT20_1		35.216	35.216	0				0	60
	H03	SYBR	Per1	Unkn	PKA CT20_1		37.3224	37.3224	0				0	60
	H04	SYBR	Per1	Unkn	PKA CT20_1		39.6344	39.6344	0				0	60
	H05	SYBR	Bmal1	Unkn	PKA CT20_2		34.5604	34.5604	0				0	60
	H06	SYBR	Bmal1	Unkn	PKA CT20_2		36.4463	36.4463	0				0	60
	H07	SYBR	Per1	Unkn	PKA CT20_2		39.7213	39.7213	0				0	60
	H08	SYBR	Per1	Unkn	PKA CT20_2			0	0			0	0	60
	H09	SYBR		Unkn				0	0			0	0	60
	H10	SYBR		Unkn				0	0			0	0	60
	H11	SYBR		Unkn				0	0			0	0	60
	H12	SYBR		Unkn				0	0			0	0	60

## Sheet: Replicate2
RNA WL2	Pbrm1	Pbrm1	Arid2	Arid2	Smarca4 (Brg1)	Smarca4 (Brg1)	Brd7	Brd7	Phf10	Phf10	RPS9	RPS9	Bmal1	Bmal1	Per1	Per1
H3.3A CT0	26.6969	26.7845	27.6247	27.5904	26.5033	26.5041	26.5236	26.4771	25.9381	25.8559	20.4086	20.5099	33.1584	33.0969	29.6428	29.8101
H3.3A CT4	27.0187	27.0051	27.9301	27.6848	27.0766	27.0192	26.5873	26.358	26.3351	26.2181	20.7441	20.9383	33.2681	34.9394	29.009	28.7072
H3.3A CT8	26.5402	26.4878	27.8842	27.9677	26.6742	26.6678	26.49	26.4541	25.9133	25.9043	20.6541	20.8232	40	36.1021	27.3352	27.4525
H3.3A CT12	27.048	27.3041	28.0197	27.7569	27.7101	27.6774	26.5183	26.52	26.4502	26.4749	21.1188	21.1954	40	39.2822	25.7576	25.3921
H3.3A CT16	27.0554	27.196	27.7666	27.839	26.594	26.8422	26.4804	26.4661	26.0774	26.1282	20.4643	20.4231	34.0739	33.601	27.3485	27.4975
H3.3A CT20	27.1545	27.0713	27.8686	27.9727	26.4997	26.4814	26.5068	26.4745	26.2445	26.2002	20.3915	20.4691	32.4021	32.5983	27.6661	27.6024
PerKO H3.3A CT8	27.8376	27.4494	28.0394	28.1978	27.3497	27.2242	27.0277	26.7498	26.7621	26.7335	21.4656	21.5267	34.2276	36.2875	40	40
PerKO H3.3A CT20	27.3516	27.246	28.0926	28.2322	27.1686	27.3678	26.8754	27.1212	26.5061	26.2463	20.8119	20.918	34.5604	36.4463	39.7213	40
	avg(Pbrm1)	avg(Arid2)	avg(Smarca4)	avg(Brd7)	avg(Phf10)	avg(RPS9)	avg(Bmal1)	avg(Per1)
H3.3A CT0	26.7407	27.6076	26.5037	26.5004	25.897	20.4593	33.1277	29.7265
H3.3A CT4	27.0119	27.8074	27.0479	26.4726	26.2766	20.8412	34.1038	28.8581
H3.3A CT8	26.514	27.926	26.671	26.472	25.9088	20.7387	38.051	27.3939
H3.3A CT12	27.176	27.8883	27.6938	26.5192	26.4626	21.1571	39.6411	25.5749
H3.3A CT16	27.1257	27.8028	26.7181	26.4732	26.1028	20.4437	33.8374	27.423
H3.3A CT20	27.1129	27.9206	26.4905	26.4907	26.2224	20.4303	32.5002	27.6343
PerKO H3.3A CT8	27.6435	28.1186	27.2869	26.8887	26.7478	21.4962	35.2576	40
PerKO H3.3A CT20	27.2988	28.1624	27.2682	26.9983	26.3762	20.8649	35.5033	39.8607
	avg(Pbrm1)	avg(RPS9)	Delta Ct	SD(Pbrn1)	SD(RPS9)	SD(dCt)	Delta delta Ct	Relative expression						R.E.	SD(Pbrm1)
H3.3A CT0	26.7407	20.4593	6.28145	0.0619639	0.07163	0.133594	-0.40113	1.32054					CT0	1.32054	0.0619639
H3.3A CT4	27.0119	20.8412	6.17069	0.00961161	0.137312	0.146924	-0.511894	1.42592					CT4	1.42592	0.00961161
H3.3A CT8	26.514	20.7387	5.77532	0.0370952	0.119538	0.156633	-0.90726	1.87548					CT8	1.87548	0.0370952
H3.3A CT12	27.176	21.1571	6.01898	0.181064	0.0541715	0.235235	-0.663599	1.58403					CT12	1.58403	0.181064
H3.3A CT16	27.1257	20.4437	6.68199	0.0994554	0.0291501	0.128606	-0.000591879	1.00041					CT16	1.00041	0.0994554
H3.3A CT20	27.1129	20.4303	6.68258	0.0588034	0.0549035	0.113707	0	1					CT20	1	0.0588034
PerKO H3.3A CT8	27.6435	21.4962	6.14732	0.274523	0.0431914	0.317714	-0.535259	1.4492					PerKO H3.3A CT8	1.4492	0.274523
PerKO H3.3A CT20	27.2988	20.8649	6.43383	0.0746472	0.0750771	0.149724	-0.248749	1.18818					PerKO H3.3A CT20	1.18818	0.0746472
	avg(Arid2)	avg(RPS9)	Delta Ct	SD(Arid2)	SD(RPS9)	SD(dCt)	Delta delta Ct	Relative expression						R.E.	SD(Arid2)
H3.3A CT0	27.6076	20.4593	7.14832	0.0242501	0.07163	0.09588	-0.341999	1.26751					CT0	1.26751	0.0242501
H3.3A CT4	27.8074	20.8412	6.96623	0.173396	0.137312	0.310708	-0.524088	1.43802					CT4	1.43802	0.173396
H3.3A CT8	27.926	20.7387	7.18733	0.0590505	0.119538	0.178588	-0.302992	1.2337					CT8	1.2337	0.0590505
H3.3A CT12	27.8883	21.1571	6.73124	0.185859	0.0541715	0.240031	-0.759073	1.6924					CT12	1.6924	0.185859
H3.3A CT16	27.8028	20.4437	7.35908	0.0512027	0.0291501	0.0803528	-0.13124	1.09523					CT16	1.09523	0.0512027
H3.3A CT20	27.9206	20.4303	7.49032	0.0736278	0.0549035	0.128531	0	1					CT20	1	0.0736278
PerKO H3.3A CT8	28.1186	21.4962	6.62241	0.11199	0.0431914	0.155182	-0.867905	1.82501					PerKO H3.3A CT8	1.82501	0.11199
PerKO H3.3A CT20	28.1624	20.8649	7.29746	0.098701	0.0750771	0.173778	-0.192857	1.14303					PerKO H3.3A CT20	1.14303	0.098701
	avg(Smarca4)	avg(RPS9)	Delta Ct	SD(Smarca4)	SD(RPS9)	SD(dCt)	Delta delta Ct	Relative expression						R.E.	SD(Smarca4)
H3.3A CT0	26.5037	20.4593	6.04445	0.000585584	0.07163	0.0722155	-0.492267	1.40665					CT0	1.40665	0.000585584
H3.3A CT4	27.0479	20.8412	6.20669	0.0405698	0.137312	0.177882	-0.330034	1.25704					CT4	1.25704	0.0405698
H3.3A CT8	26.671	20.7387	5.9323	0.00453664	0.119538	0.124075	-0.604419	1.52037					CT8	1.52037	0.00453664
H3.3A CT12	27.6938	21.1571	6.53672	0.0231167	0.0541715	0.0772882	0	1					CT12	1	0.0231167
H3.3A CT16	26.7181	20.4437	6.27439	0.175538	0.0291501	0.204688	-0.262327	1.19941					CT16	1.19941	0.175538
H3.3A CT20	26.4905	20.4303	6.06024	0.0129334	0.0549035	0.0678369	-0.476477	1.39134					CT20	1.39134	0.0129334
PerKO H3.3A CT8	27.2869	21.4962	5.79077	0.0887642	0.0431914	0.131956	-0.745952	1.67708					PerKO H3.3A CT8	1.67708	0.0887642
PerKO H3.3A CT20	27.2682	20.8649	6.40327	0.140853	0.0750771	0.21593	-0.13345	1.09691					PerKO H3.3A CT20	1.09691	0.140853
	avg(Brd7)	avg(RPS9)	Delta Ct	SD(Brd7)	SD(RPS9)	SD(dCt)	Delta delta Ct	Relative expression						R.E.	SD(Brd7)
H3.3A CT0	26.5004	20.4593	6.04109	0.0329333	0.07163	0.104563	-0.0192689	1.01345					CT0	1.01345	0.0329333
H3.3A CT4	26.4726	20.8412	5.63141	0.162125	0.137312	0.299437	-0.428949	1.34625					CT4	1.34625	0.162125
H3.3A CT8	26.472	20.7387	5.73335	0.0253655	0.119538	0.144903	-0.327004	1.25441					CT8	1.25441	0.0253655
H3.3A CT12	26.5192	21.1571	5.3621	0.00116125	0.0541715	0.0553327	-0.698259	1.62255					CT12	1.62255	0.00116125
H3.3A CT16	26.4732	20.4437	6.02952	0.0101558	0.0291501	0.039306	-0.0308329	1.0216					CT16	1.0216	0.0101558
H3.3A CT20	26.4907	20.4303	6.06036	0.0228528	0.0549035	0.0777562	0	1					CT20	1	0.0228528
PerKO H3.3A CT8	26.8887	21.4962	5.39256	0.196513	0.0431914	0.239704	-0.667797	1.58864					PerKO H3.3A CT8	1.58864	0.196513
PerKO H3.3A CT20	26.9983	20.8649	6.13338	0.173765	0.0750771	0.248842	0.0730206	0.950646					PerKO H3.3A CT20	0.950646	0.173765
	avg(Phf10)	avg(RPS9)	Delta Ct	SD(Phf10)	SD(RPS9)	SD(dCt)	Delta delta Ct	Relative expression						R.E.	SD(Phf10)
H3.3A CT0	25.897	20.4593	5.43774	0.0580962	0.07163	0.129726	-0.354317	1.27838					CT0	1.27838	0.0580962
H3.3A CT4	26.2766	20.8412	5.43536	0.0827346	0.137312	0.220047	-0.356692	1.28049					CT4	1.28049	0.0827346
H3.3A CT8	25.9088	20.7387	5.17014	0.00641014	0.119538	0.125948	-0.621911	1.53891					CT8	1.53891	0.00641014
H3.3A CT12	26.4626	21.1571	5.30549	0.0174263	0.0541715	0.0715978	-0.486562	1.4011					CT12	1.4011	0.0174263
H3.3A CT16	26.1028	20.4437	5.65906	0.0359554	0.0291501	0.0651055	-0.13299	1.09656					CT16	1.09656	0.0359554
H3.3A CT20	26.2224	20.4303	5.79205	0.0313224	0.0549035	0.0862259	0	1					CT20	1	0.0313224
PerKO H3.3A CT8	26.7478	21.4962	5.25162	0.0202472	0.0431914	0.0634386	-0.540434	1.45441					PerKO H3.3A CT8	1.45441	0.0202472
PerKO H3.3A CT20	26.3762	20.8649	5.51125	0.183707	0.0750771	0.258784	-0.2808	1.21487					PerKO H3.3A CT20	1.21487	0.183707
	avg(Bmal1)	avg(RPS9)	Delta Ct	SD(Bmal1)	SD(RPS9)	SD(dCt)	Delta delta Ct	Relative expression						R.E.	SD(Bmal1)
H3.3A CT0	33.1277	20.4593	12.6684	0.0435215	0.07163	0.115151	-5.81562	56.3217					CT0	56.3217	0.0435215
H3.3A CT4	34.1038	20.8412	13.2626	1.18178	0.137312	1.31909	-5.22144	37.3087					CT4	37.3087	1.18178
H3.3A CT8	38.051	20.7387	17.3124	2.75625	0.119538	2.87579	-1.17164	2.25268					CT8	2.25268	2.75625
H3.3A CT12	39.6411	21.1571	18.484	0.507596	0.0541715	0.561768	0	1					CT12	1	0.507596
H3.3A CT16	33.8374	20.4437	13.3937	0.334382	0.0291501	0.363532	-5.0903	34.0668					CT16	34.0668	0.334382
H3.3A CT20	32.5002	20.4303	12.0699	0.138788	0.0549035	0.193692	-6.41412	85.2791					CT20	85.2791	0.138788
PerKO H3.3A CT8	35.2576	21.4962	13.7614	1.4566	0.0431914	1.49979	-4.72262	26.4029					PerKO H3.3A CT8	26.4029	1.4566
PerKO H3.3A CT20	35.5033	20.8649	14.6384	1.33353	0.0750771	1.40861	-3.84564	14.3765					PerKO H3.3A CT20	14.3765	1.33353
	avg(Per1)	avg(RPS9)	Delta Ct	SD(Per1)	SD(RPS9)	SD(dCt)	Delta delta Ct	Relative expression						R.E.	SD(Per1)
H3.3A CT0	29.7265	20.4593	9.26721	0.118279	0.07163	0.189909	0	1					CT0	1	0.118279
H3.3A CT4	28.8581	20.8412	8.01691	0.213431	0.137312	0.350743	-1.25031	2.37892					CT4	2.37892	0.213431
H3.3A CT8	27.3939	20.7387	6.65518	0.0829411	0.119538	0.202479	-2.61203	6.11364					CT8	6.11364	0.0829411
H3.3A CT12	25.5749	21.1571	4.41781	0.258416	0.0541715	0.312588	-4.8494	28.8281					CT12	28.8281	0.258416
H3.3A CT16	27.423	20.4437	6.97927	0.105405	0.0291501	0.134555	-2.28795	4.8836					CT16	4.8836	0.105405
H3.3A CT20	27.6343	20.4303	7.20396	0.0450156	0.0549035	0.0999191	-2.06326	4.17929					CT20	4.17929	0.0450156
PerKO H3.3A CT8	40	21.4962	18.5038	0	0.0431914	0.0431914	9.23661	0.00165769					PerKO H3.3A CT8	0.00165769	0
PerKO H3.3A CT20	39.8607	20.8649	18.9957	0.197046	0.0750771	0.272123	9.72851	0.00117876					PerKO H3.3A CT20	0.00117876	0.197046

## Sheet: Raw_data_replicate3_1
	Well	Fluor	Target	Content	Sample	Biological Set Name	Cq	Cq Mean	Cq Std. Dev	Starting Quantity (SQ)	Log Starting Quantity	SQ Mean	SQ Std. Dev	Set Point	Well Note
	A01	SYBR	Pbrm1	Unkn	H3.3A CT0_3		26.4381	26.4381	0				0	60
	A02	SYBR	Pbrm1	Unkn	H3.3A CT0_3		26.2211	26.2211	0				0	60
	A03	SYBR	Arid2	Unkn	H3.3A CT0_3		27.153	27.153	0				0	60
	A04	SYBR	Arid2	Unkn	H3.3A CT0_3		27.2585	27.2585	0				0	60
	A05	SYBR	Smarca4(Brg1)	Unkn	H3.3A CT0_3		25.6227	25.6227	0				0	60
	A06	SYBR	Smarca4(Brg1)	Unkn	H3.3A CT0_3		25.5745	25.5745	0				0	60
	A07	SYBR	Phf10	Unkn	H3.3A CT0_3		25.6423	25.6423	0				0	60
	A08	SYBR	Phf10	Unkn	H3.3A CT0_3		25.8489	25.8489	0				0	60
	A09	SYBR	Brd7	Unkn	H3.3A CT0_3		25.4666	25.4666	0				0	60
	A10	SYBR	Brd7	Unkn	H3.3A CT0_3		25.6898	25.6898	0				0	60
	A11	SYBR	Rps9	Unkn	H3.3A CT0_3		20.2118	20.2118	0				0	60
	A12	SYBR	Rps9	Unkn	H3.3A CT0_3		20.2817	20.2817	0				0	60
	B01	SYBR	Pbrm1	Unkn	H3.3A CT4_3		26.0008	26.0008	0				0	60
	B02	SYBR	Pbrm1	Unkn	H3.3A CT4_3		26.0864	26.0864	0				0	60
	B03	SYBR	Arid2	Unkn	H3.3A CT4_3		27.1532	27.1532	0				0	60
	B04	SYBR	Arid2	Unkn	H3.3A CT4_3		27.1285	27.1285	0				0	60
	B05	SYBR	Smarca4(Brg1)	Unkn	H3.3A CT4_3		26.1714	26.1714	0				0	60
	B06	SYBR	Smarca4(Brg1)	Unkn	H3.3A CT4_3		26.0602	26.0602	0				0	60
	B07	SYBR	Phf10	Unkn	H3.3A CT4_3		25.422	25.422	0				0	60
	B08	SYBR	Phf10	Unkn	H3.3A CT4_3		25.5214	25.5214	0				0	60
	B09	SYBR	Brd7	Unkn	H3.3A CT4_3		25.531	25.531	0				0	60
	B10	SYBR	Brd7	Unkn	H3.3A CT4_3		25.4209	25.4209	0				0	60
	B11	SYBR	Rps9	Unkn	H3.3A CT4_3		20.0804	20.0804	0				0	60
	B12	SYBR	Rps9	Unkn	H3.3A CT4_3		20.1816	20.1816	0				0	60
	C01	SYBR	Pbrm1	Unkn	H3.3A CT8_3		25.983	25.983	0				0	60
	C02	SYBR	Pbrm1	Unkn	H3.3A CT8_3		25.8515	25.8515	0				0	60
	C03	SYBR	Arid2	Unkn	H3.3A CT8_3		27.144	27.144	0				0	60
	C04	SYBR	Arid2	Unkn	H3.3A CT8_3		27.136	27.136	0				0	60
	C05	SYBR	Smarca4(Brg1)	Unkn	H3.3A CT8_3		26.1728	26.1728	0				0	60
	C06	SYBR	Smarca4(Brg1)	Unkn	H3.3A CT8_3		26.264	26.264	0				0	60
	C07	SYBR	Phf10	Unkn	H3.3A CT8_3		25.5306	25.5306	0				0	60
	C08	SYBR	Phf10	Unkn	H3.3A CT8_3		25.6588	25.6588	0				0	60
	C09	SYBR	Brd7	Unkn	H3.3A CT8_3		25.5459	25.5459	0				0	60
	C10	SYBR	Brd7	Unkn	H3.3A CT8_3		25.6706	25.6706	0				0	60
	C11	SYBR	Rps9	Unkn	H3.3A CT8_3		20.084	20.084	0				0	60
	C12	SYBR	Rps9	Unkn	H3.3A CT8_3		20.2752	20.2752	0				0	60
	D01	SYBR	Pbrm1	Unkn	H3.3A CT12_3		25.9107	25.9107	0				0	60
	D02	SYBR	Pbrm1	Unkn	H3.3A CT12_3		25.9768	25.9768	0				0	60
	D03	SYBR	Arid2	Unkn	H3.3A CT12_3		27.0349	27.0349	0				0	60
	D04	SYBR	Arid2	Unkn	H3.3A CT12_3		27.0017	27.0017	0				0	60
	D05	SYBR	Smarca4(Brg1)	Unkn	H3.3A CT12_3		26.0839	26.0839	0				0	60
	D06	SYBR	Smarca4(Brg1)	Unkn	H3.3A CT12_3		25.9694	25.9694	0				0	60
	D07	SYBR	Phf10	Unkn	H3.3A CT12_3		25.5553	25.5553	0				0	60
	D08	SYBR	Phf10	Unkn	H3.3A CT12_3		25.5532	25.5532	0				0	60
	D09	SYBR	Brd7	Unkn	H3.3A CT12_3		25.5416	25.5416	0				0	60
	D10	SYBR	Brd7	Unkn	H3.3A CT12_3		25.7587	25.7587	0				0	60
	D11	SYBR	Rps9	Unkn	H3.3A CT12_3		20.124	20.124	0				0	60
	D12	SYBR	Rps9	Unkn	H3.3A CT12_3		20.2404	20.2404	0				0	60
	E01	SYBR	Pbrm1	Unkn	H3.3A CT16_3		26.2834	26.2834	0				0	60
	E02	SYBR	Pbrm1	Unkn	H3.3A CT16_3		26.3263	26.3263	0				0	60
	E03	SYBR	Arid2	Unkn	H3.3A CT16_3		27.218	27.218	0				0	60
	E04	SYBR	Arid2	Unkn	H3.3A CT16_3		27.2123	27.2123	0				0	60
	E05	SYBR	Smarca4(Brg1)	Unkn	H3.3A CT16_3		25.6313	25.6313	0				0	60
	E06	SYBR	Smarca4(Brg1)	Unkn	H3.3A CT16_3		25.6921	25.6921	0				0	60
	E07	SYBR	Phf10	Unkn	H3.3A CT16_3		25.4814	25.4814	0				0	60
	E08	SYBR	Phf10	Unkn	H3.3A CT16_3		25.3991	25.3991	0				0	60
	E09	SYBR	Brd7	Unkn	H3.3A CT16_3		25.7184	25.7184	0				0	60
	E10	SYBR	Brd7	Unkn	H3.3A CT16_3		25.5068	25.5068	0				0	60
	E11	SYBR	Rps9	Unkn	H3.3A CT16_3		20.0671	20.0671	0				0	60
	E12	SYBR	Rps9	Unkn	H3.3A CT16_3		20.0508	20.0508	0				0	60
	F01	SYBR	Pbrm1	Unkn	H3.3A CT20_3		26.328	26.328	0				0	60
	F02	SYBR	Pbrm1	Unkn	H3.3A CT20_3		26.3449	26.3449	0				0	60
	F03	SYBR	Arid2	Unkn	H3.3A CT20_3		27.2658	27.2658	0				0	60
	F04	SYBR	Arid2	Unkn	H3.3A CT20_3		27.2131	27.2131	0				0	60
	F05	SYBR	Smarca4(Brg1)	Unkn	H3.3A CT20_3		26.0737	26.0737	0				0	60
	F06	SYBR	Smarca4(Brg1)	Unkn	H3.3A CT20_3		25.8111	25.8111	0				0	60
	F07	SYBR	Phf10	Unkn	H3.3A CT20_3		25.5847	25.5847	0				0	60
	F08	SYBR	Phf10	Unkn	H3.3A CT20_3		25.779	25.779	0				0	60
	F09	SYBR	Brd7	Unkn	H3.3A CT20_3		25.7494	25.7494	0				0	60
	F10	SYBR	Brd7	Unkn	H3.3A CT20_3		25.6341	25.6341	0				0	60
	F11	SYBR	Rps9	Unkn	H3.3A CT20_3		19.9567	19.9567	0				0	60
	F12	SYBR	Rps9	Unkn	H3.3A CT20_3		20.2564	20.2564	0				0	60
	G01	SYBR	Pbrm1	Unkn	PKA CT8_3		27.3746	27.3746	0				0	60
	G02	SYBR	Pbrm1	Unkn	PKA CT8_3		27.4644	27.4644	0				0	60
	G03	SYBR	Arid2	Unkn	PKA CT8_3		28.1221	28.1221	0				0	60
	G04	SYBR	Arid2	Unkn	PKA CT8_3		27.8142	27.8142	0				0	60
	G05	SYBR	Smarca4(Brg1)	Unkn	PKA CT8_3		27.0688	27.0688	0				0	60
	G06	SYBR	Smarca4(Brg1)	Unkn	PKA CT8_3		27.0297	27.0297	0				0	60
	G07	SYBR	Phf10	Unkn	PKA CT8_3		26.6543	26.6543	0				0	60
	G08	SYBR	Phf10	Unkn	PKA CT8_3		27.0186	27.0186	0				0	60
	G09	SYBR	Brd7	Unkn	PKA CT8_3		26.4815	26.4815	0				0	60
	G10	SYBR	Brd7	Unkn	PKA CT8_3		26.6175	26.6175	0				0	60
	G11	SYBR	Rps9	Unkn	PKA CT8_3		21.7221	21.7221	0				0	60
	G12	SYBR	Rps9	Unkn	PKA CT8_3		21.444	21.444	0				0	60
	H01	SYBR	Pbrm1	Unkn	PKA CT20_3		27.1256	27.1256	0				0	60
	H02	SYBR	Pbrm1	Unkn	PKA CT20_3		27.2	27.2	0				0	60
	H03	SYBR	Arid2	Unkn	PKA CT20_3		28.2194	28.2194	0				0	60
	H04	SYBR	Arid2	Unkn	PKA CT20_3		28.0164	28.0164	0				0	60
	H05	SYBR	Smarca4(Brg1)	Unkn	PKA CT20_3		27.3263	27.3263	0				0	60
	H06	SYBR	Smarca4(Brg1)	Unkn	PKA CT20_3		27.2362	27.2362	0				0	60
	H07	SYBR	Phf10	Unkn	PKA CT20_3		27.0249	27.0249	0				0	60
	H08	SYBR	Phf10	Unkn	PKA CT20_3		26.8814	26.8814	0				0	60
	H09	SYBR	Brd7	Unkn	PKA CT20_3		26.6641	26.6641	0				0	60
	H10	SYBR	Brd7	Unkn	PKA CT20_3		26.7286	26.7286	0				0	60
	H11	SYBR	Rps9	Unkn	PKA CT20_3		21.8821	21.8821	0				0	60
	H12	SYBR	Rps9	Unkn	PKA CT20_3		21.9374	21.9374	0				0	60

## Sheet: Raw_data_replicate3_2
	Well	Fluor	Target	Content	Sample	Biological Set Name	Cq	Cq Mean	Cq Std. Dev	Starting Quantity (SQ)	Log Starting Quantity	SQ Mean	SQ Std. Dev	Set Point	Well Note
	A01	SYBR	Bmal1	Unkn	H3.3A CT0_3		33.2385	33.2385	0				0	60
	A02	SYBR	Bmal1	Unkn	H3.3A CT0_3		33.0104	33.0104	0				0	60
	A03	SYBR	Per1	Unkn	H3.3A CT0_3		30.0845	30.0845	0				0	60
	A04	SYBR	Per1	Unkn	H3.3A CT0_3		30.0618	30.0618	0				0	60
	A05	SYBR		Unkn				0	0			0	0	60
	A06	SYBR		Unkn				0	0			0	0	60
	A07	SYBR		Unkn				0	0			0	0	60
	A08	SYBR		Unkn				0	0			0	0	60
	A09	SYBR		Unkn				0	0			0	0	60
	A10	SYBR		Unkn				0	0			0	0	60
	A11	SYBR		Unkn				0	0			0	0	60
	A12	SYBR		Unkn				0	0			0	0	60
	B01	SYBR	Bmal1	Unkn	H3.3A CT4_3		32.1093	32.1093	0				0	60
	B02	SYBR	Bmal1	Unkn	H3.3A CT4_3		32.1629	32.1629	0				0	60
	B03	SYBR	Per1	Unkn	H3.3A CT4_3		28.8654	28.8654	0				0	60
	B04	SYBR	Per1	Unkn	H3.3A CT4_3		28.8546	28.8546	0				0	60
	B05	SYBR		Unkn				0	0			0	0	60
	B06	SYBR		Unkn				0	0			0	0	60
	B07	SYBR		Unkn				0	0			0	0	60
	B08	SYBR		Unkn				0	0			0	0	60
	B09	SYBR		Unkn				0	0			0	0	60
	B10	SYBR		Unkn				0	0			0	0	60
	B11	SYBR		Unkn				0	0			0	0	60
	B12	SYBR		Unkn				0	0			0	0	60
	C01	SYBR	Bmal1	Unkn	H3.3A CT8_3			0	0			0	0	60
	C02	SYBR	Bmal1	Unkn	H3.3A CT8_3		35.855	35.855	0				0	60
	C03	SYBR	Per1	Unkn	H3.3A CT8_3		25.2511	25.2511	0				0	60
	C04	SYBR	Per1	Unkn	H3.3A CT8_3		25.2007	25.2007	0				0	60
	C05	SYBR		Unkn				0	0			0	0	60
	C06	SYBR		Unkn				0	0			0	0	60
	C07	SYBR		Unkn				0	0			0	0	60
	C08	SYBR		Unkn				0	0			0	0	60
	C09	SYBR		Unkn				0	0			0	0	60
	C10	SYBR		Unkn				0	0			0	0	60
	C11	SYBR		Unkn				0	0			0	0	60
	C12	SYBR		Unkn				0	0			0	0	60
	D01	SYBR	Bmal1	Unkn	H3.3A CT12_3			0	0			0	0	60
	D02	SYBR	Bmal1	Unkn	H3.3A CT12_3			0	0			0	0	60
	D03	SYBR	Per1	Unkn	H3.3A CT12_3		25.3134	25.3134	0				0	60
	D04	SYBR	Per1	Unkn	H3.3A CT12_3		25.1035	25.1035	0				0	60
	D05	SYBR		Unkn				0	0			0	0	60
	D06	SYBR		Unkn				0	0			0	0	60
	D07	SYBR		Unkn				0	0			0	0	60
	D08	SYBR		Unkn				0	0			0	0	60
	D09	SYBR		Unkn				0	0			0	0	60
	D10	SYBR		Unkn				0	0			0	0	60
	D11	SYBR		Unkn				0	0			0	0	60
	D12	SYBR		Unkn				0	0			0	0	60
	E01	SYBR	Bmal1	Unkn	H3.3A CT16_3		34.2815	34.2815	0				0	60
	E02	SYBR	Bmal1	Unkn	H3.3A CT16_3		32.7146	32.7146	0				0	60
	E03	SYBR	Per1	Unkn	H3.3A CT16_3		26.2153	26.2153	0				0	60
	E04	SYBR	Per1	Unkn	H3.3A CT16_3		25.9818	25.9818	0				0	60
	E05	SYBR		Unkn				0	0			0	0	60
	E06	SYBR		Unkn				0	0			0	0	60
	E07	SYBR		Unkn				0	0			0	0	60
	E08	SYBR		Unkn				0	0			0	0	60
	E09	SYBR		Unkn				0	0			0	0	60
	E10	SYBR		Unkn				0	0			0	0	60
	E11	SYBR		Unkn				0	0			0	0	60
	E12	SYBR		Unkn				0	0			0	0	60
	F01	SYBR	Bmal1	Unkn	H3.3A CT20_3		32.7004	32.7004	0				0	60
	F02	SYBR	Bmal1	Unkn	H3.3A CT20_3		33.3878	33.3878	0				0	60
	F03	SYBR	Per1	Unkn	H3.3A CT20_3		26.7372	26.7372	0				0	60
	F04	SYBR	Per1	Unkn	H3.3A CT20_3		26.9588	26.9588	0				0	60
	F05	SYBR		Unkn				0	0			0	0	60
	F06	SYBR		Unkn				0	0			0	0	60
	F07	SYBR		Unkn				0	0			0	0	60
	F08	SYBR		Unkn				0	0			0	0	60
	F09	SYBR		Unkn				0	0			0	0	60
	F10	SYBR		Unkn				0	0			0	0	60
	F11	SYBR		Unkn				0	0			0	0	60
	F12	SYBR		Unkn				0	0			0	0	60
	G01	SYBR	Bmal1	Unkn	PKA CT8_3		35.8771	35.8771	0				0	60
	G02	SYBR	Bmal1	Unkn	PKA CT8_3			0	0			0	0	60
	G03	SYBR	Per1	Unkn	PKA CT8_3		38.5941	38.5941	0				0	60
	G04	SYBR	Per1	Unkn	PKA CT8_3		37.3833	37.3833	0				0	60
	G05	SYBR		Unkn				0	0			0	0	60
	G06	SYBR		Unkn				0	0			0	0	60
	G07	SYBR		Unkn				0	0			0	0	60
	G08	SYBR		Unkn				0	0			0	0	60
	G09	SYBR		Unkn				0	0			0	0	60
	G10	SYBR		Unkn				0	0			0	0	60
	G11	SYBR		Unkn				0	0			0	0	60
	G12	SYBR		Unkn				0	0			0	0	60
	H01	SYBR	Bmal1	Unkn	PKA CT20_3		35.8313	35.8313	0				0	60
	H02	SYBR	Bmal1	Unkn	PKA CT20_3		38.4347	38.4347	0				0	60
	H03	SYBR	Per1	Unkn	PKA CT20_3		36.8535	36.8535	0				0	60
	H04	SYBR	Per1	Unkn	PKA CT20_3			0	0			0	0	60
	H05	SYBR		Unkn				0	0			0	0	60
	H06	SYBR		Unkn				0	0			0	0	60
	H07	SYBR		Unkn				0	0			0	0	60
	H08	SYBR		Unkn				0	0			0	0	60
	H09	SYBR		Unkn				0	0			0	0	60
	H10	SYBR		Unkn				0	0			0	0	60
	H11	SYBR		Unkn				0	0			0	0	60
	H12	SYBR		Unkn				0	0			0	0	60

## Sheet: Replicate3
RNA WL3	Pbrm1	Pbrm1	Arid2	Arid2	Smarca4 (Brg1)	Smarca4 (Brg1)	Brd7	Brd7	Phf10	Phf10	RPS9	RPS9	Bmal1	Bmal1	Per1	Per1
H3.3A CT0	26.4381	26.2211	27.153	27.2585	25.6227	25.5745	25.6423	25.8489	25.4666	25.6898	20.2118	20.2817	33.2385	33.0104	30.0845	30.0618
H3.3A CT4	26.0008	26.0864	27.1532	27.1285	26.1714	26.0602	25.422	25.5214	25.531	25.4209	20.0804	20.1816	32.1093	32.1629	28.8654	28.8546
H3.3A CT8	25.983	25.8515	27.144	27.136	26.1728	26.264	25.5306	25.6588	25.5459	25.6706	20.084	20.2752	40	35.855	25.2511	25.2007
H3.3A CT12	25.9107	25.9768	27.0349	27.0017	26.0839	25.9694	25.5553	25.5532	25.5416	25.7587	20.124	20.2404	40	40	25.3134	25.1035
H3.3A CT16	26.2834	26.3263	27.218	27.2123	25.6313	25.6921	25.4814	25.3991	25.7184	25.5068	20.0671	20.0508	34.2815	32.7146	26.2153	25.9818
H3.3A CT20	26.328	26.3449	27.2658	27.2131	26.0737	25.8111	25.5847	25.779	25.7494	25.6341	19.9567	20.2564	32.7004	33.3878	26.7372	26.9588
PerKO H3.3A CT8	27.3746	27.4644	28.1221	27.8142	27.0688	27.0297	26.6543	27.0186	26.4815	26.6175	21.7221	21.444	35.8771	40	38.5941	37.3833
PerKO H3.3A CT20	27.1256	27.2	28.2194	28.0164	27.3263	27.2362	27.0249	26.8814	26.6641	26.7286	21.8821	21.9374	35.8313	38.4347	36.8535	40
	avg(Pbrm1)	avg(Arid2)	avg(Smarca4)	avg(Brd7)	avg(Phf10)	avg(RPS9)	avg(Bmal1)	avg(Per1)
H3.3A CT0	26.3296	27.2057	25.5986	25.7456	25.5782	20.2468	33.1245	30.0732
H3.3A CT4	26.0436	27.1408	26.1158	25.4717	25.476	20.131	32.1361	28.86
H3.3A CT8	25.9172	27.14	26.2184	25.5947	25.6083	20.1796	37.9275	25.2259
H3.3A CT12	25.9438	27.0183	26.0267	25.5542	25.6502	20.1822	40	25.2084
H3.3A CT16	26.3048	27.2152	25.6617	25.4403	25.6126	20.0589	33.498	26.0985
H3.3A CT20	26.3364	27.2394	25.9424	25.6819	25.6917	20.1066	33.0441	26.848
PerKO H3.3A CT8	27.4195	27.9681	27.0493	26.8364	26.5495	21.583	37.9385	37.9887
PerKO H3.3A CT20	27.1628	28.1179	27.2812	26.9531	26.6963	21.9097	37.133	38.4268
	avg(Pbrm1)	avg(RPS9)	Delta Ct	SD(Pbrn1)	SD(RPS9)	SD(dCt)	Delta delta Ct	Relative expression						R.E.	SD(Pbrm1)
H3.3A CT0	26.3296	20.2468	6.08283	0.153425	0.0494526	0.202878	-0.163082	1.11968					CT0	1.11968	0.153425
H3.3A CT4	26.0436	20.131	5.91254	0.0605437	0.0715558	0.1321	-0.333369	1.25995					CT4	1.25995	0.0605437
H3.3A CT8	25.9172	20.1796	5.7376	0.092958	0.135169	0.228126	-0.508308	1.42238					CT8	1.42238	0.092958
H3.3A CT12	25.9438	20.1822	5.7616	0.0467497	0.0822609	0.129011	-0.484311	1.39892					CT12	1.39892	0.0467497
H3.3A CT16	26.3048	20.0589	6.24591	0.0303302	0.0115667	0.0418968	0	1					CT16	1	0.0303302
H3.3A CT20	26.3364	20.1066	6.22987	0.011957	0.211912	0.223869	-0.0160423	1.01118					CT20	1.01118	0.011957
PerKO H3.3A CT8	27.4195	21.583	5.8365	0.0634869	0.196665	0.260152	-0.409409	1.32814					PerKO H3.3A CT8	1.32814	0.0634869
PerKO H3.3A CT20	27.1628	21.9097	5.25306	0.0526416	0.0390829	0.0917245	-0.992848	1.99011					PerKO H3.3A CT20	1.99011	0.0526416
	avg(Arid2)	avg(RPS9)	Delta Ct	SD(Arid2)	SD(RPS9)	SD(dCt)	Delta delta Ct	Relative expression						R.E.	SD(Arid2)
H3.3A CT0	27.2057	20.2468	6.95898	0.074651	0.07163	0.146281	-0.19724	1.1465					CT0	1.1465	0.074651
H3.3A CT4	27.1408	20.131	7.0098	0.0174866	0.137312	0.154799	-0.146415	1.10682					CT4	1.10682	0.0174866
H3.3A CT8	27.14	20.1796	6.96039	0.00566568	0.119538	0.125204	-0.195826	1.14538					CT8	1.14538	0.00566568
H3.3A CT12	27.0183	20.1822	6.83608	0.0235048	0.0541715	0.0776762	-0.320138	1.24845					CT12	1.24845	0.0235048
H3.3A CT16	27.2152	20.0589	7.15622	0.00405277	0.0291501	0.0332029	0	1					CT16	1	0.00405277
H3.3A CT20	27.2394	20.1066	7.13284	0.0372704	0.0549035	0.0921739	-0.023372	1.01633					CT20	1.01633	0.0372704
PerKO H3.3A CT8	27.9681	21.583	6.38512	0.217727	0.0431914	0.260919	-0.771096	1.70657					PerKO H3.3A CT8	1.70657	0.217727
PerKO H3.3A CT20	28.1179	21.9097	6.20815	0.14359	0.0750771	0.218667	-0.948067	1.92929					PerKO H3.3A CT20	1.92929	0.14359
	avg(Smarca4)	avg(RPS9)	Delta Ct	SD(Smarca4)	SD(RPS9)	SD(dCt)	Delta delta Ct	Relative expression						R.E.	SD(Smarca4)
H3.3A CT0	25.5986	20.2468	5.35185	0.0341162	0.07163	0.105746	-0.686924	1.60985					CT0	1.60985	0.0341162
H3.3A CT4	26.1158	20.131	5.98476	0.0786526	0.137312	0.215965	-0.0540086	1.03815					CT4	1.03815	0.0786526
H3.3A CT8	26.2184	20.1796	6.03877	0.0645463	0.119538	0.184084	0	1					CT8	1	0.0645463
H3.3A CT12	26.0267	20.1822	5.84449	0.0809806	0.0541715	0.135152	-0.194283	1.14416					CT12	1.14416	0.0809806
H3.3A CT16	25.6617	20.0589	5.60272	0.0430068	0.0291501	0.0721569	-0.436046	1.35289					CT16	1.35289	0.0430068
H3.3A CT20	25.9424	20.1066	5.83583	0.185659	0.0549035	0.240562	-0.202939	1.15104					CT20	1.15104	0.185659
PerKO H3.3A CT8	27.0493	21.583	5.46623	0.0276312	0.0431914	0.0708226	-0.57254	1.48714					PerKO H3.3A CT8	1.48714	0.0276312
PerKO H3.3A CT20	27.2812	21.9097	5.37149	0.0637142	0.0750771	0.138791	-0.667276	1.58807					PerKO H3.3A CT20	1.58807	0.0637142
	avg(Brd7)	avg(RPS9)	Delta Ct	SD(Brd7)	SD(RPS9)	SD(dCt)	Delta delta Ct	Relative expression						R.E.	SD(Brd7)
H3.3A CT0	25.7456	20.2468	5.49885	0.146052	0.07163	0.217682	-0.0764423	1.05441					CT0	1.05441	0.146052
H3.3A CT4	25.4717	20.131	5.34064	0.0703224	0.137312	0.207634	-0.234653	1.17662					CT4	1.17662	0.0703224
H3.3A CT8	25.5947	20.1796	5.4151	0.090669	0.119538	0.210207	-0.160189	1.11743					CT8	1.11743	0.090669
H3.3A CT12	25.5542	20.1822	5.37202	0.00147219	0.0541715	0.0556437	-0.203265	1.1513					CT12	1.1513	0.00147219
H3.3A CT16	25.4403	20.0589	5.38133	0.0582289	0.0291501	0.0873791	-0.193958	1.1439					CT16	1.1439	0.0582289
H3.3A CT20	25.6819	20.1066	5.57529	0.13738	0.0549035	0.192283	0	1					CT20	1	0.13738
PerKO H3.3A CT8	26.8364	21.583	5.2534	0.257564	0.0431914	0.300755	-0.321889	1.24997					PerKO H3.3A CT8	1.24997	0.257564
PerKO H3.3A CT20	26.9531	21.9097	5.04339	0.101448	0.0750771	0.176525	-0.531903	1.44584					PerKO H3.3A CT20	1.44584	0.101448
	avg(Phf10)	avg(RPS9)	Delta Ct	SD(Phf10)	SD(RPS9)	SD(dCt)	Delta delta Ct	Relative expression						R.E.	SD(Phf10)
H3.3A CT0	25.5782	20.2468	5.33143	0.157858	0.07163	0.229488	-0.253762	1.19231					CT0	1.19231	0.157858
H3.3A CT4	25.476	20.131	5.34493	0.0778261	0.137312	0.215138	-0.240255	1.1812					CT4	1.1812	0.0778261
H3.3A CT8	25.6083	20.1796	5.42863	0.0881859	0.119538	0.207724	-0.15656	1.11463					CT8	1.11463	0.0881859
H3.3A CT12	25.6502	20.1822	5.46797	0.15349	0.0541715	0.207661	-0.117216	1.08464					CT12	1.08464	0.15349
H3.3A CT16	25.6126	20.0589	5.55369	0.149623	0.0291501	0.178773	-0.0314959	1.02207					CT16	1.02207	0.149623
H3.3A CT20	25.6917	20.1066	5.58519	0.0815857	0.0549035	0.136489	0	1					CT20	1	0.0815857
PerKO H3.3A CT8	26.5495	21.583	4.96643	0.0961804	0.0431914	0.139372	-0.618754	1.53555					PerKO H3.3A CT8	1.53555	0.0961804
PerKO H3.3A CT20	26.6963	21.9097	4.7866	0.0456176	0.0750771	0.120695	-0.798591	1.7394					PerKO H3.3A CT20	1.7394	0.0456176
	avg(Bmal1)	avg(RPS9)	Delta Ct	SD(Bmal1)	SD(RPS9)	SD(dCt)	Delta delta Ct	Relative expression						R.E.	SD(Bmal1)
H3.3A CT0	33.1245	20.2468	12.8777	0.161242	0.07163	0.232872	-6.94011	122.795					CT0	122.795	0.161242
H3.3A CT4	32.1361	20.131	12.005	0.0378841	0.137312	0.175196	-7.81276	224.84					CT4	224.84	0.0378841
H3.3A CT8	37.9275	20.1796	17.7479	2.93093	0.119538	3.05047	-2.06991	4.19861					CT8	4.19861	2.93093
H3.3A CT12	40	20.1822	19.8178	0	0.0541715	0.0541715	0	1					CT12	1	0
H3.3A CT16	33.498	20.0589	13.4391	1.10793	0.0291501	1.13708	-6.3787	83.2106					CT16	83.2106	1.10793
H3.3A CT20	33.0441	20.1066	12.9375	0.486069	0.0549035	0.540972	-6.88031	117.809					CT20	117.809	0.486069
PerKO H3.3A CT8	37.9385	21.583	16.3555	2.91533	0.0431914	2.95852	-3.46228	11.0218					PerKO H3.3A CT8	11.0218	2.91533
PerKO H3.3A CT20	37.133	21.9097	15.2233	1.84089	0.0750771	1.91596	-4.59455	24.1601					PerKO H3.3A CT20	24.1601	1.84089
	avg(Per1)	avg(RPS9)	Delta Ct	SD(Per1)	SD(RPS9)	SD(dCt)	Delta delta Ct	Relative expression						R.E.	SD(Per1)
H3.3A CT0	30.0732	20.2468	9.82639	0.0160643	0.07163	0.0876943	0	1					CT0	1	0.0160643
H3.3A CT4	28.86	20.131	8.72897	0.00760064	0.137312	0.144913	-1.09743	2.13973					CT4	2.13973	0.00760064
H3.3A CT8	25.2259	20.1796	5.0463	0.0356325	0.119538	0.15517	-4.78009	27.4758					CT8	27.4758	0.0356325
H3.3A CT12	25.2084	20.1822	5.02625	0.148434	0.0541715	0.202605	-4.80014	27.8604					CT12	27.8604	0.148434
H3.3A CT16	26.0985	20.0589	6.03959	0.165107	0.0291501	0.194257	-3.78681	13.802					CT16	13.802	0.165107
H3.3A CT20	26.848	20.1066	6.74144	0.156716	0.0549035	0.211619	-3.08496	8.48526					CT20	8.48526	0.156716
PerKO H3.3A CT8	37.9887	21.583	16.4057	0.856133	0.0431914	0.899325	6.57928	0.0104578					PerKO H3.3A CT8	0.0104578	0.856133
PerKO H3.3A CT20	38.4268	21.9097	16.517	2.22491	0.0750771	2.29999	6.69061	0.00968111					PerKO H3.3A CT20	0.00968111	2.22491

## Sheet: average_all_replicates
	R.E.	SD(Pbrm1)			R.E.	SD(Pbrm1)			R.E.	SD(Pbrm1)		average	Pbrm1 RE	SD
CT0	1.19787	0.0356875		CT0	1.32054	0.0619639		CT0	1.11968	0.153425		CT8	1.45337	0.0902282
CT4	1.53358	0.00814592		CT4	1.42592	0.00961161		CT4	1.25995	0.0605437		CT20	1.00373	0.0394971
CT8	1.06226	0.140632		CT8	1.87548	0.0370952		CT8	1.42238	0.092958		PerKO H3.3A CT8	1.33303	0.130364
CT12	2.21029	0.149129		CT12	1.58403	0.181064		CT12	1.39892	0.0467497		PerKO H3.3A CT20	1.49535	0.0541459
CT16	1.00532	0.0669987		CT16	1.00041	0.0994554		CT16	1	0.0303302
CT20	1	0.0477311		CT20	1	0.0588034		CT20	1.01118	0.011957
PerKO H3.3A CT8	1.22176	0.0530837		PerKO H3.3A CT8	1.4492	0.274523		PerKO H3.3A CT8	1.32814	0.0634869
PerKO H3.3A CT20	1.30776	0.035149		PerKO H3.3A CT20	1.18818	0.0746472		PerKO H3.3A CT20	1.99011	0.0526416
	R.E.	SD(Arid2)			R.E.	SD(Arid2)			R.E.	SD(Arid2)		average	Arid2 RE	SD
CT0	1	0.0153038		CT0	1.26751	0.0242501		CT0	1.1465	0.074651		CT8	1.14974	0.0617532
CT4	1.29594	0.273065		CT4	1.43802	0.173396		CT4	1.10682	0.0174866		CT20	1.03447	0.0429069
CT8	1.07013	0.120543		CT8	1.2337	0.0590505		CT8	1.14538	0.00566568		PerKO H3.3A CT8	1.61317	0.17454
CT12	1.49806	0.145217		CT12	1.6924	0.185859		CT12	1.24845	0.0235048		PerKO H3.3A CT20	1.43916	0.0817881
CT16	1.17311	0.021455		CT16	1.09523	0.0512027		CT16	1	0.00405277
CT20	1.08709	0.0178225		CT20	1	0.0736278		CT20	1.01633	0.0372704
PerKO H3.3A CT8	1.30793	0.193903		PerKO H3.3A CT8	1.82501	0.11199		PerKO H3.3A CT8	1.70657	0.217727
PerKO H3.3A CT20	1.24518	0.00307283		PerKO H3.3A CT20	1.14303	0.098701		PerKO H3.3A CT20	1.92929	0.14359
	R.E.	SD(Smarca4)			R.E.	SD(Smarca4)			R.E.	SD(Smarca4)		average	Smarca4 RE	SD
CT0	1.54412	0.0354397		CT0	1.40665	0.000585584		CT0	1.60985	0.0341162		CT8	1.19358	0.064393
CT4	1.18614	0.0758426		CT4	1.25704	0.0405698		CT4	1.03815	0.0786526		CT20	1.32175	0.0673537
CT8	1.06037	0.124096		CT8	1.52037	0.00453664		CT8	1	0.0645463		PerKO H3.3A CT8	1.38807	0.0586955
CT12	0.99699	0.330494		CT12	1	0.0231167		CT12	1.14416	0.0809806		PerKO H3.3A CT20	1.44808	0.0810659
CT16	1.03646	0.228847		CT16	1.19941	0.175538		CT16	1.35289	0.0430068
CT20	1.42286	0.00346879		CT20	1.39134	0.0129334		CT20	1.15104	0.185659
PerKO H3.3A CT8	1	0.0596911		PerKO H3.3A CT8	1.67708	0.0887642		PerKO H3.3A CT8	1.48714	0.0276312
PerKO H3.3A CT20	1.65924	0.0386304		PerKO H3.3A CT20	1.09691	0.140853		PerKO H3.3A CT20	1.58807	0.0637142
	R.E.	SD(Brd7)			R.E.	SD(Brd7)			R.E.	SD(Brd7)		average	Brd7 RE	SD
CT0	1	0.0441814		CT0	1.01345	0.0329333		CT0	1.05441	0.146052		CT8	1.16064	0.0846846
CT4	1.16455	0.254497		CT4	1.34625	0.162125		CT4	1.17662	0.0703224		CT20	1.02278	0.0774927
CT8	1.11008	0.138019		CT8	1.25441	0.0253655		CT8	1.11743	0.090669		PerKO H3.3A CT8	1.37805	0.23689
CT12	1.79714	0.0435199		CT12	1.62255	0.00116125		CT12	1.1513	0.00147219		PerKO H3.3A CT20	1.12203	0.0989415
CT16	1.21255	0.0355631		CT16	1.0216	0.0101558		CT16	1.1439	0.0582289
CT20	1.06833	0.0722458		CT20	1	0.0228528		CT20	1	0.13738
PerKO H3.3A CT8	1.29555	0.256594		PerKO H3.3A CT8	1.58864	0.196513		PerKO H3.3A CT8	1.24997	0.257564
PerKO H3.3A CT20	0.969595	0.0216116		PerKO H3.3A CT20	0.950646	0.173765		PerKO H3.3A CT20	1.44584	0.101448
	R.E.	SD(Phf10)			R.E.	SD(Phf10)			R.E.	SD(Phf10)		average	Phf10 RE	SD
CT0	1.10396	0.0163599		CT0	1.27838	0.0580962		CT0	1.19231	0.157858		CT8	1.22549	0.0658724
CT4	1.19705	0.00495054		CT4	1.28049	0.0827346		CT4	1.1812	0.0778261		CT20	1	0.0415649
CT8	1.02292	0.103021		CT8	1.53891	0.00641014		CT8	1.11463	0.0881859		PerKO H3.3A CT8	1.37552	0.0470933
CT12	1.52803	0.112598		CT12	1.4011	0.0174263		CT12	1.08464	0.15349		PerKO H3.3A CT20	1.32344	0.14384
CT16	1.07841	0.131055		CT16	1.09656	0.0359554		CT16	1.02207	0.149623
CT20	1	0.0117866		CT20	1	0.0313224		CT20	1	0.0815857
PerKO H3.3A CT8	1.13659	0.0248523		PerKO H3.3A CT8	1.45441	0.0202472		PerKO H3.3A CT8	1.53555	0.0961804
PerKO H3.3A CT20	1.01605	0.202195		PerKO H3.3A CT20	1.21487	0.183707		PerKO H3.3A CT20	1.7394	0.0456176
	R.E.	SD(Per1)			R.E.	SD(Per1)			R.E.	SD(Per1)
CT0	1	0.18261		CT0	1	0.118279		CT0	1	0.0160643
CT4	1.40713	0.194294		CT4	2.37892	0.213431		CT4	2.13973	0.00760064
CT8	14.6754	0.0342187		CT8	6.11364	0.0829411		CT8	27.4758	0.0356325
CT12	25.0619	0.0391427		CT12	28.8281	0.258416		CT12	27.8604	0.148434
CT16	7.50472	0.0984585		CT16	4.8836	0.105405		CT16	13.802	0.165107
CT20	7.16959	0.0387621		CT20	4.17929	0.0450156		CT20	8.48526	0.156716
PerKO H3.3A CT8	0.00348274	1.47651		PerKO H3.3A CT8	0.00165769	0		PerKO H3.3A CT8	0.0104578	0.856133
PerKO H3.3A CT20	0.00303219	1.63485		PerKO H3.3A CT20	0.00117876	0.197046		PerKO H3.3A CT20	0.00968111	2.22491

[truncated: 8 more sheets: Pbrm1, Arid2, Brd7, Phf10, Brg1, Per1, CT8,CT20_graphs, cyclic_all_CTs_graphs]
