# Supplementary material for: PBAF/cBAF reorganization on H3.3 chromatin regulates BMAL1 activity in the absence of circadian negative feedback
Source: Nat Commun. 2025 Oct 9;16:9000. doi: 10.1038/s41467-025-64045-2 (PMC12511354; doi:10.1038/s41467-025-64045-2)
Supplement: Supplementary file 6 — Source Data [file 41467_2025_64045_MOESM6_ESM.zip › Source_Data_files_Letkova_et_al/Figure4c_Letkova_et_al.xlsx]

## Sheet: x-BRG1_1
ChIP/sample	Per1 TSS	Per1 TSS	Per1 TSS	Dbp TSS	Dbp TSS	Dbp TSS	Per2 TSS	Per2 TSS	Per2 TSS	Reverba TSS	Reverba TSS	Reverba TSS	Cry2 TSS	Cry2 TSS	Cry2 TSS	Rorc TSS	Rorc TSS	Rorc TSS				Adjusted input (10%)
10% input																						10% = 10 fold	3.32193
WT CT8	23.5067	23.2888	23.4489	27.357	27.1016	27.5659	24.1893	24.2056	24.3016	23.3794	23.2614	23.59	24.3893	24.2108	24.1135	23.5752	23.4121	23.3085
WT CT20	23.5481	23.5852	23.4362	27.5064	27.5541	27.6027	24.0692	24.1154	24.2587	23.559	23.6276	23.4437	23.8838	23.7638	24.0066	23.1858	23.1529	22.9687
PerKO CT20	23.093	23.1963	23.2742	27.095	27.3672	27.0068	24.1684	24.1144	24.1781	23.149	22.8361	23.1762	24.163	24.0402	23.9895	23.6837	23.5923	23.5447					Adj. Input
																							Per1 TSS	Dbp TSS	Per2 TSS	Reverba TSS	Cry2 TSS	Rorc TSS
BRG1_1 ChIP																						WT CT8	20.0929	24.0196	20.9103	20.0883	20.9159	20.11
WT CT8	24.1205	24.1284	24.1718	27.7931	27.6881	27.6175	24.0147	24.0145	24.0482	24.1111	24.0636	24.0904	23.6965	23.4629	23.6666	23.0096	23.1409	22.4701				WT CT20	20.2012	24.2325	20.8259	20.2215	20.5628	19.7806
WT CT20	23.2179	23.5487	23.5545	27.3916	27.5769	27.9306	23.4852	23.7854	23.7028	23.8684	23.7874	23.7538	23.0445	23.0153	22.9629	23.0776	22.879	23.0398				PerKO CT20	19.8659	23.8344	20.8317	19.7318	20.7423	20.285
PerKO CT20	25.0623	25.4307	25.3518	29.2768	29.2004	29.3595	25.2353	25.2376	25.1888	25.4278	25.3889	25.3763	24.8068	25.0868	24.7462	23.6643	23.5056	23.6885
Average	Per1 TSS	Dbp TSS	Per2 TSS	Reverba TSS	Cry2 TSS	Rorc TSS																BRG1_1 ChIP	Adj. input	Per1 TSS	dCt	% of inp	SD
10% input																						WT CT8	20.0929	24.1402	-4.04733	6.04828	0.0276184
WT CT8	23.4148	27.3415	24.2322	23.4103	24.2378	23.4319																WT CT20	20.2012	23.4404	-3.23914	10.5906	0.192673
WT CT20	23.5232	27.5544	24.1478	23.5434	23.8847	23.1025																PerKO CT20	19.8659	25.2816	-5.41569	2.34268	0.194
PerKO CT20	23.1878	27.1563	24.1536	23.0538	24.0643	23.6069
BRG1_1 ChIP																						BRG1_1 ChIP	Adj. input	Dbp TSS	dCt	% of inp	SD
WT CT8	24.1402	27.6996	24.0258	24.0883	23.6087	22.8735																WT CT8	24.0196	27.6996	-3.67995	7.80231	0.0883784
WT CT20	23.4404	27.633	23.6578	23.8032	23.0076	22.9988																WT CT20	24.2325	27.633	-3.40055	9.46961	0.273847
PerKO CT20	25.2816	29.2789	25.2206	25.3977	24.8799	23.6195																PerKO CT20	23.8344	29.2789	-5.44445	2.29646	0.0795692
																						BRG1_1 ChIP	Adj. input	Per2 TSS	dCt	% of inp	SD
																						WT CT8	20.9103	24.0258	-3.11552	11.5381	0.0194219
																						WT CT20	20.8259	23.6578	-2.83196	14.0441	0.155116
																						PerKO CT20	20.8317	25.2206	-4.38887	4.7733	0.02751
																						BRG1_1 ChIP	Adj. input	Reverba TSS	dCt	% of inp	SD
																						WT CT8	20.0883	24.0883	-4	6.24998	0.0238476
																						WT CT20	20.2215	23.8032	-3.58172	8.35206	0.0589096
																						PerKO CT20	19.7318	25.3977	-5.66585	1.96974	0.0268714
																						BRG1_1 ChIP	Adj. input	Cry2 TSS	dCt	% of inp	SD
																						WT CT8	20.9159	23.6087	-2.69275	15.4669	0.12709
																						WT CT20	20.5628	23.0076	-2.44477	18.3675	0.041327
																						PerKO CT20	20.7423	24.8799	-4.13761	5.68139	0.181697
																						BRG1_1 ChIP	Adj. input	Rorc TSS	dCt	% of inp	SD
																						WT CT8	20.11	22.8735	-2.76353	14.7263	0.355518
																						WT CT20	19.7806	22.9988	-3.21822	10.7453	0.105468
																						PerKO CT20	20.285	23.6195	-3.33448	9.91341	0.0993543

## Sheet: x-BRG1_2
ChIP/sample	Per1 TSS	Per1 TSS	Per1 TSS	Dbp TSS	Dbp TSS	Dbp TSS	Per2 TSS	Per2 TSS	Per2 TSS	Reverba TSS	Reverba TSS	Reverba TSS	Cry2 TSS	Cry2 TSS	Cry2 TSS	Rorc TSS	Rorc TSS	Rorc TSS				Adjusted input (10%)
10% input																						10% = 10 fold	3.32193
WT CT8	22.8686	23.0512	22.9442	26.8333	26.5649	26.6967	23.7105	23.4203	23.3343	22.7182	22.9662	22.7184	23.8584	23.7196	23.7323	22.9452	22.7044	22.6092
WT CT20	23.2257	23.3548	23.2917	27.166	26.9802	27.2269	24.2169	24.1215	23.6578	22.7559	23.133	22.8121	23.6446	23.8049	23.4635	22.5969	22.7019	22.6571
PerKO CT20	22.9977	23.2065	23.1318	27.0892	27.3356	27.1026	24.0638	23.9411	24.1877	22.6945	22.929	23.0667	24.7583	24.6475	24.6206	24.1236	23.8961	23.9852					Adj. Input
																							Per1 TSS	Dbp TSS	Per2 TSS	Reverba TSS	Cry2 TSS	Rorc TSS
BRG1_2 ChIP																						WT CT8	19.6327	23.3764	20.1664	19.479	20.4482	19.431
WT CT8	23.4736	23.5503	23.5398	26.7897	26.8559	26.5235	23.2981	23.2159	23.2979	23.3747	23.3615	23.4146	23.2229	23.2617	22.8501	22.4851	22.3423	22.376				WT CT20	19.9688	23.8025	20.6768	19.5784	20.3157	19.33
WT CT20	23.3478	23.4798	23.3826	26.8303	26.4408	26.8846	23.2969	23.3871	23.3042	23.4725	23.4046	23.3894	22.9066	22.7522	22.5952	22.3656	21.0752	22.4624				PerKO CT20	19.79	23.8539	20.7423	19.5748	21.3535	20.6797
PerKO CT20	25.4961	25.6165	25.4568	29.6946	29.8546	29.4663	25.7567	25.8511	25.7319	25.4004	25.5596	25.2777	26.0517	26.2061	25.5186	24.634	24.7027	24.4283
Average	Per1 TSS	Dbp TSS	Per2 TSS	Reverba TSS	Cry2 TSS	Rorc TSS
10% input
WT CT8	22.9547	26.6983	23.4884	22.801	23.7701	22.7529
WT CT20	23.2907	27.1244	23.9987	22.9004	23.6377	22.652																BRG1_2 ChIP	Adj. input	Per1 TSS	dCt	% of inp	SD
PerKO CT20	23.112	27.1758	24.0642	22.8967	24.6755	24.0016																WT CT8	19.6327	23.5212	-3.88848	6.75227	0.041572
																						WT CT20	19.9688	23.4034	-3.43464	9.2485	0.0683876
BRG1_2 ChIP																						PerKO CT20	19.79	25.5231	-5.7331	1.88003	0.0832166
WT CT8	23.5212	26.723	23.2706	23.3836	23.1116	22.4011
WT CT20	23.4034	26.7185	23.3294	23.4222	22.7513	21.9677																BRG1_2 ChIP	Adj. input	Dbp TSS	dCt	% of inp	SD
PerKO CT20	25.5231	29.6718	25.7799	25.4126	25.9255	24.5883																WT CT8	23.3764	26.723	-3.34667	9.82997	0.175946
																						WT CT20	23.8025	26.7185	-2.91609	13.2486	0.242082
																						PerKO CT20	23.8539	29.6718	-5.81795	1.77265	0.19518
																						BRG1_2 ChIP	Adj. input	Per2 TSS	dCt	% of inp	SD
																						WT CT8	20.1664	23.2706	-3.10421	11.629	0.0473768
																						WT CT20	20.6768	23.3294	-2.65258	15.9035	0.0501035
																						PerKO CT20	20.7423	25.7799	-5.03761	3.04459	0.0628863
																						BRG1_2 ChIP	Adj. input	Reverba TSS	dCt	% of inp	SD
																						WT CT8	19.479	23.3836	-3.90456	6.67742	0.0276853
																						WT CT20	19.5784	23.4222	-3.84372	6.96506	0.0442576
																						PerKO CT20	19.5748	25.4126	-5.83777	1.74846	0.141348
																						BRG1_2 ChIP	Adj. input	Cry2 TSS	dCt	% of inp	SD
																						WT CT8	20.4482	23.1116	-2.6634	15.7848	0.227294
																						WT CT20	20.3157	22.7513	-2.43558	18.4849	0.155726
																						PerKO CT20	21.3535	25.9255	-4.57192	4.20449	0.360732
																						BRG1_2 ChIP	Adj. input	Rorc TSS	dCt	% of inp	SD
																						WT CT8	19.431	22.4011	-2.97011	12.7617	0.0746539
																						WT CT20	19.33	21.9677	-2.6377	16.0684	0.774468
																						PerKO CT20	20.6797	24.5883	-3.90862	6.65867	0.1428

## Sheet: x-BRG1_3
ChIP/sample	Per1 TSS	Per1 TSS	Per1 TSS	Dbp TSS	Dbp TSS	Dbp TSS	Per2 TSS	Per2 TSS	Per2 TSS	Reverba TSS	Reverba TSS	Reverba TSS	Cry2 TSS	Cry2 TSS	Cry2 TSS	Rorc TSS	Rorc TSS	Rorc TSS				Adjusted input (10%)
10% input																						10% = 10 fold	3.32193
WT CT8	23.3593	23.4168	23.4808	27.1481	27.113	27.0643	24.532	24.39	24.5898	23.5995	23.4384	23.6344	23.6863	23.5451	23.9464	23.3648	23.3616	23.0372
WT CT20	23.7748	23.8078	23.6353	27.5586	27.5456	27.6283	24.7314	24.7975	24.4707	24.1573	23.4414	24.2215	23.4631	23.8658	23.4226	23.2125	23.3216	23.2716
PerKO CT20	23.6815	23.7612	24.1228	27.4049	27.4373	27.7732	24.7173	24.9056	25.0133	23.867	23.85	23.7734	24.3804	24.426	24.2675	24.2393	24.2657	24.0881					Adj. Input
																							Per1 TSS	Dbp TSS	Per2 TSS	Reverba TSS	Cry2 TSS	Rorc TSS
BRG1_3 ChIP																						WT CT8	20.0971	23.7865	21.182	20.2355	20.404	19.9326
WT CT8	24.1717	24.2355	24.3068	27.5266	27.6718	27.2985	24.3163	24.3509	24.3085	24.4108	24.385	24.6351	23.1152	23.1889	23.0429	23.2094	23.078	23.2154				WT CT20	20.4174	24.2556	21.3446	20.6181	20.2619	19.9466
WT CT20	23.2618	23.6967	23.6243	27.4886	27.5155	27.1573	24.1137	24.1182	24.1982	24.0166	24.0902	24.2365	22.2736	22.4347	22.3908	23.7862	23.5958	23.5932				PerKO CT20	20.5333	24.2165	21.5568	20.5082	21.036	20.8758
PerKO CT20	25.3359	25.4035	25.5643	29.2566	29.7008	29.2655	25.7525	25.5952	25.8386	25.4551	25.7212	26.1333	24.4767	24.28	24.2381	24.172	24.1057	24.1558
																						BRG1_3 ChIP	Adj. input	Per1 TSS	dCt	% of inp	SD
Average	Per1 TSS	Dbp TSS	Per2 TSS	Reverba TSS	Cry2 TSS	Rorc TSS																WT CT8	20.0971	24.238	-4.14094	5.6683	0.0675598
10% input																						WT CT20	20.4174	23.5276	-3.1102	11.5808	0.233022
WT CT8	23.419	27.1085	24.5039	23.5574	23.7259	23.2545																PerKO CT20	20.5333	25.4346	-4.90131	3.34626	0.117322
WT CT20	23.7393	27.5775	24.6665	23.94	23.5838	23.2686
PerKO CT20	23.8552	27.5384	24.8787	23.8302	24.358	24.1977																BRG1_3 ChIP	Adj. input	Dbp TSS	dCt	% of inp	SD
																						WT CT8	23.7865	27.499	-3.71242	7.62867	0.188145
BRG1_3 ChIP																						WT CT20	24.2556	27.3871	-3.13154	11.4107	0.199508
WT CT8	24.238	27.499	24.3252	24.477	23.1157	23.1676																PerKO CT20	24.2165	29.4076	-5.19113	2.73725	0.25395
WT CT20	23.5276	27.3871	24.1434	24.1144	22.3664	23.6584
PerKO CT20	25.4346	29.4076	25.7288	25.7699	24.3316	24.1445																BRG1_3 ChIP	Adj. input	Per2 TSS	dCt	% of inp	SD
																						WT CT8	21.182	24.3252	-3.14321	11.3187	0.0225414
																						WT CT20	21.3446	24.1434	-2.79878	14.3709	0.0475387
																						PerKO CT20	21.5568	25.7288	-4.17201	5.54755	0.123408
																						BRG1_3 ChIP	Adj. input	Reverba TSS	dCt	% of inp	SD
																						WT CT8	20.2355	24.477	-4.24147	5.28675	0.13755
																						WT CT20	20.6181	24.1144	-3.49634	8.86131	0.111902
																						PerKO CT20	20.5082	25.7699	-5.26164	2.60668	0.341663
																						BRG1_3 ChIP	Adj. input	Cry2 TSS	dCt	% of inp	SD
																						WT CT8	20.404	23.1157	-2.71168	15.2652	0.0730485
																						WT CT20	20.2619	22.3664	-2.10444	23.2541	0.083324
																						PerKO CT20	21.036	24.3316	-3.29554	10.1846	0.127392
																						BRG1_3 ChIP	Adj. input	Rorc TSS	dCt	% of inp	SD
																						WT CT8	19.9326	23.1676	-3.23499	10.6211	0.0776882
																						WT CT20	19.9466	23.6584	-3.71176	7.63217	0.110706
																						PerKO CT20	20.8758	24.1445	-3.26869	10.3759	0.0345542

## Sheet: SEM
BRG1 ChIP_1	Per1 TSS			BRG1 ChIP_2	Per1 TSS			BRG1 ChIP_3	Per1 TSS			Per1 TSS	average	SEM
graph	% of inp	SD		graph	% of inp	SD		graph	% of inp	SD		graph	% of input	STDEV()/SQRT(COUNT()			CT8		CT20		KO
CT8	6.04828	0.0276184		CT8	6.75227	0.041572		CT8	5.6683	0.0675598		CT8	6.15628	0.317542		0.8	6.04828	2	10.5906	3	2.34268
CT20	10.5906	0.192673		CT20	9.2485	0.0683876		CT20	11.5808	0.233022		CT20	10.4733	0.675821		1	6.75227	2	9.2485	3	1.88003
PerKO CT20	2.34268	0.194		PerKO CT20	1.88003	0.0832166		PerKO CT20	3.34626	0.117322		KO	2.52299	0.432759		1.2	5.6683	2	11.5808	3	3.34626
BRG1 ChIP_1	Dbp TSS			BRG1 ChIP_2	Dbp TSS			BRG1 ChIP_3	Dbp TSS			Dbp TSS	average	SEM
graph	% of inp	SD		graph	% of inp	SD		graph	% of inp	SD		graph	% of input	STDEV()/SQRT(COUNT()			CT8		CT20		KO
CT8	7.80231	0.0883784		CT8	9.82997	0.175946		CT8	7.62867	0.188145		CT8	8.42032	0.706606		1.2	7.80231	2	9.46961	3	2.29646
CT20	9.46961	0.273847		CT20	13.2486	0.242082		CT20	11.4107	0.199508		CT20	11.3763	1.09102		1	9.82997	2	13.2486	3	1.77265
PerKO CT20	2.29646	0.0795692		PerKO CT20	1.77265	0.19518		PerKO CT20	2.73725	0.25395		KO	2.26879	0.278801		0.8	7.62867	2	11.4107	3	2.73725
BRG1 ChIP_1	Per2 TSS			BRG1 ChIP_2	Per2 TSS			BRG1 ChIP_3	Per2 TSS			Per2 TSS	average	SEM
graph	% of inp	SD		graph	% of inp	SD		graph	% of inp	SD		graph	% of input	STDEV()/SQRT(COUNT()			CT8		CT20		KO
CT8	11.5381	0.0194219		CT8	11.629	0.0473768		CT8	11.3187	0.0225414		CT8	11.4953	0.0920759		1.3	11.5381	2	14.0441	3	4.7733
CT20	14.0441	0.155116		CT20	15.9035	0.0501035		CT20	14.3709	0.0475387		CT20	14.7729	0.573148		0.8	11.629	2	15.9035	3	3.04459
PerKO CT20	4.7733	0.02751		PerKO CT20	3.04459	0.0628863		PerKO CT20	5.54755	0.123408		KO	4.45515	0.739845		0.7	11.3187	2	14.3709	3	5.54755
BRG1 ChIP_1	Reverba TSS			BRG1 ChIP_2	Reverba TSS			BRG1 ChIP_3	Reverba TSS			Reverba TSS	average	SEM
graph	% of inp	SD		graph	% of inp	SD		graph	% of inp	SD		graph	% of input	STDEV()/SQRT(COUNT()			CT8		CT20		KO
CT8	6.24998	0.0238476		CT8	6.67742	0.0276853		CT8	5.28675	0.13755		CT8	6.07139	0.411264		1	6.24998	2	8.35206	3	1.96974
CT20	8.35206	0.0589096		CT20	6.96506	0.0442576		CT20	8.86131	0.111902		CT20	8.05948	0.566612		1	6.67742	2	6.96506	3	1.74846
PerKO CT20	1.96974	0.0268714		PerKO CT20	1.74846	0.141348		PerKO CT20	2.60668	0.341663		KO	2.1083	0.25725		1	5.28675	2	8.86131	3	2.60668
BRG1 ChIP_1	Cry2 TSS			BRG1 ChIP_2	Cry2 TSS			BRG1 ChIP_3	Cry2 TSS			Cry2 TSS	average	SEM
graph	% of inp	SD		graph	% of inp	SD		graph	% of inp	SD		graph	% of input	STDEV()/SQRT(COUNT()			CT8		CT20		KO
CT8	15.4669	0.12709		CT8	15.7848	0.227294		CT8	15.2652	0.0730485		CT8	15.5056	0.151234		1.3	15.4669	2.2	18.3675	3	5.68139
CT20	18.3675	0.041327		CT20	18.4849	0.155726		CT20	23.2541	0.083324		CT20	20.0355	1.60966		0.7	15.7848	1.8	18.4849	3	4.20449
PerKO CT20	5.68139	0.181697		PerKO CT20	4.20449	0.360732		PerKO CT20	10.1846	0.127392		KO	6.69015	1.79848		0.8	15.2652	2	23.2541	3	10.1846
BRG1 ChIP_1	Rorc TSS			BRG1 ChIP_2	Rorc TSS			BRG1 ChIP_3	Rorc TSS			Rorc TSS	average	SEM
graph	% of inp	SD		graph	% of inp	SD		graph	% of inp	SD		graph	% of input	STDEV()/SQRT(COUNT()			CT8		CT20		KO
CT8	14.7263	0.355518		CT8	12.7617	0.0746539		CT8	10.6211	0.0776882		CT8	12.703	1.18545		1	14.7263	2	10.7453	3	9.91341
CT20	10.7453	0.105468		CT20	16.0684	0.774468		CT20	7.63217	0.110706		CT20	11.482	2.46303		1	12.7617	2	16.0684	3	6.65867
PerKO CT20	9.91341	0.0993543		PerKO CT20	6.65867	0.1428		PerKO CT20	10.3759	0.0345542		KO	8.98267	1.16965		1	10.6211	2	7.63217	3	10.3759

## Sheet: graphs
BRG1 ChIP_1	Per1 TSS			BRG1 ChIP_2	Per1 TSS			BRG1 ChIP_3	Per1 TSS			Per1 TSS	average	SEM
graph	% of inp	SD		graph	% of inp	SD		graph	% of inp	SD		graph	% of input	STDEV()/SQRT(COUNT()			CT8		CT20		KO
CT8	6.04828	0.0276184		CT8	6.75227	0.041572		CT8	5.6683	0.0675598		CT8	6.15628	0.317542		1	6.04828	2	10.5906	3	2.34268
CT20	10.5906	0.192673		CT20	9.2485	0.0683876		CT20	11.5808	0.233022		CT20	10.4733	0.675821		1	6.75227	2	9.2485	3	1.88003
PerKO CT20	2.34268	0.194		PerKO CT20	1.88003	0.0832166		PerKO CT20	3.34626	0.117322		KO	2.52299	0.432759		1	5.6683	2	11.5808	3	3.34626
BRG1 ChIP_1	Dbp TSS			BRG1 ChIP_2	Dbp TSS			BRG1 ChIP_3	Dbp TSS			Dbp TSS	average	SEM
graph	% of inp	SD		graph	% of inp	SD		graph	% of inp	SD		graph	% of input	STDEV()/SQRT(COUNT()			CT8		CT20		KO
CT8	7.80231	0.0883784		CT8	9.82997	0.175946		CT8	7.62867	0.188145		CT8	8.42032	0.706606		1	7.80231	2	9.46961	3	2.29646
CT20	9.46961	0.273847		CT20	13.2486	0.242082		CT20	11.4107	0.199508		CT20	11.3763	1.09102		1	9.82997	2	13.2486	3	1.77265
PerKO CT20	2.29646	0.0795692		PerKO CT20	1.77265	0.19518		PerKO CT20	2.73725	0.25395		KO	2.26879	0.278801		1	7.62867	2	11.4107	3	2.73725
BRG1 ChIP_1	Per2 TSS			BRG1 ChIP_2	Per2 TSS			BRG1 ChIP_3	Per2 TSS			Per2 TSS	average	SEM
graph	% of inp	SD		graph	% of inp	SD		graph	% of inp	SD		graph	% of input	STDEV()/SQRT(COUNT()			CT8		CT20		KO
CT8	11.5381	0.0194219		CT8	11.629	0.0473768		CT8	11.3187	0.0225414		CT8	11.4953	0.0920759		1	11.5381	2	14.0441	3	4.7733
CT20	14.0441	0.155116		CT20	15.9035	0.0501035		CT20	14.3709	0.0475387		CT20	14.7729	0.573148		1	11.629	2	15.9035	3	3.04459
PerKO CT20	4.7733	0.02751		PerKO CT20	3.04459	0.0628863		PerKO CT20	5.54755	0.123408		KO	4.45515	0.739845		1	11.3187	2	14.3709	3	5.54755
BRG1 ChIP_1	Reverba TSS			BRG1 ChIP_2	Reverba TSS			BRG1 ChIP_3	Reverba TSS			Reverba TSS	average	SEM
graph	% of inp	SD		graph	% of inp	SD		graph	% of inp	SD		graph	% of input	STDEV()/SQRT(COUNT()			CT8		CT20		KO
CT8	6.24998	0.0238476		CT8	6.67742	0.0276853		CT8	5.28675	0.13755		CT8	6.07139	0.411264		1	6.24998	2	8.35206	3	1.96974
CT20	8.35206	0.0589096		CT20	6.96506	0.0442576		CT20	8.86131	0.111902		CT20	8.05948	0.566612		1	6.67742	2	6.96506	3	1.74846
PerKO CT20	1.96974	0.0268714		PerKO CT20	1.74846	0.141348		PerKO CT20	2.60668	0.341663		KO	2.1083	0.25725		1	5.28675	2	8.86131	3	2.60668
BRG1 ChIP_1	Cry2 TSS			BRG1 ChIP_2	Cry2 TSS			BRG1 ChIP_3	Cry2 TSS			Cry2 TSS	average	SEM
graph	% of inp	SD		graph	% of inp	SD		graph	% of inp	SD		graph	% of input	STDEV()/SQRT(COUNT()			CT8		CT20		KO
CT8	15.4669	0.12709		CT8	15.7848	0.227294		CT8	15.2652	0.0730485		CT8	15.5056	0.151234		1	15.4669	2	18.3675	3	5.68139
CT20	18.3675	0.041327		CT20	18.4849	0.155726		CT20	23.2541	0.083324		CT20	20.0355	1.60966		1	15.7848	2	18.4849	3	4.20449
PerKO CT20	5.68139	0.181697		PerKO CT20	4.20449	0.360732		PerKO CT20	10.1846	0.127392		KO	6.69015	1.79848		1	15.2652	2	23.2541	3	10.1846
BRG1 ChIP_1	Rorc TSS			BRG1 ChIP_2	Rorc TSS			BRG1 ChIP_3	Rorc TSS			Rorc TSS	average	SEM
graph	% of inp	SD		graph	% of inp	SD		graph	% of inp	SD		graph	% of input	STDEV()/SQRT(COUNT()			CT8		CT20		KO
CT8	14.7263	0.355518		CT8	12.7617	0.0746539		CT8	10.6211	0.0776882		CT8	12.703	1.18545		1	14.7263	2	10.7453	3	9.91341
CT20	10.7453	0.105468		CT20	16.0684	0.774468		CT20	7.63217	0.110706		CT20	11.482	2.46303		1	12.7617	2	16.0684	3	6.65867
PerKO CT20	9.91341	0.0993543		PerKO CT20	6.65867	0.1428		PerKO CT20	10.3759	0.0345542		KO	8.98267	1.16965		1	10.6211	2	7.63217	3	10.3759
																t-test	CT8 to CT20	CT20 to KO
																Per1	0.00596237	0.00066826
																Dbp	0.0482418	0.00516119
																Per2	0.0133596	0.00748944
																Reverba	0.0858018	0.00191268
																Cry2	0.0526051	0.000646764
																Rorc	0.323054	0.279966

## Sheet: Raw_replicate1
	Well	Fluor	Target	Content	Sample	Biological Set Name	Cq	Cq Mean	Cq Std. Dev	Starting Quantity (SQ)	Log Starting Quantity	SQ Mean	SQ Std. Dev	Set Point	Well Note
	A01	SYBR	Per1 Prom	Unkn	inpX CT8		23.5067	23.5067	0				0	60
	A02	SYBR	Per1 Prom	Unkn	inpX CT8		23.2888	23.2888	0				0	60
	A03	SYBR	Per1 Prom	Unkn	inpX CT8		23.4489	23.4489	0				0	60
	A04	SYBR	Dbp Prom	Unkn	inpX CT8		27.357	27.357	0				0	60
	A05	SYBR	Dbp Prom	Unkn	inpX CT8		27.1016	27.1016	0				0	60
	A06	SYBR	Dbp Prom	Unkn	inpX CT8		27.5659	27.5659	0				0	60
	A07	SYBR	Per2 Prom	Unkn	inpX CT8		24.1893	24.1893	0				0	60
	A08	SYBR	Per2 Prom	Unkn	inpX CT8		24.2056	24.2056	0				0	60
	A09	SYBR	Per2 Prom	Unkn	inpX CT8		24.3016	24.3016	0				0	60
	A10	SYBR	Reverba Prom	Unkn	inpX CT8		23.3794	23.3794	0				0	60
	A11	SYBR	Reverba Prom	Unkn	inpX CT8		23.2614	23.2614	0				0	60
	A12	SYBR	Reverba Prom	Unkn	inpX CT8		23.59	23.59	0				0	60
	B01	SYBR	Per1 Prom	Unkn	inpX CT20		23.5481	23.5481	0				0	60
	B02	SYBR	Per1 Prom	Unkn	inpX CT20		23.5852	23.5852	0				0	60
	B03	SYBR	Per1 Prom	Unkn	inpX CT20		23.4362	23.4362	0				0	60
	B04	SYBR	Dbp Prom	Unkn	inpX CT20		27.5064	27.5064	0				0	60
	B05	SYBR	Dbp Prom	Unkn	inpX CT20		27.5541	27.5541	0				0	60
	B06	SYBR	Dbp Prom	Unkn	inpX CT20		27.6027	27.6027	0				0	60
	B07	SYBR	Per2 Prom	Unkn	inpX CT20		24.0692	24.0692	0				0	60
	B08	SYBR	Per2 Prom	Unkn	inpX CT20		24.1154	24.1154	0				0	60
	B09	SYBR	Per2 Prom	Unkn	inpX CT20		24.2587	24.2587	0				0	60
	B10	SYBR	Reverba Prom	Unkn	inpX CT20		23.559	23.559	0				0	60
	B11	SYBR	Reverba Prom	Unkn	inpX CT20		23.6276	23.6276	0				0	60
	B12	SYBR	Reverba Prom	Unkn	inpX CT20		23.4437	23.4437	0				0	60
	C01	SYBR	Per1 Prom	Unkn	inpX PerKO		23.093	23.093	0				0	60
	C02	SYBR	Per1 Prom	Unkn	inpX PerKO		23.1963	23.1963	0				0	60
	C03	SYBR	Per1 Prom	Unkn	inpX PerKO		23.2742	23.2742	0				0	60
	C04	SYBR	Dbp Prom	Unkn	inpX PerKO		27.095	27.095	0				0	60
	C05	SYBR	Dbp Prom	Unkn	inpX PerKO		27.3672	27.3672	0				0	60
	C06	SYBR	Dbp Prom	Unkn	inpX PerKO		27.0068	27.0068	0				0	60
	C07	SYBR	Per2 Prom	Unkn	inpX PerKO		24.1684	24.1684	0				0	60
	C08	SYBR	Per2 Prom	Unkn	inpX PerKO		24.1144	24.1144	0				0	60
	C09	SYBR	Per2 Prom	Unkn	inpX PerKO		24.1781	24.1781	0				0	60
	C10	SYBR	Reverba Prom	Unkn	inpX PerKO		23.149	23.149	0				0	60
	C11	SYBR	Reverba Prom	Unkn	inpX PerKO		22.8361	22.8361	0				0	60
	C12	SYBR	Reverba Prom	Unkn	inpX PerKO		23.1762	23.1762	0				0	60
	D01	SYBR	Per1 Prom	Unkn	BRG1 ChIPX CT8		24.1205	24.1205	0				0	60
	D02	SYBR	Per1 Prom	Unkn	BRG1 ChIPX CT8		24.1284	24.1284	0				0	60
	D03	SYBR	Per1 Prom	Unkn	BRG1 ChIPX CT8		24.1718	24.1718	0				0	60
	D04	SYBR	Dbp Prom	Unkn	BRG1 ChIPX CT8		27.7931	27.7931	0				0	60
	D05	SYBR	Dbp Prom	Unkn	BRG1 ChIPX CT8		27.6881	27.6881	0				0	60
	D06	SYBR	Dbp Prom	Unkn	BRG1 ChIPX CT8		27.6175	27.6175	0				0	60
	D07	SYBR	Per2 Prom	Unkn	BRG1 ChIPX CT8		24.0147	24.0147	0				0	60
	D08	SYBR	Per2 Prom	Unkn	BRG1 ChIPX CT8		24.0145	24.0145	0				0	60
	D09	SYBR	Per2 Prom	Unkn	BRG1 ChIPX CT8		24.0482	24.0482	0				0	60
	D10	SYBR	Reverba Prom	Unkn	BRG1 ChIPX CT8		24.1111	24.1111	0				0	60
	D11	SYBR	Reverba Prom	Unkn	BRG1 ChIPX CT8		24.0636	24.0636	0				0	60
	D12	SYBR	Reverba Prom	Unkn	BRG1 ChIPX CT8		24.0904	24.0904	0				0	60
	E01	SYBR	Per1 Prom	Unkn	BRG1 ChIPX CT20		23.2179	23.2179	0				0	60
	E02	SYBR	Per1 Prom	Unkn	BRG1 ChIPX CT20		23.5487	23.5487	0				0	60
	E03	SYBR	Per1 Prom	Unkn	BRG1 ChIPX CT20		23.5545	23.5545	0				0	60
	E04	SYBR	Dbp Prom	Unkn	BRG1 ChIPX CT20		27.3916	27.3916	0				0	60
	E05	SYBR	Dbp Prom	Unkn	BRG1 ChIPX CT20		27.5769	27.5769	0				0	60
	E06	SYBR	Dbp Prom	Unkn	BRG1 ChIPX CT20		27.9306	27.9306	0				0	60
	E07	SYBR	Per2 Prom	Unkn	BRG1 ChIPX CT20		23.4852	23.4852	0				0	60
	E08	SYBR	Per2 Prom	Unkn	BRG1 ChIPX CT20		23.7854	23.7854	0				0	60
	E09	SYBR	Per2 Prom	Unkn	BRG1 ChIPX CT20		23.7028	23.7028	0				0	60
	E10	SYBR	Reverba Prom	Unkn	BRG1 ChIPX CT20		23.8684	23.8684	0				0	60
	E11	SYBR	Reverba Prom	Unkn	BRG1 ChIPX CT20		23.7874	23.7874	0				0	60
	E12	SYBR	Reverba Prom	Unkn	BRG1 ChIPX CT20		23.7538	23.7538	0				0	60
	F01	SYBR	Per1 Prom	Unkn	BRG1ChIPX PerKO		25.0623	25.0623	0				0	60
	F02	SYBR	Per1 Prom	Unkn	BRG1ChIPX PerKO		25.4307	25.4307	0				0	60
	F03	SYBR	Per1 Prom	Unkn	BRG1ChIPX PerKO		25.3518	25.3518	0				0	60
	F04	SYBR	Dbp Prom	Unkn	BRG1ChIPX PerKO		29.2768	29.2768	0				0	60
	F05	SYBR	Dbp Prom	Unkn	BRG1ChIPX PerKO		29.2004	29.2004	0				0	60
	F06	SYBR	Dbp Prom	Unkn	BRG1ChIPX PerKO		29.3595	29.3595	0				0	60
	F07	SYBR	Per2 Prom	Unkn	BRG1ChIPX PerKO		25.2353	25.2353	0				0	60
	F08	SYBR	Per2 Prom	Unkn	BRG1ChIPX PerKO		25.2376	25.2376	0				0	60
	F09	SYBR	Per2 Prom	Unkn	BRG1ChIPX PerKO		25.1888	25.1888	0				0	60
	F10	SYBR	Reverba Prom	Unkn	BRG1ChIPX PerKO		25.4278	25.4278	0				0	60
	F11	SYBR	Reverba Prom	Unkn	BRG1ChIPX PerKO		25.3889	25.3889	0				0	60
	F12	SYBR	Reverba Prom	Unkn	BRG1ChIPX PerKO		25.3763	25.3763	0				0	60
	G01	SYBR	RorC Prom	Unkn	inpX CT8		23.5752	23.5752	0				0	60
	G02	SYBR	RorC Prom	Unkn	inpX CT8		23.4121	23.4121	0				0	60
	G03	SYBR	RorC Prom	Unkn	inpX CT8		23.3085	23.3085	0				0	60
	G04	SYBR	RorC Prom	Unkn	inpX CT20		23.1858	23.1858	0				0	60
	G05	SYBR	RorC Prom	Unkn	inpX CT20		23.1529	23.1529	0				0	60
	G06	SYBR	RorC Prom	Unkn	inpX CT20		22.9687	22.9687	0				0	60
	G07	SYBR	RorC Prom	Unkn	BRG1 ChIPX CT8		23.0096	23.0096	0				0	60
	G08	SYBR	RorC Prom	Unkn	BRG1 ChIPX CT8		23.1409	23.1409	0				0	60
	G09	SYBR	RorC Prom	Unkn	BRG1 ChIPX CT8		22.4701	22.4701	0				0	60
	G10	SYBR	RorC Prom	Unkn	BRG1 ChIPX CT20		23.0776	23.0776	0				0	60
	G11	SYBR	RorC Prom	Unkn	BRG1 ChIPX CT20		22.879	22.879	0				0	60
	G12	SYBR	RorC Prom	Unkn	BRG1 ChIPX CT20		23.0398	23.0398	0				0	60
	H01	SYBR	RorC Prom	Unkn	inpX PerKO		23.6837	23.6837	0				0	60
	H02	SYBR	RorC Prom	Unkn	inpX PerKO		23.5923	23.5923	0				0	60
	H03	SYBR	RorC Prom	Unkn	inpX PerKO		23.5447	23.5447	0				0	60
	H04	SYBR		Unkn				0	0			0	0	60
	H05	SYBR		Unkn				0	0			0	0	60
	H06	SYBR		Unkn				0	0			0	0	60
	H07	SYBR	RorC Prom	Unkn	BRG1ChIPX PerKO		23.6643	23.6643	0				0	60
	H08	SYBR	RorC Prom	Unkn	BRG1ChIPX PerKO		23.5056	23.5056	0				0	60
	H09	SYBR	RorC Prom	Unkn	BRG1ChIPX PerKO		23.6885	23.6885	0				0	60
	H10	SYBR		Unkn				0	0			0	0	60
	H11	SYBR		Unkn				0	0			0	0	60
	H12	SYBR		Unkn				0	0			0	0	60

## Sheet: Raw_replicate2
	Well	Fluor	Target	Content	Sample	Biological Set Name	Cq	Cq Mean	Cq Std. Dev	Starting Quantity (SQ)	Log Starting Quantity	SQ Mean	SQ Std. Dev	Set Point	Well Note
	A01	SYBR	Per1 Prom	Unkn	inpX CT8		22.8686	22.8686	0				0	60
	A02	SYBR	Per1 Prom	Unkn	inpX CT8		23.0512	23.0512	0				0	60
	A03	SYBR	Per1 Prom	Unkn	inpX CT8		22.9442	22.9442	0				0	60
	A04	SYBR	Dbp Prom	Unkn	inpX CT8		26.8333	26.8333	0				0	60
	A05	SYBR	Dbp Prom	Unkn	inpX CT8		26.5649	26.5649	0				0	60
	A06	SYBR	Dbp Prom	Unkn	inpX CT8		26.6967	26.6967	0				0	60
	A07	SYBR	Per2 Prom	Unkn	inpX CT8		23.7105	23.7105	0				0	60
	A08	SYBR	Per2 Prom	Unkn	inpX CT8		23.4203	23.4203	0				0	60
	A09	SYBR	Per2 Prom	Unkn	inpX CT8		23.3343	23.3343	0				0	60
	A10	SYBR	Reverba Prom	Unkn	inpX CT8		22.7182	22.7182	0				0	60
	A11	SYBR	Reverba Prom	Unkn	inpX CT8		22.9662	22.9662	0				0	60
	A12	SYBR	Reverba Prom	Unkn	inpX CT8		22.7184	22.7184	0				0	60
	B01	SYBR	Per1 Prom	Unkn	inpX CT20		23.2257	23.2257	0				0	60
	B02	SYBR	Per1 Prom	Unkn	inpX CT20		23.3548	23.3548	0				0	60
	B03	SYBR	Per1 Prom	Unkn	inpX CT20		23.2917	23.2917	0				0	60
	B04	SYBR	Dbp Prom	Unkn	inpX CT20		27.166	27.166	0				0	60
	B05	SYBR	Dbp Prom	Unkn	inpX CT20		26.9802	26.9802	0				0	60
	B06	SYBR	Dbp Prom	Unkn	inpX CT20		27.2269	27.2269	0				0	60
	B07	SYBR	Per2 Prom	Unkn	inpX CT20		24.2169	24.2169	0				0	60
	B08	SYBR	Per2 Prom	Unkn	inpX CT20		24.1215	24.1215	0				0	60
	B09	SYBR	Per2 Prom	Unkn	inpX CT20		23.6578	23.6578	0				0	60
	B10	SYBR	Reverba Prom	Unkn	inpX CT20		22.7559	22.7559	0				0	60
	B11	SYBR	Reverba Prom	Unkn	inpX CT20		23.133	23.133	0				0	60
	B12	SYBR	Reverba Prom	Unkn	inpX CT20		22.8121	22.8121	0				0	60
	C01	SYBR	Per1 Prom	Unkn	inpX PerKO		22.9977	22.9977	0				0	60
	C02	SYBR	Per1 Prom	Unkn	inpX PerKO		23.2065	23.2065	0				0	60
	C03	SYBR	Per1 Prom	Unkn	inpX PerKO		23.1318	23.1318	0				0	60
	C04	SYBR	Dbp Prom	Unkn	inpX PerKO		27.0892	27.0892	0				0	60
	C05	SYBR	Dbp Prom	Unkn	inpX PerKO		27.3356	27.3356	0				0	60
	C06	SYBR	Dbp Prom	Unkn	inpX PerKO		27.1026	27.1026	0				0	60
	C07	SYBR	Per2 Prom	Unkn	inpX PerKO		24.0638	24.0638	0				0	60
	C08	SYBR	Per2 Prom	Unkn	inpX PerKO		23.9411	23.9411	0				0	60
	C09	SYBR	Per2 Prom	Unkn	inpX PerKO		24.1877	24.1877	0				0	60
	C10	SYBR	Reverba Prom	Unkn	inpX PerKO		22.6945	22.6945	0				0	60
	C11	SYBR	Reverba Prom	Unkn	inpX PerKO		22.929	22.929	0				0	60
	C12	SYBR	Reverba Prom	Unkn	inpX PerKO		23.0667	23.0667	0				0	60
	D01	SYBR	Per1 Prom	Unkn	BRG1 ChIPX CT8		23.4736	23.4736	0				0	60
	D02	SYBR	Per1 Prom	Unkn	BRG1 ChIPX CT8		23.5503	23.5503	0				0	60
	D03	SYBR	Per1 Prom	Unkn	BRG1 ChIPX CT8		23.5398	23.5398	0				0	60
	D04	SYBR	Dbp Prom	Unkn	BRG1 ChIPX CT8		26.7897	26.7897	0				0	60
	D05	SYBR	Dbp Prom	Unkn	BRG1 ChIPX CT8		26.8559	26.8559	0				0	60
	D06	SYBR	Dbp Prom	Unkn	BRG1 ChIPX CT8		26.5235	26.5235	0				0	60
	D07	SYBR	Per2 Prom	Unkn	BRG1 ChIPX CT8		23.2981	23.2981	0				0	60
	D08	SYBR	Per2 Prom	Unkn	BRG1 ChIPX CT8		23.2159	23.2159	0				0	60
	D09	SYBR	Per2 Prom	Unkn	BRG1 ChIPX CT8		23.2979	23.2979	0				0	60
	D10	SYBR	Reverba Prom	Unkn	BRG1 ChIPX CT8		23.3747	23.3747	0				0	60
	D11	SYBR	Reverba Prom	Unkn	BRG1 ChIPX CT8		23.3615	23.3615	0				0	60
	D12	SYBR	Reverba Prom	Unkn	BRG1 ChIPX CT8		23.4146	23.4146	0				0	60
	E01	SYBR	Per1 Prom	Unkn	BRG1 ChIPX CT20		23.3478	23.3478	0				0	60
	E02	SYBR	Per1 Prom	Unkn	BRG1 ChIPX CT20		23.4798	23.4798	0				0	60
	E03	SYBR	Per1 Prom	Unkn	BRG1 ChIPX CT20		23.3826	23.3826	0				0	60
	E04	SYBR	Dbp Prom	Unkn	BRG1 ChIPX CT20		26.8303	26.8303	0				0	60
	E05	SYBR	Dbp Prom	Unkn	BRG1 ChIPX CT20		26.4408	26.4408	0				0	60
	E06	SYBR	Dbp Prom	Unkn	BRG1 ChIPX CT20		26.8846	26.8846	0				0	60
	E07	SYBR	Per2 Prom	Unkn	BRG1 ChIPX CT20		23.2969	23.2969	0				0	60
	E08	SYBR	Per2 Prom	Unkn	BRG1 ChIPX CT20		23.3871	23.3871	0				0	60
	E09	SYBR	Per2 Prom	Unkn	BRG1 ChIPX CT20		23.3042	23.3042	0				0	60
	E10	SYBR	Reverba Prom	Unkn	BRG1 ChIPX CT20		23.4725	23.4725	0				0	60
	E11	SYBR	Reverba Prom	Unkn	BRG1 ChIPX CT20		23.4046	23.4046	0				0	60
	E12	SYBR	Reverba Prom	Unkn	BRG1 ChIPX CT20		23.3894	23.3894	0				0	60
	F01	SYBR	Per1 Prom	Unkn	BRG1ChIPX PerKO		25.4961	25.4961	0				0	60
	F02	SYBR	Per1 Prom	Unkn	BRG1ChIPX PerKO		25.6165	25.6165	0				0	60
	F03	SYBR	Per1 Prom	Unkn	BRG1ChIPX PerKO		25.4568	25.4568	0				0	60
	F04	SYBR	Dbp Prom	Unkn	BRG1ChIPX PerKO		29.6946	29.6946	0				0	60
	F05	SYBR	Dbp Prom	Unkn	BRG1ChIPX PerKO		29.8546	29.8546	0				0	60
	F06	SYBR		Unkn				0	0			0	0	60
	F07	SYBR	Per2 Prom	Unkn	BRG1ChIPX PerKO		25.7567	25.7567	0				0	60
	F08	SYBR	Per2 Prom	Unkn	BRG1ChIPX PerKO		25.8511	25.8511	0				0	60
	F09	SYBR	Per2 Prom	Unkn	BRG1ChIPX PerKO		25.7319	25.7319	0				0	60
	F10	SYBR	Reverba Prom	Unkn	BRG1ChIPX PerKO		25.4004	25.4004	0				0	60
	F11	SYBR	Reverba Prom	Unkn	BRG1ChIPX PerKO		25.5596	25.5596	0				0	60
	F12	SYBR	Reverba Prom	Unkn	BRG1ChIPX PerKO		25.2777	25.2777	0				0	60
	G01	SYBR	RorC Prom	Unkn	inpX CT8		22.9452	22.9452	0				0	60
	G02	SYBR	RorC Prom	Unkn	inpX CT8		22.7044	22.7044	0				0	60
	G03	SYBR	RorC Prom	Unkn	inpX CT8		22.6092	22.6092	0				0	60
	G04	SYBR	RorC Prom	Unkn	inpX CT20		22.5969	22.5969	0				0	60
	G05	SYBR	RorC Prom	Unkn	inpX CT20		22.7019	22.7019	0				0	60
	G06	SYBR	RorC Prom	Unkn	inpX CT20		22.6571	22.6571	0				0	60
	G07	SYBR	RorC Prom	Unkn	BRG1 ChIPX CT8		22.4851	22.4851	0				0	60
	G08	SYBR	RorC Prom	Unkn	BRG1 ChIPX CT8		22.3423	22.3423	0				0	60
	G09	SYBR	RorC Prom	Unkn	BRG1 ChIPX CT8		22.376	22.376	0				0	60
	G10	SYBR	RorC Prom	Unkn	BRG1 ChIPX CT20		22.3656	22.3656	0				0	60
	G11	SYBR	RorC Prom	Unkn	BRG1 ChIPX CT20		21.0752	21.0752	0				0	60
	G12	SYBR	RorC Prom	Unkn	BRG1 ChIPX CT20		22.4624	22.4624	0				0	60
	H01	SYBR	RorC Prom	Unkn	inpX PerKO		24.1236	24.1236	0				0	60
	H02	SYBR	RorC Prom	Unkn	inpX PerKO		23.8961	23.8961	0				0	60
	H03	SYBR	RorC Prom	Unkn	inpX PerKO		23.9852	23.9852	0				0	60
	H04	SYBR		Unkn				0	0			0	0	60
	H05	SYBR		Unkn				0	0			0	0	60
	H06	SYBR		Unkn				0	0			0	0	60
	H07	SYBR	RorC Prom	Unkn	BRG1ChIPX PerKO		24.634	24.634	0				0	60
	H08	SYBR	RorC Prom	Unkn	BRG1ChIPX PerKO		24.7027	24.7027	0				0	60
	H09	SYBR	RorC Prom	Unkn	BRG1ChIPX PerKO		24.4283	24.4283	0				0	60
	H10	SYBR		Unkn				0	0			0	0	60
	H11	SYBR	Dbp Prom	Unkn	BRG1ChIPX PerKO		29.4663	29.4663	0				0	60
	H12	SYBR		Unkn				0	0			0	0	60

## Sheet: Raw_replicate3
	Well	Fluor	Target	Content	Sample	Biological Set Name	Cq	Cq Mean	Cq Std. Dev	Starting Quantity (SQ)	Log Starting Quantity	SQ Mean	SQ Std. Dev	Set Point	Well Note
	A01	SYBR	Per1 Prom	Unkn	inpX CT8		23.3593	23.3593	0				0	60
	A02	SYBR	Per1 Prom	Unkn	inpX CT8		23.4168	23.4168	0				0	60
	A03	SYBR	Per1 Prom	Unkn	inpX CT8		23.4808	23.4808	0				0	60
	A04	SYBR	Dbp Prom	Unkn	inpX CT8		27.1481	27.1481	0				0	60
	A05	SYBR	Dbp Prom	Unkn	inpX CT8		27.113	27.113	0				0	60
	A06	SYBR	Dbp Prom	Unkn	inpX CT8		27.0643	27.0643	0				0	60
	A07	SYBR	Per2 Prom	Unkn	inpX CT8		24.532	24.532	0				0	60
	A08	SYBR	Per2 Prom	Unkn	inpX CT8		24.39	24.39	0				0	60
	A09	SYBR	Per2 Prom	Unkn	inpX CT8		24.5898	24.5898	0				0	60
	A10	SYBR	Reverba Prom	Unkn	inpX CT8		23.5995	23.5995	0				0	60
	A11	SYBR	Reverba Prom	Unkn	inpX CT8		23.4384	23.4384	0				0	60
	A12	SYBR	Reverba Prom	Unkn	inpX CT8		23.6344	23.6344	0				0	60
	B01	SYBR	Per1 Prom	Unkn	inpX CT20		23.7748	23.7748	0				0	60
	B02	SYBR	Per1 Prom	Unkn	inpX CT20		23.8078	23.8078	0				0	60
	B03	SYBR	Per1 Prom	Unkn	inpX CT20		23.6353	23.6353	0				0	60
	B04	SYBR	Dbp Prom	Unkn	inpX CT20		27.5586	27.5586	0				0	60
	B05	SYBR	Dbp Prom	Unkn	inpX CT20		27.5456	27.5456	0				0	60
	B06	SYBR	Dbp Prom	Unkn	inpX CT20		27.6283	27.6283	0				0	60
	B07	SYBR	Per2 Prom	Unkn	inpX CT20		24.7314	24.7314	0				0	60
	B08	SYBR	Per2 Prom	Unkn	inpX CT20		24.7975	24.7975	0				0	60
	B09	SYBR	Per2 Prom	Unkn	inpX CT20		24.4707	24.4707	0				0	60
	B10	SYBR	Reverba Prom	Unkn	inpX CT20		24.1573	24.1573	0				0	60
	B11	SYBR	Reverba Prom	Unkn	inpX CT20		23.4414	23.4414	0				0	60
	B12	SYBR	Reverba Prom	Unkn	inpX CT20		24.2215	24.2215	0				0	60
	C01	SYBR	Per1 Prom	Unkn	inpX PerKO		23.6815	23.6815	0				0	60
	C02	SYBR	Per1 Prom	Unkn	inpX PerKO		23.7612	23.7612	0				0	60
	C03	SYBR	Per1 Prom	Unkn	inpX PerKO		24.1228	24.1228	0				0	60
	C04	SYBR	Dbp Prom	Unkn	inpX PerKO		27.4049	27.4049	0				0	60
	C05	SYBR	Dbp Prom	Unkn	inpX PerKO		27.4373	27.4373	0				0	60
	C06	SYBR	Dbp Prom	Unkn	inpX PerKO		27.7732	27.7732	0				0	60
	C07	SYBR	Per2 Prom	Unkn	inpX PerKO		24.7173	24.7173	0				0	60
	C08	SYBR	Per2 Prom	Unkn	inpX PerKO		24.9056	24.9056	0				0	60
	C09	SYBR	Per2 Prom	Unkn	inpX PerKO		25.0133	25.0133	0				0	60
	C10	SYBR	Reverba Prom	Unkn	inpX PerKO		23.867	23.867	0				0	60
	C11	SYBR	Reverba Prom	Unkn	inpX PerKO		23.85	23.85	0				0	60
	C12	SYBR	Reverba Prom	Unkn	inpX PerKO		23.7734	23.7734	0				0	60
	D01	SYBR	Per1 Prom	Unkn	BRG1 ChIPX CT8		24.1717	24.1717	0				0	60
	D02	SYBR	Per1 Prom	Unkn	BRG1 ChIPX CT8		24.2355	24.2355	0				0	60
	D03	SYBR	Per1 Prom	Unkn	BRG1 ChIPX CT8		24.3068	24.3068	0				0	60
	D04	SYBR	Dbp Prom	Unkn	BRG1 ChIPX CT8		27.5266	27.5266	0				0	60
	D05	SYBR	Dbp Prom	Unkn	BRG1 ChIPX CT8		27.6718	27.6718	0				0	60
	D06	SYBR	Dbp Prom	Unkn	BRG1 ChIPX CT8		27.2985	27.2985	0				0	60
	D07	SYBR	Per2 Prom	Unkn	BRG1 ChIPX CT8		24.3163	24.3163	0				0	60
	D08	SYBR	Per2 Prom	Unkn	BRG1 ChIPX CT8		24.3509	24.3509	0				0	60
	D09	SYBR	Per2 Prom	Unkn	BRG1 ChIPX CT8		24.3085	24.3085	0				0	60
	D10	SYBR	Reverba Prom	Unkn	BRG1 ChIPX CT8		24.4108	24.4108	0				0	60
	D11	SYBR	Reverba Prom	Unkn	BRG1 ChIPX CT8		24.385	24.385	0				0	60
	D12	SYBR	Reverba Prom	Unkn	BRG1 ChIPX CT8		24.6351	24.6351	0				0	60
	E01	SYBR	Per1 Prom	Unkn	BRG1 ChIPX CT20		23.2618	23.2618	0				0	60
	E02	SYBR	Per1 Prom	Unkn	BRG1 ChIPX CT20		23.6967	23.6967	0				0	60
	E03	SYBR	Per1 Prom	Unkn	BRG1 ChIPX CT20		23.6243	23.6243	0				0	60
	E04	SYBR	Dbp Prom	Unkn	BRG1 ChIPX CT20		27.4886	27.4886	0				0	60
	E05	SYBR	Dbp Prom	Unkn	BRG1 ChIPX CT20		27.5155	27.5155	0				0	60
	E06	SYBR	Dbp Prom	Unkn	BRG1 ChIPX CT20		27.1573	27.1573	0				0	60
	E07	SYBR	Per2 Prom	Unkn	BRG1 ChIPX CT20		24.1137	24.1137	0				0	60
	E08	SYBR	Per2 Prom	Unkn	BRG1 ChIPX CT20		24.1182	24.1182	0				0	60
	E09	SYBR	Per2 Prom	Unkn	BRG1 ChIPX CT20		24.1982	24.1982	0				0	60
	E10	SYBR	Reverba Prom	Unkn	BRG1 ChIPX CT20		24.0166	24.0166	0				0	60
	E11	SYBR	Reverba Prom	Unkn	BRG1 ChIPX CT20		24.0902	24.0902	0				0	60
	E12	SYBR	Reverba Prom	Unkn	BRG1 ChIPX CT20		24.2365	24.2365	0				0	60
	F01	SYBR	Per1 Prom	Unkn	BRG1ChIPX PerKO		25.3359	25.3359	0				0	60
	F02	SYBR	Per1 Prom	Unkn	BRG1ChIPX PerKO		25.4035	25.4035	0				0	60
	F03	SYBR	Per1 Prom	Unkn	BRG1ChIPX PerKO		25.5643	25.5643	0				0	60
	F04	SYBR	Dbp Prom	Unkn	BRG1ChIPX PerKO		29.2566	29.2566	0				0	60
	F05	SYBR	Dbp Prom	Unkn	BRG1ChIPX PerKO		29.7008	29.7008	0				0	60
	F06	SYBR	Dbp Prom	Unkn	BRG1ChIPX PerKO		29.2655	29.2655	0				0	60
	F07	SYBR	Per2 Prom	Unkn	BRG1ChIPX PerKO		25.7525	25.7525	0				0	60
	F08	SYBR	Per2 Prom	Unkn	BRG1ChIPX PerKO		25.5952	25.5952	0				0	60
	F09	SYBR	Per2 Prom	Unkn	BRG1ChIPX PerKO		25.8386	25.8386	0				0	60
	F10	SYBR	Reverba Prom	Unkn	BRG1ChIPX PerKO		25.4551	25.4551	0				0	60
	F11	SYBR	Reverba Prom	Unkn	BRG1ChIPX PerKO		25.7212	25.7212	0				0	60
	F12	SYBR	Reverba Prom	Unkn	BRG1ChIPX PerKO		26.1333	26.1333	0				0	60
	G01	SYBR	RorC Prom	Unkn	inpX CT8		23.3648	23.3648	0				0	60
	G02	SYBR	RorC Prom	Unkn	inpX CT8		23.3616	23.3616	0				0	60
	G03	SYBR	RorC Prom	Unkn	inpX CT8		23.0372	23.0372	0				0	60
	G04	SYBR	RorC Prom	Unkn	inpX CT20		23.2125	23.2125	0				0	60
	G05	SYBR	RorC Prom	Unkn	inpX CT20		23.3216	23.3216	0				0	60
	G06	SYBR	RorC Prom	Unkn	inpX CT20		23.2716	23.2716	0				0	60
	G07	SYBR	RorC Prom	Unkn	BRG1 ChIPX CT8		23.2094	23.2094	0				0	60
	G08	SYBR	RorC Prom	Unkn	BRG1 ChIPX CT8		23.078	23.078	0				0	60
	G09	SYBR	RorC Prom	Unkn	BRG1 ChIPX CT8		23.2154	23.2154	0				0	60
	G10	SYBR	RorC Prom	Unkn	BRG1 ChIPX CT20		23.7862	23.7862	0				0	60
	G11	SYBR	RorC Prom	Unkn	BRG1 ChIPX CT20		23.5958	23.5958	0				0	60
	G12	SYBR	RorC Prom	Unkn	BRG1 ChIPX CT20		23.5932	23.5932	0				0	60
	H01	SYBR	RorC Prom	Unkn	inpX PerKO		24.2393	24.2393	0				0	60
	H02	SYBR	RorC Prom	Unkn	inpX PerKO		24.2657	24.2657	0				0	60
	H03	SYBR	RorC Prom	Unkn	inpX PerKO		24.0881	24.0881	0				0	60
	H04	SYBR		Unkn				0	0			0	0	60
	H05	SYBR		Unkn				0	0			0	0	60
	H06	SYBR		Unkn				0	0			0	0	60
	H07	SYBR	RorC Prom	Unkn	BRG1ChIPX PerKO		24.172	24.172	0				0	60
	H08	SYBR	RorC Prom	Unkn	BRG1ChIPX PerKO		24.1057	24.1057	0				0	60
	H09	SYBR	RorC Prom	Unkn	BRG1ChIPX PerKO		24.1558	24.1558	0				0	60
	H10	SYBR		Unkn				0	0			0	0	60
	H11	SYBR		Unkn				0	0			0	0	60
	H12	SYBR		Unkn				0	0			0	0	60

## Sheet: Raw_replicates1,2,3
	Well	Fluor	Target	Content	Sample	Biological Set Name	Cq	Cq Mean	Cq Std. Dev	Starting Quantity (SQ)	Log Starting Quantity	SQ Mean	SQ Std. Dev	Set Point	Well Note
	A01	SYBR	Cry2 Prom	Unkn	inpX CT8 1		24.3893	24.3893	0				0	60
	A02	SYBR	Cry2 Prom	Unkn	inpX CT8 1		24.2108	24.2108	0				0	60
	A03	SYBR	Cry2 Prom	Unkn	inpX CT8 1		24.1135	24.1135	0				0	60
	A04	SYBR	Cry2 Prom	Unkn	inpX CT8 2		23.8584	23.8584	0				0	60
	A05	SYBR	Cry2 Prom	Unkn	inpX CT8 2		23.7196	23.7196	0				0	60
	A06	SYBR	Cry2 Prom	Unkn	inpX CT8 2		23.7323	23.7323	0				0	60
	A07	SYBR	Cry2 Prom	Unkn	inpX CT8 3		23.6863	23.6863	0				0	60
	A08	SYBR	Cry2 Prom	Unkn	inpX CT8 3		23.5451	23.5451	0				0	60
	A09	SYBR	Cry2 Prom	Unkn	inpX CT8 3		23.9464	23.9464	0				0	60
	A10	SYBR		Unkn				0	0			0	0	60
	A11	SYBR		Unkn				0	0			0	0	60
	A12	SYBR		Unkn				0	0			0	0	60
	B01	SYBR	Cry2 Prom	Unkn	inpX CT20 1		23.8838	23.8838	0				0	60
	B02	SYBR	Cry2 Prom	Unkn	inpX CT20 1		23.7638	23.7638	0				0	60
	B03	SYBR	Cry2 Prom	Unkn	inpX CT20 1		24.0066	24.0066	0				0	60
	B04	SYBR	Cry2 Prom	Unkn	inpX CT20 2		23.6446	23.6446	0				0	60
	B05	SYBR	Cry2 Prom	Unkn	inpX CT20 2		23.8049	23.8049	0				0	60
	B06	SYBR	Cry2 Prom	Unkn	inpX CT20 2		23.4635	23.4635	0				0	60
	B07	SYBR	Cry2 Prom	Unkn	inpX CT20 3		23.4631	23.4631	0				0	60
	B08	SYBR	Cry2 Prom	Unkn	inpX CT20 3		23.8658	23.8658	0				0	60
	B09	SYBR	Cry2 Prom	Unkn	inpX CT20 3		23.4226	23.4226	0				0	60
	B10	SYBR		Unkn				0	0			0	0	60
	B11	SYBR		Unkn				0	0			0	0	60
	B12	SYBR		Unkn				0	0			0	0	60
	C01	SYBR	Cry2 Prom	Unkn	inpX PerKO 1		24.163	24.163	0				0	60
	C02	SYBR	Cry2 Prom	Unkn	inpX PerKO 1		24.0402	24.0402	0				0	60
	C03	SYBR	Cry2 Prom	Unkn	inpX PerKO 1		23.9895	23.9895	0				0	60
	C04	SYBR	Cry2 Prom	Unkn	inpX PerKO 2		24.7583	24.7583	0				0	60
	C05	SYBR	Cry2 Prom	Unkn	inpX PerKO 2		24.6475	24.6475	0				0	60
	C06	SYBR	Cry2 Prom	Unkn	inpX PerKO 2		24.6206	24.6206	0				0	60
	C07	SYBR	Cry2 Prom	Unkn	inpX PerKO 3		24.3804	24.3804	0				0	60
	C08	SYBR	Cry2 Prom	Unkn	inpX PerKO 3		24.426	24.426	0				0	60
	C09	SYBR	Cry2 Prom	Unkn	inpX PerKO 3		24.2675	24.2675	0				0	60
	C10	SYBR		Unkn				0	0			0	0	60
	C11	SYBR		Unkn				0	0			0	0	60
	C12	SYBR		Unkn				0	0			0	0	60
	D01	SYBR	Cry2 Prom	Unkn	BRG1ChIPX CT8 1		23.6965	23.6965	0				0	60
	D02	SYBR	Cry2 Prom	Unkn	BRG1ChIPX CT8 1		23.4629	23.4629	0				0	60
	D03	SYBR	Cry2 Prom	Unkn	BRG1ChIPX CT8 1		23.6666	23.6666	0				0	60
	D04	SYBR	Cry2 Prom	Unkn	BRG1ChIPX CT8 2		23.2229	23.2229	0				0	60
	D05	SYBR	Cry2 Prom	Unkn	BRG1ChIPX CT8 2		23.2617	23.2617	0				0	60
	D06	SYBR	Cry2 Prom	Unkn	BRG1ChIPX CT8 2		22.8501	22.8501	0				0	60
	D07	SYBR	Cry2 Prom	Unkn	BRG1ChIPX CT8 3		23.1152	23.1152	0				0	60
	D08	SYBR	Cry2 Prom	Unkn	BRG1ChIPX CT8 3		23.1889	23.1889	0				0	60
	D09	SYBR	Cry2 Prom	Unkn	BRG1ChIPX CT8 3		23.0429	23.0429	0				0	60
	D10	SYBR		Unkn				0	0			0	0	60
	D11	SYBR		Unkn				0	0			0	0	60
	D12	SYBR		Unkn				0	0			0	0	60
	E01	SYBR	Cry2 Prom	Unkn	BRG1ChIPXCT20 1		23.0445	23.0445	0				0	60
	E02	SYBR	Cry2 Prom	Unkn	BRG1ChIPXCT20 1		23.0153	23.0153	0				0	60
	E03	SYBR	Cry2 Prom	Unkn	BRG1ChIPXCT20 1		22.9629	22.9629	0				0	60
	E04	SYBR	Cry2 Prom	Unkn	BRG1ChIPXCT20 2		22.9066	22.9066	0				0	60
	E05	SYBR	Cry2 Prom	Unkn	BRG1ChIPXCT20 2		22.7522	22.7522	0				0	60
	E06	SYBR	Cry2 Prom	Unkn	BRG1ChIPXCT20 2		22.5952	22.5952	0				0	60
	E07	SYBR	Cry2 Prom	Unkn	BRG1ChIPXCT20 3		22.2736	22.2736	0				0	60
	E08	SYBR	Cry2 Prom	Unkn	BRG1ChIPXCT20 3		22.4347	22.4347	0				0	60
	E09	SYBR	Cry2 Prom	Unkn	BRG1ChIPXCT20 3		22.3908	22.3908	0				0	60
	E10	SYBR		Unkn				0	0			0	0	60
	E11	SYBR		Unkn				0	0			0	0	60
	E12	SYBR		Unkn				0	0			0	0	60
	F01	SYBR	Cry2 Prom	Unkn	BRGChIPXPerKO 1		24.8068	24.8068	0				0	60
	F02	SYBR	Cry2 Prom	Unkn	BRGChIPXPerKO 1		25.0868	25.0868	0				0	60
	F03	SYBR	Cry2 Prom	Unkn	BRGChIPXPerKO 1		24.7462	24.7462	0				0	60
	F04	SYBR	Cry2 Prom	Unkn	BRGChIPXPerKO 2		26.0517	26.0517	0				0	60
	F05	SYBR	Cry2 Prom	Unkn	BRGChIPXPerKO 2		26.2061	26.2061	0				0	60
	F06	SYBR	Cry2 Prom	Unkn	BRGChIPXPerKO 2		25.5186	25.5186	0				0	60
	F07	SYBR	Cry2 Prom	Unkn	BRGChIPXPerKO 3		24.4767	24.4767	0				0	60
	F08	SYBR	Cry2 Prom	Unkn	BRGChIPXPerKO 3		24.28	24.28	0				0	60
	F09	SYBR	Cry2 Prom	Unkn	BRGChIPXPerKO 3		24.2381	24.2381	0				0	60
	F10	SYBR		Unkn				0	0			0	0	60
	F11	SYBR		Unkn				0	0			0	0	60
	F12	SYBR		Unkn				0	0			0	0	60
	G01	SYBR		Unkn				0	0			0	0	60
	G02	SYBR		Unkn				0	0			0	0	60
	G03	SYBR		Unkn				0	0			0	0	60
	G04	SYBR		Unkn				0	0			0	0	60
	G05	SYBR		Unkn				0	0			0	0	60
	G06	SYBR		Unkn				0	0			0	0	60
	G07	SYBR		Unkn				0	0			0	0	60
	G08	SYBR		Unkn				0	0			0	0	60
	G09	SYBR		Unkn				0	0			0	0	60
	G10	SYBR		Unkn				0	0			0	0	60
	G11	SYBR		Unkn				0	0			0	0	60
	G12	SYBR		Unkn				0	0			0	0	60
	H01	SYBR		Unkn				0	0			0	0	60
	H02	SYBR		Unkn				0	0			0	0	60
	H03	SYBR		Unkn				0	0			0	0	60
	H04	SYBR		Unkn				0	0			0	0	60
	H05	SYBR		Unkn				0	0			0	0	60
	H06	SYBR		Unkn				0	0			0	0	60
	H07	SYBR		Unkn				0	0			0	0	60
	H08	SYBR		Unkn				0	0			0	0	60
	H09	SYBR		Unkn				0	0			0	0	60
	H10	SYBR		Unkn				0	0			0	0	60
	H11	SYBR		Unkn				0	0			0	0	60
	H12	SYBR		Unkn				0	0			0	0	60
