# Supplementary material for: PBAF/cBAF reorganization on H3.3 chromatin regulates BMAL1 activity in the absence of circadian negative feedback
Source: Nat Commun. 2025 Oct 9;16:9000. doi: 10.1038/s41467-025-64045-2 (PMC12511354; doi:10.1038/s41467-025-64045-2)
Supplement: Supplementary file 6 — Source Data [file 41467_2025_64045_MOESM6_ESM.zip › Source_Data_files_Letkova_et_al/Raw_data_means_quantifications_western-blotting_Letkova_et_al.xlsx]

## Sheet: Fig1a,5a,3a_HA-tag
	Replicate 1												sample	Average all replicates	SEM		sample	individual points for all replicates					for positions on the graph					comparison	t-test	significance
	color+Letkova Dominika 2024-07-01_13h12m22s_Exposure_1.9sec												CT8	1	0		CT8	1	1	1	1		0.8	2	3	4		CT8 to CT20	0.0853338	n.s.
		Band No.	Band Label	Mol. Wt. (KDa)	Relative Front	Volume (Int)	Abs. Quant.	Rel. Quant.	Band %	Lane %			CT20	0.861538	0.0771716		CT20	0.906728	1.0604	0.746444	0.73258		1	2	3	4		CT8 to PerKO	0.11484	n.s.
CT8	Lane 1	1		N/A	0.5	3919586	N/A	1	100	92.6968			PerKO	0.806857	0.128439		PerKO	0.84144	1.03385	0.440458	0.911678		1.2	2	3	4		CT20 to PerKO	0.310379	n.s.
CT20	Lane 2	1		N/A	0.5	3554000	N/A	0.906728	100	92.4514
PerKO	Lane 3	1		N/A	0.5	3298096	N/A	0.84144	100	90.6785
	Replicate 2
	color+Letkova Dominika 2024-04-17_17h40m52s_Exposure_3.4sec
		Band No.	Band Label	Mol. Wt. (KDa)	Relative Front	Volume (Int)	Abs. Quant.	Rel. Quant.	Band %	Lane %
CT8	Lane 1	1		N/A	0.625	3028977	N/A	1	100	93.1072
CT20	Lane 2	1		N/A	0.59375	3211931	N/A	1.0604	100	93.9386
PerKO	Lane 3	1		N/A	0.59375	3131514	N/A	1.03385	100	94.4269
	Replicate 3
	color+Letkova Dominika 2024-04-17_17h40m52s_Exposure_3.4sec
		Band No.	Band Label	Mol. Wt. (KDa)	Relative Front	Volume (Int)	Abs. Quant.	Rel. Quant.	Band %	Lane %
CT8	Lane 1	1		N/A	0.655172	4044454	N/A	1	100	96.0036
CT20	Lane 2	1		N/A	0.655172	3018960	N/A	0.746444	100	93.1721
PerKO	Lane 3	1		N/A	0.655172	1781413	N/A	0.440458	100	92.6377
	Replicate 4
	color+Letkova Dominika 2023-09-27_18h24m59s_Exposure_2.9sec
		Band No.	Band Label	Mol. Wt. (KDa)	Relative Front	Volume (Int)	Abs. Quant.	Rel. Quant.	Band %	Lane %
CT8	Lane 1	1		N/A	0.565217	3537378	N/A	1	100	91.2163
PerKO	Lane 2	1		N/A	0.565217	3224951	N/A	0.911678	100	89.8096
CT20	Lane 3	1		N/A	0.608696	2591412	N/A	0.73258	100	86.8804
PerKO	Lane 4	1		N/A	0.608696	2969628	N/A	0.8395	100	88.0908

## Sheet: Fig1a,5a_BMAL1
	Replicate 1												sample	Average all replicates	SEM		sample	individual points for all replicates				for positions on the graph				comparison	t-test	significance
	color+Letkova Dominika 2024-03-30_18h06m41s_Exposure_13.0sec – kópia												CT8	1	0		CT8	1	1	1		0.8	2	2.8		CT8 to CT20	0.00115438	**
		Band No.	Band Label	Mol. Wt. (KDa)	Relative Front	Volume (Int)	Abs. Quant.	Rel. Quant.	Band %	Lane %			CT20	0.189519	0.0390108		CT20	0.208998	0.245209	0.114351		1	2	3.2		CT8 to PerKO	0.00037147	***
CT8	Lane 1	1		N/A	0.411765	1317888	N/A	1	100	90.0241			PerKO	0.0549823	0.0257726		PerKO	0.08123	0.080277	0.00344		1.2	2	3		CT20 to PerKO	0.00688924	**
CT20	Lane 2	1		N/A	0.470588	275436	N/A	0.208998	100	78.8329
PerKO	Lane 3	1		N/A	0.411765	107052	N/A	0.08123	100	71.2289
	Replicate 2
	color+Letkova Dominika 2024-04-11_10h38m36s_Exposure_13.1sec
		Band No.	Band Label	Mol. Wt. (KDa)	Relative Front	Volume (Int)	Abs. Quant.	Rel. Quant.	Band %	Lane %
CT8	Lane 1	1		N/A	0.387097	2925930	N/A	1	100	94.3961
CT20	Lane 2	1		N/A	0.419355	717465	N/A	0.245209	100	87.8649
PerKO	Lane 3	1		N/A	0.322581	234885	N/A	0.080277	100	61.156
	Replicate 3
	color+Letkova Dominika 2024-04-11_10h38m36s_Exposure_13.1sec
		Band No.	Band Label	Mol. Wt. (KDa)	Relative Front	Volume (Int)	Abs. Quant.	Rel. Quant.	Band %	Lane %
CT8	Lane 1	1		N/A	0.44	3413820	N/A	1	100	96.2097
CT20	Lane 2	1		N/A	0.44	390375	N/A	0.114351	100	76.3981
PerKO	Lane 3	1		N/A	0.52	11745	N/A	0.00344	100	12.3424

## Sheet: Fig1a,5a_CLOCK
	Replicate 1												sample	Average all replicates	SEM		sample	individual points for all replicates				for positions on the graph				comparison	t-test	significance
	color2+Letkova Dominika 2024-04-02_16h57m02s_Exposure_45.0sec_												CT8	1	0		CT8	1	1	1		0.8	2	3		CT8 to CT20	0.00445962	**
		Band No.	Band Label	Mol. Wt. (KDa)	Relative Front	Volume (Int)	Abs. Quant.	Rel. Quant.	Band %	Lane %			CT20	0.251086	0.0712059		CT20	0.116212	0.358116	0.27893		1	2	3.2		CT8 to PerKO	0.000345855	***
CT8	Lane 1	1		N/A	0.703704	679965	N/A	1	100	86.1839			PerKO	0.0816297	0.024166		PerKO	0.036046	0.090508	0.118335		1.2	2	3		CT20 to PerKO	0.0445674	*
CT20	Lane 2	1		N/A	0.666667	79020	N/A	0.116212	100	46.9226
PerKO	Lane 3	1		N/A	0.666667	24510	N/A	0.036046	100	31.8146
	Replicate 2
	color+Letkova Dominika 2024-04-14_17h29m45s_Exposure_299.9sec_ip
		Band No.	Band Label	Mol. Wt. (KDa)	Relative Front	Volume (Int)	Abs. Quant.	Rel. Quant.	Band %	Lane %
CT8	Lane 1	1		N/A	0.5	864525	N/A	1	100	46.0046
CT20	Lane 2	1		N/A	0.5	309600	N/A	0.358116	100	48.5236
PerKO	Lane 3	1		N/A	0.5	78246	N/A	0.090508	100	16.5038
	Replicate 3
	color+Letkova Dominika 2024-06-07_14h16m03s_Exposure_76.5sec
		Band No.	Band Label	Mol. Wt. (KDa)	Relative Front	Volume (Int)	Abs. Quant.	Rel. Quant.	Band %	Lane %
CT8	Lane 1	1		N/A	0.52381	653820	N/A	1	100	80.3421
CT20	Lane 2	1		N/A	0.52381	182370	N/A	0.27893	100	29.2302
PerKO	Lane 3	1		N/A	0.428571	77370	N/A	0.118335	100	44.9773

## Sheet: Fig.1a,5a_H3K4me3
	Replicate 1												sample	Average all replicates	SEM		sample	individual points for all replicates				for positions on the graph				comparison	t-test	significance
	color+Letkova Dominika 2024-07-05_12h08m28s_Exposure_114.4sec												CT8	1	0		CT8	1	1	1		0.8	2	3		CT8 to CT20	0.0839824	n.s.
		Band No.	Band Label	Mol. Wt. (KDa)	Relative Front	Volume (Int)	Abs. Quant.	Rel. Quant.	Band %	Lane %			CT20	0.567967	0.203674		CT20	0.459828	0.962153	0.281921		1	2	3		CT8 to PerKO	0.164711	n.s.
CT8	Lane 1	1		N/A	0.6	1689534	N/A	1	100	81.7024			PerKO	1.36165	0.282896		PerKO	1.9208	1.15688	1.00725		1.2	2	3		CT20 to PerKO	0.0815766	n.s.
CT20	Lane 2	1		N/A	0.566667	776895	N/A	0.459828	100	79.1216
PerKO	Lane 3	1		N/A	0.533333	3245264	N/A	1.9208	100	80.4296
	Replicate 2
	color+Letkova Dominika 2024-05-26_19h43m06s_Exposure_25.2sec
		Band No.	Band Label	Mol. Wt. (KDa)	Relative Front	Volume (Int)	Abs. Quant.	Rel. Quant.	Band %	Lane %
CT8	Lane 1	1		N/A	0.7	237006	N/A	1	100	55.9784
CT20	Lane 2	1		N/A	0.7	228036	N/A	0.962153	100	22.2901
PerKO	Lane 3	1		N/A	0.65	274188	N/A	1.15688	100	70.2009
	Replicate 3
	color+Letkova Dominika 2023-10-01_14h15m41s_Exposure_25.5sec
		Band No.	Band Label	Mol. Wt. (KDa)	Relative Front	Volume (Int)	Abs. Quant.	Rel. Quant.	Band %	Lane %
CT8	Lane 1	1		N/A	0.565217	1968144	N/A	1	100	90.6371
PerKO	Lane 2	1		N/A	0.5	1207035	N/A	0.613286	100	88.0916	gel torn through the band
CT20	Lane 3	1		N/A	0.521739	554862	N/A	0.281921	100	75.77
PerKO	Lane 4	1		N/A	0.521739	1982414	N/A	1.00725	100	90.8846

## Sheet: Fig1a,5a_H3K115ac
	Replicate 1												sample	Average all replicates	SEM		sample	individual points for all replicates				for positions on the graph				comparison	t-test	significance
	Letkova Dominika 2024-06-29_17h24m30s_Exposure_3.5sec												CT8	1	0		CT8	1	1	1		0.8	2	2.8		CT8 to CT20	0.0110226	*
		Band No.	Band Label	Mol. Wt. (KDa)	Relative Front	Volume (Int)	Abs. Quant.	Rel. Quant.	Band %	Lane %			CT20	0.209512	0.119351		CT20	0.072335	0.447278	0.108923		1	2	3.2		CT8 to PerKO	0.00844575	**
CT8	Lane 1	1		N/A	0.464286	2253960	N/A	1	100	78.5975			PerKO	0.531587	0.0616623		PerKO	0.457478	0.483274	0.654009		1.2	2	3		CT20 to PerKO	0.0826931	n.s.
CT20	Lane 2	1		N/A	0.5	163040	N/A	0.072335	100	26.9984
PerKO	Lane 3	1		N/A	0.464286	1031136	N/A	0.457478	100	78.1003
	Replicate 2
	color+Letkova Dominika 2024-07-20_18h42m18s_Exposure_39.5sec
		Band No.	Band Label	Mol. Wt. (KDa)	Relative Front	Volume (Int)	Abs. Quant.	Rel. Quant.	Band %	Lane %
CT8	Lane 1	1		N/A	0.423077	802185	N/A	1	100	71.392
CT20	Lane 2	1		N/A	0.5	358800	N/A	0.447278	100	33.4864
PerKO	Lane 3	1		N/A	0.615385	387675	N/A	0.483274	100	59.8735
	Replicate 3
	color+Letkova Dominika 2024-06-23_13h10m49s_Exposure_10.0sec
		Band No.	Band Label	Mol. Wt. (KDa)	Relative Front	Volume (Int)	Abs. Quant.	Rel. Quant.	Band %	Lane %
CT8	Lane 1	1		N/A	0.516129	1604358	N/A	1	100	59.8946
CT20	Lane 2	1		N/A	0.548387	174752	N/A	0.108923	100	50.2901
PerKO	Lane 3	1		N/A	0.580645	1049264	N/A	0.654009	100	70.4287

## Sheet: Fig1a,5a_H3K122ac
	Replicate 1												sample	Average all replicates	SEM		sample	individual points for all replicates				for positions on the graph				comparison	t-test	significance
	Letkova Dominika 2024-07-31_15h30m44s_Exposure_33.4sec												CT8	1	0		CT8	1	1	1		0.8	2	3		CT8 to CT20	0.00861234	**
		Band No.	Band Label	Mol. Wt. (KDa)	Relative Front	Volume (Int)	Abs. Quant.	Rel. Quant.	Band %	Lane %			CT20	0.444354	0.0738824		CT20	0.527958	0.508068	0.297036		1	2	3		CT8 to PerKO	0.172379	n.s.
CT8	Lane 1	1		N/A	0.563636	775332	N/A	1	100	14.6528			PerKO	0.809777	0.155073		PerKO	1.11121	0.722283	0.59584		1.2	2	3		CT20 to PerKO	0.0409937	*
CT20	Lane 2	1		N/A	0.545455	409343	N/A	0.527958	100	17.9473
PerKO	Lane 3	1		N/A	0.563636	861555	N/A	1.11121	100	22.2919
	Replicate 2
	color2+Letkova Dominika 2024-07-29_10h26m58s_Exposure_230.0sec
		Band No.	Band Label	Mol. Wt. (KDa)	Relative Front	Volume (Int)	Abs. Quant.	Rel. Quant.	Band %	Lane %
CT8	Lane 1	1		N/A	0.557377	957746	N/A	1	100	25.4514
CT20	Lane 2	1		N/A	0.590164	486600	N/A	0.508068	100	23.7285
PerKO	Lane 3	1		N/A	0.606557	691764	N/A	0.722283	100	32.1617
	Replicate 3
	color3+Letkova Dominika 2024-07-31_15h41m25s_Exposure_61.9sec
		Band No.	Band Label	Mol. Wt. (KDa)	Relative Front	Volume (Int)	Abs. Quant.	Rel. Quant.	Band %	Lane %
CT8	Lane 1	1		N/A	0.630769	907578	N/A	1	100	21.1661
CT20	Lane 2	1		N/A	0.630769	269583	N/A	0.297036	100	7.73128
PerKO	Lane 3	1		N/A	0.692308	540771	N/A	0.59584	100	14.3448

## Sheet: Fig1a,5a_H2A.Z
	Replicate 1												sample	Average all replicates	SEM		sample	individual points for all replicates				for positions on the graph				compariosn	t-test	significance
	color2+Letkova Dominika 2024-07-01_13h20m55s_Exposure_150.5sec												CT8	1	0		CT8	1	1	1		0.8	2	3		CT8 to CT20	0.00790854	**
		Band No.	Band Label	Mol. Wt. (KDa)	Relative Front	Volume (Int)	Abs. Quant.	Rel. Quant.	Band %	Lane %			CT20	0.406645	0.0755228		CT20	0.511004	0.259898	0.449032		1	2	3		CT8 to PerKO	0.472911	n.s.
CT8	Lane 1	1		N/A	0.681818	2858170	N/A	1	100	87.8603			PerKO	1.01513	0.197138		PerKO	1.36739	0.685622	0.992371		1.2	2	3		CT20 to PerKO	0.0209151	*
CT20	Lane 2	1		N/A	0.681818	1460535	N/A	0.511004	100	83.4746
PerKO	Lane 3	1		N/A	0.704545	3908226	N/A	1.36739	100	86.0594
	Replicate 2
	color+Letkova Dominika 2024-05-10_18h29m17s_Exposure_40.7sec
		Band No.	Band Label	Mol. Wt. (KDa)	Relative Front	Volume (Int)	Abs. Quant.	Rel. Quant.	Band %	Lane %
CT8	Lane 1	1		N/A	0.625	631774	N/A	1	100	90.9819
CT20	Lane 2	1		N/A	0.625	164197	N/A	0.259898	100	53.8395
PerKO	Lane 3	1		N/A	0.625	433158	N/A	0.685622	100	69.538
	Replicate 3
	color+Letkova Dominika 2023-09-25_16h19m14s_Exposure_5.5sec
		Band No.	Band Label	Mol. Wt. (KDa)	Relative Front	Volume (Int)	Abs. Quant.	Rel. Quant.	Band %	Lane %
CT8	Lane 1	1		N/A	0.710526	776140	N/A	1	100	34.3613
PerKO	Lane 2	1		N/A	0.710526	796104	N/A	1.02572	100	35.434
CT20	Lane 3	1		N/A	0.736842	348512	N/A	0.449032	100	26.5673
PerKO	Lane 4	1		N/A	0.763158	770219	N/A	0.992371	100	38.3863

## Sheet: Fig1f_HA-tag
HA-tag	Replicate 1												sample	Average all replicates	SEM		sample	individual points for all replicates
	color+Letkova Dominika 2024-05-26_19h43m06s_Exposure_25.2sec_HA_rep1												H3.3 WT	1	0		H3.3 WT	1	1	1	1
		Band No.	Band Label	Mol. Wt. (KDa)	Relative Front	Volume (Int)	Abs. Quant.	Rel. Quant.	Band %	Lane %			H3.3 DKO	0.0563652	0.012312		H3.3 DKO	0.089285	0.057726	0.030684	0.047766
H3.3 WT	Lane 1	1		N/A	0.40625	962858	N/A	1	100	23.1407
H3.3 DKO	Lane 2	1		N/A	0.421875	85969	N/A	0.089285	100	3.26476
	Replicate 2
	color+Letkova Dominika 2024-05-26_19h43m06s_Exposure_25.2sec_HA_rep2
		Band No.	Band Label	Mol. Wt. (KDa)	Relative Front	Volume (Int)	Abs. Quant.	Rel. Quant.	Band %	Lane %
H3.3 WT	Lane 1	1		N/A	0.32	1150773	N/A	1	100	62.4531
H3.3 DKO	Lane 2	1		N/A	0.3	66430	N/A	0.057726	100	16.6265
	Replicate 3
	color+Letkova Dominika 2024-05-26_19h43m06s_Exposure_25.2sec_HA_rep3
		Band No.	Band Label	Mol. Wt. (KDa)	Relative Front	Volume (Int)	Abs. Quant.	Rel. Quant.	Band %	Lane %
H3.3 WT	Lane 1	1		N/A	0.288889	902434	N/A	1	100	70.6667
H3.3 DKO	Lane 2	1		N/A	0.266667	27690	N/A	0.030684	100	13.6977
	Replicate 4
	color+Letkova Dominika 2024-05-26_19h43m06s_Exposure_25.2sec_HA_rep4
		Band No.	Band Label	Mol. Wt. (KDa)	Relative Front	Volume (Int)	Abs. Quant.	Rel. Quant.	Band %	Lane %
H3.3 WT	Lane 1	1		N/A	0.333333	842072	N/A	1	100	65.8283
H3.3 DKO	Lane 2	1		N/A	0.333333	40222	N/A	0.047766	100	12.2239
Total H3	Replicate 1												sample	Average all replicates	SEM		sample	individual points for all replicates
	color+Letkova Dominika 2024-06-02_13h52m48s_Exposure_1.0sec_H3_rep1												H3.3 WT	1	0		H3.3 WT	1	1	1	1
		Band No.	Band Label	Mol. Wt. (KDa)	Relative Front	Volume (Int)	Abs. Quant.	Rel. Quant.	Band %	Lane %			H3.3 DKO	1.04636	0.091977		H3.3 DKO	1.28542	0.844424	0.989707	1.0659
H3.3 WT	Lane 1	1		N/A	0.512195	2846646	N/A	1	100	84.7512
H3.3 DKO	Lane 2	1		N/A	0.536585	3659125	N/A	1.28542	100	90.3711
													Ratio HA-tag/H3				sample	ratios by replicate				SEM		t-test (normalized H3.3 to H3)	significance
													H3.3 WT	1			H3.3 WT	1	1	1	1	0		1.07453e-06	****
													H3.3 DKO	0.0538678			H3.3 DKO	0.06946	0.0683614	0.0310031	0.0448128	0.00938583
	Replicate 2
	color+Letkova Dominika 2024-06-02_13h52m48s_Exposure_1.0sec_H3_rep2																				positions on the graph
		Band No.	Band Label	Mol. Wt. (KDa)	Relative Front	Volume (Int)	Abs. Quant.	Rel. Quant.	Band %	Lane %											0.7	1.7
H3.3 WT	Lane 1	1		N/A	0.540541	3084862	N/A	1	100	91.9735											0.9	1.9
H3.3 DKO	Lane 2	1		N/A	0.513514	2604932	N/A	0.844424	100	87.1972											1.1	2.1
																					1.3	2.3
	Replicate 3
	color+Letkova Dominika 2024-06-02_13h52m48s_Exposure_1.0sec_H3_rep3
		Band No.	Band Label	Mol. Wt. (KDa)	Relative Front	Volume (Int)	Abs. Quant.	Rel. Quant.	Band %	Lane %
H3.3 WT	Lane 1	1		N/A	0.558824	2576385	N/A	1	100	91.0302
H3.3 DKO	Lane 2	1		N/A	0.558824	2549866	N/A	0.989707	100	91.1438
	Replicate 4
	color+Letkova Dominika 2024-06-02_13h52m48s_Exposure_1.0sec_H3_rep4
		Band No.	Band Label	Mol. Wt. (KDa)	Relative Front	Volume (Int)	Abs. Quant.	Rel. Quant.	Band %	Lane %
H3.3 WT	Lane 1	1		N/A	0.571429	2636789	N/A	1	100	92.4205
H3.3 DKO	Lane 2	1		N/A	0.595238	2810554	N/A	1.0659	100	90.2003

## Sheet: Fig3a_PBRM1
	Replicate 1												sample	Average all replicates	SEM		sample	individual points for all replicates				for positions on the graph				comparison	t-test	significance
	color+Letkova Dominika 2024-03-30_18h06m41s_Exposure_14.2sec												CT8	1	0		CT8	1	1	1		0.8	2	3		CT8 to CT20	0.0590554	n.s.
		Band No.	Band Label	Mol. Wt. (KDa)	Relative Front	Volume (Int)	Abs. Quant.	Rel. Quant.	Band %	Lane %			CT20	0.765322	0.0887127		CT20	0.596181	0.803487	0.896297		1	2	3.2		CT8 to PerKO	0.0055739	**
CT8	Lane 1	1		N/A	0.24	955884	N/A	1	100	17.4981			PerKO	0.338874	0.0703937		PerKO	0.479567	0.272985	0.264069		1.2	2	2.8		CT20 to PerKO	0.0569176	n.s.
CT20	Lane 2	1		N/A	0.24	569880	N/A	0.596181	100	14.1422
PerKO	Lane 3	1		N/A	0.24	458410	N/A	0.479567	100	13.3737
	Replicate 2
	color+Letkova Dominika 2024-04-11_11h03m37s_Exposure_16.6sec
		Band No.	Band Label	Mol. Wt. (KDa)	Relative Front	Volume (Int)	Abs. Quant.	Rel. Quant.	Band %	Lane %
CT8	Lane 1	1		N/A	0.327586	2165040	N/A	1	100	84.93
CT20	Lane 2	1		N/A	0.327586	1739582	N/A	0.803487	100	84.1703
PerKO	Lane 3	1		N/A	0.327586	591024	N/A	0.272985	100	71.7698
	Replicate 3
	Letkova Dominika 2024-04-11_11h06m24s_Exposure_62.5sec
		Band No.	Band Label	Mol. Wt. (KDa)	Relative Front	Volume (Int)	Abs. Quant.	Rel. Quant.	Band %	Lane %
CT8	Lane 1	1		N/A	0.4	7499520	N/A	1	100	68.387
CT20	Lane 2	1		N/A	0.366667	6721800	N/A	0.896297	100	80.491
PerKO	Lane 3	1		N/A	0.366667	1980394	N/A	0.264069	100	51.3434

## Sheet: Fig3a_ARID2
	Replicate 1												sample	Average all replicates	SEM		sample	individual points for all replicates				for positions on the graph				comparison	t-test	significance
	color+Letkova Dominika 2024-04-04_17h56m30s_Exposure_77.8sec												CT8	1	0		CT8	1	1	1		0.8	2	3		CT8 to CT20	0.0751913	n.s.
		Band No.	Band Label	Mol. Wt. (KDa)	Relative Front	Volume (Int)	Abs. Quant.	Rel. Quant.	Band %	Lane %			CT20	0.519516	0.210902		CT20	0.191156	0.912985	0.454407		1	2	3.2		CT8 to PerKO	0.000128822	***
CT8	Lane 1	1		N/A	0.396226	314340	N/A	1	100	51.6877			PerKO	0.058284	0.0151187		PerKO	0.088363	0.040568	0.045921		1.2	2	2.8		CT20 to PerKO	0.0876899	n.s.
CT20	Lane 2	1		N/A	0.396226	60088	N/A	0.191156	100	17.5441
PerKO	Lane 3	1		N/A	0.415094	27776	N/A	0.088363	100	7.45248
	Replicate 2
	color+Letkova Dominika 2024-04-15_11h18m19s_Exposure_5.7sec
		Band No.	Band Label	Mol. Wt. (KDa)	Relative Front	Volume (Int)	Abs. Quant.	Rel. Quant.	Band %	Lane %
CT8	Lane 1	1		N/A	0.329787	1171744	N/A	1	100	38.0081
CT20	Lane 2	1		N/A	0.329787	1069785	N/A	0.912985	100	19.4778
PerKO	Lane 3	1		N/A	0.329787	47535	N/A	0.040568	100	2.33162
	Replicate 3
	color+Letkova Dominika 2024-04-16_12h19m00s_Exposure_10.1sec
		Band No.	Band Label	Mol. Wt. (KDa)	Relative Front	Volume (Int)	Abs. Quant.	Rel. Quant.	Band %	Lane %
CT8	Lane 1	1		N/A	0.295082	577430	N/A	1	100	55.8013
CT20	Lane 2	1		N/A	0.295082	262388	N/A	0.454407	100	44.9373
PerKO	Lane 3	1		N/A	0.327869	26516	N/A	0.045921	100	5.21074

[truncated: 40 more sheets: Fig3a_BRG1_upper_bands, Fig3a_BRG1_lower_bands, Fig3a_Brd7, Fig3a_Phf10, Fig.3b,S5a_PBRM1_upper_bands, Fig.3b,S5a_PBRM1_lower_bands, Fig3b,S5a_ARID2_upper_bands, Fig3b,S5a_ARID2_lower_bands, Fig3b,S5a_BRG1_upper_bands, Fig3b,S5a_BRG1_middle_bands, Fig3b,S5a_BRG1_lower_bands, Fig3b,S5a_BRD7, Fig3b,S5a_PHF10_upper_bands, Fig3b,S5a_PHF10_lower_bands, Fig3b,S5a_BMAL1, Fig3b,S5a_HA-tag, Fig3b,S5a_H3K4me3, Fig3b,S5a_H2A.Z, Fig4a_BRG1_upper, Fig4a_BRG1_lower …]
