# Supplementary material for: PBAF/cBAF reorganization on H3.3 chromatin regulates BMAL1 activity in the absence of circadian negative feedback
Source: Nat Commun. 2025 Oct 9;16:9000. doi: 10.1038/s41467-025-64045-2 (PMC12511354; doi:10.1038/s41467-025-64045-2)
Supplement: Supplementary file 6 — Source Data [file 41467_2025_64045_MOESM6_ESM.zip › Source_Data_files_Letkova_et_al/Figure1f_Letkova_et_al.xlsx]

## Sheet: H3.3 WT (-tam)
														For the graph (first replicate excluded)
Time (days) - Plot 0	Amplitude - Plot 0	Time (days) - Plot 1	Amplitude - Plot 1	Time (days) - Plot 2	Amplitude - Plot 2	Time (days) - Plot 3	Amplitude - Plot 3	Time (days) - Plot 4	Amplitude - Plot 4	Time (days) - Plot 5	Amplitude - Plot 5			Time (days) - Plot 0	Amplitude - Plot 0	Amplitude - Plot 1	Amplitude - Plot 2	Amplitude - Plot 3	Amplitude - Plot 4	Amplitude - Plot 5
1,0	-1	1,1	-3	1,0	-10	1,0	-13	1,1	-11	1,0	-10			1,5		6	11	15	12	11
1,1	-1	1,1	-3	1,1	-9	1,1	-13	1,1	-10	1,1	-10			1,5		5	10	13	10	10
1,1	-1	1,1	-3	1,1	-9	1,1	-12	1,1	-10	1,1	-9			1,5		4	9	12	9	9
1,1	-1	1,1	-2	1,1	-9	1,1	-11	1,1	-9	1,1	-9			1,5		4	8	11	8	8
1,1	-1	1,1	-2	1,1	-8	1,1	-11	1,1	-9	1,1	-8			1,5		3	7	9	7	7
1,1	-1	1,1	-2	1,1	-8	1,1	-10	1,1	-8	1,1	-8			1,5		2	6	8	5	6
1,1	-1	1,1	-2	1,1	-7	1,1	-9	1,1	-8	1,1	-7			1,5		1	5	6	4	5
1,1	-1	1,1	-1	1,1	-7	1,1	-9	1,1	-7	1,1	-7			1,5		0	4	5	3	3
1,1	-1	1,1	-1	1,1	-6	1,1	-8	1,1	-6	1,1	-6			1,5		0	3	3	1	2
1,1	-1	1,1	0	1,1	-6	1,1	-7	1,1	-6	1,1	-6			1,5		-1	1	1	0	1
1,1	-1	1,1	0	1,1	-5	1,1	-6	1,1	-5	1,1	-5			1,5		-2	0	-1	-2	-1
1,1	-1	1,1	0	1,1	-4	1,1	-5	1,1	-4	1,1	-5			1,5		-3	-2	-2	-3	-2
1,1	-1	1,1	1	1,1	-4	1,1	-4	1,1	-4	1,1	-4			1,5		-4	-3	-4	-5	-4
1,1	-1	1,1	1	1,1	-3	1,1	-3	1,1	-3	1,1	-3			1,5		-5	-4	-6	-7	-5
1,1	-1	1,1	2	1,1	-2	1,1	-2	1,1	-2	1,1	-2			1,5		-6	-6	-8	-8	-7
1,2	-1	1,2	2	1,2	-1	1,2	-1	1,2	-1	1,2	-2			1,6		-7	-7	-10	-10	-8
1,2	-1	1,2	3	1,2	0	1,2	0	1,2	0	1,2	-1			1,6	7	-8	-9	-12	-12	-10
1,2	-1	1,2	3	1,2	0	1,2	1	1,2	1	1,2	0			1,6	7	-9	-10	-14	-14	-11
1,2	-1	1,2	4	1,2	1	1,2	2	1,2	2	1,2	1			1,6	7	-10	-12	-16	-15	-13
1,2	-1	1,2	4	1,2	2	1,2	3	1,2	3	1,2	2			1,6	7	-11	-13	-18	-17	-14
1,2	-1	1,2	5	1,2	3	1,2	4	1,2	4	1,2	3			1,6	7	-11	-15	-20	-19	-15
1,2	-1	1,2	5	1,2	4	1,2	5	1,2	5	1,2	3			1,6	7	-12	-16	-22	-20	-17
1,2	-1	1,2	6	1,2	5	1,2	7	1,2	6	1,2	4			1,6	7	-13	-17	-24	-22	-18
1,2	-1	1,2	6	1,2	5	1,2	8	1,2	7	1,2	5			1,6	7	-14	-19	-25	-24	-20
1,2	-1	1,2	7	1,2	6	1,2	9	1,2	8	1,2	6			1,6	7	-15	-20	-27	-25	-21
1,2	-1	1,2	7	1,2	7	1,2	10	1,2	9	1,2	7			1,6	7	-16	-22	-29	-27	-23
1,2	0	1,2	8	1,2	8	1,2	11	1,2	10	1,2	8			1,6	7	-16	-23	-31	-28	-24
1,2	0	1,2	8	1,2	9	1,2	12	1,2	10	1,2	8			1,6	7	-17	-24	-32	-30	-25
1,2	0	1,2	9	1,2	10	1,2	13	1,2	11	1,2	9			1,6	7	-18	-25	-34	-31	-26
1,3	0	1,3	9	1,2	10	1,3	14	1,3	12	1,2	10			1,7	7	-18	-27	-36	-32	-28
1,3	0	1,3	10	1,3	11	1,3	15	1,3	13	1,3	11			1,7	7	-19	-28	-37	-34	-29
1,3	1	1,3	10	1,3	12	1,3	16	1,3	14	1,3	12			1,7	7	-20	-29	-39	-35	-30
1,3	1	1,3	10	1,3	12	1,3	17	1,3	15	1,3	12			1,7	7	-20	-30	-40	-36	-31
1,3	1	1,3	11	1,3	13	1,3	18	1,3	15	1,3	13			1,7	7	-21	-31	-41	-37	-32
1,3	1	1,3	11	1,3	14	1,3	19	1,3	16	1,3	13			1,7	7	-21	-32	-43	-38	-33
1,3	1	1,3	11	1,3	14	1,3	19	1,3	16	1,3	14			1,7	7	-22	-33	-44	-39	-34
1,3	2	1,3	11	1,3	15	1,3	20	1,3	17	1,3	15			1,7	7	-22	-33	-45	-40	-34
1,3	2	1,3	11	1,3	15	1,3	21	1,3	17	1,3	15			1,7	7	-22	-34	-46	-41	-35
1,3	2	1,3	12	1,3	16	1,3	21	1,3	18	1,3	15			1,7	7	-23	-35	-47	-42	-36
1,3	2	1,3	12	1,3	16	1,3	22	1,3	18	1,3	16			1,7	7	-23	-35	-47	-42	-36
1,3	3	1,3	12	1,3	16	1,3	22	1,3	19	1,3	16			1,7	7	-23	-36	-48	-43	-37
1,3	3	1,3	12	1,3	17	1,3	22	1,3	19	1,3	16			1,7	6	-23	-36	-48	-43	-37
1,3	3	1,3	12	1,3	17	1,3	23	1,3	19	1,3	17			1,7	6	-23	-36	-49	-43	-37
1,3	3	1,4	12	1,3	17	1,3	23	1,4	19	1,3	17			1,8	6	-23	-37	-49	-44	-38
1,4	4	1,4	12	1,4	17	1,4	23	1,4	19	1,4	17			1,8	6	-23	-37	-49	-44	-38
1,4	4	1,4	11	1,4	17	1,4	23	1,4	19	1,4	17			1,8	6	-23	-37	-50	-44	-38
1,4	4	1,4	11	1,4	17	1,4	23	1,4	19	1,4	17			1,8	6	-23	-37	-50	-44	-38
1,4	4	1,4	11	1,4	17	1,4	23	1,4	19	1,4	17			1,8	5	-23	-37	-49	-43	-38
1,4	5	1,4	11	1,4	17	1,4	22	1,4	18	1,4	17			1,8	5	-23	-37	-49	-43	-37
1,4	5	1,4	10	1,4	17	1,4	22	1,4	18	1,4	16			1,8	5	-23	-36	-49	-43	-37
1,4	5	1,4	10	1,4	16	1,4	22	1,4	18	1,4	16			1,8	4	-22	-36	-48	-42	-37
1,4	5	1,4	10	1,4	16	1,4	21	1,4	17	1,4	16			1,8	4	-22	-36	-48	-42	-36
1,4	6	1,4	9	1,4	15	1,4	20	1,4	17	1,4	15			1,8	4	-22	-35	-47	-41	-36
1,4	6	1,4	9	1,4	15	1,4	20	1,4	16	1,4	15			1,8	3	-21	-34	-46	-40	-35
1,4	6	1,4	8	1,4	14	1,4	19	1,4	15	1,4	14			1,8	3	-21	-34	-45	-39	-34
1,4	6	1,4	8	1,4	14	1,4	18	1,4	14	1,4	13			1,8	2	-20	-33	-44	-38	-34
1,4	6	1,4	7	1,4	13	1,4	17	1,4	14	1,4	13			1,8	1	-20	-32	-43	-37	-33
1,4	6	1,4	6	1,4	12	1,4	16	1,4	13	1,4	12			1,8	1	-19	-31	-42	-36	-32
1,5	7	1,5	6	1,5	11	1,5	15	1,5	12	1,5	11			1,9	0	-18	-30	-41	-35	-31
1,5	7	1,5	5	1,5	10	1,5	13	1,5	10	1,5	10			1,9	0	-18	-29	-39	-34	-30
1,5	7	1,5	4	1,5	9	1,5	12	1,5	9	1,5	9			1,9	-1	-17	-28	-38	-32	-29
1,5	7	1,5	4	1,5	8	1,5	11	1,5	8	1,5	8			1,9	-2	-16	-27	-36	-31	-27
1,5	7	1,5	3	1,5	7	1,5	9	1,5	7	1,5	7			1,9	-2	-16	-26	-35	-29	-26
1,5	7	1,5	2	1,5	6	1,5	8	1,5	5	1,5	6			1,9	-3	-15	-25	-33	-28	-25
1,5	7	1,5	1	1,5	5	1,5	6	1,5	4	1,5	5			1,9	-4	-14	-23	-31	-26	-23
1,5	7	1,5	0	1,5	4	1,5	5	1,5	3	1,5	3			1,9	-4	-13	-22	-29	-24	-22
1,5	7	1,5	0	1,5	3	1,5	3	1,5	1	1,5	2			1,9	-5	-12	-20	-27	-23	-21
1,5	7	1,5	-1	1,5	1	1,5	1	1,5	0	1,5	1			1,9	-5	-11	-19	-25	-21	-19
1,5	7	1,5	-2	1,5	0	1,5	-1	1,5	-2	1,5	-1			1,9	-6	-10	-17	-23	-19	-17
1,5	7	1,5	-3	1,5	-2	1,5	-2	1,5	-3	1,5	-2			1,9	-6	-10	-16	-21	-17	-16
1,5	7	1,5	-4	1,5	-3	1,5	-4	1,5	-5	1,5	-4			1,9	-7	-9	-14	-19	-15	-14
1,5	7	1,5	-5	1,5	-4	1,5	-6	1,5	-7	1,5	-5			1,9	-7	-8	-13	-17	-13	-12
1,5	7	1,6	-6	1,5	-6	1,5	-8	1,6	-8	1,5	-7			2,0	-8	-7	-11	-15	-11	-11
1,6	7	1,6	-7	1,6	-7	1,6	-10	1,6	-10	1,6	-8			2,0	-8	-6	-9	-12	-9	-9
1,6	7	1,6	-8	1,6	-9	1,6	-12	1,6	-12	1,6	-10			2,0	-8	-5	-8	-10	-7	-7
1,6	7	1,6	-9	1,6	-10	1,6	-14	1,6	-14	1,6	-11			2,0	-9	-4	-6	-8	-5	-6
1,6	7	1,6	-10	1,6	-12	1,6	-16	1,6	-15	1,6	-13			2,0	-9	-3	-4	-6	-3	-4
1,6	7	1,6	-11	1,6	-13	1,6	-18	1,6	-17	1,6	-14			2,0	-9	-2	-2	-3	-1	-2
1,6	7	1,6	-11	1,6	-15	1,6	-20	1,6	-19	1,6	-15			2,0	-9	-1	-1	-1	1	0
1,6	7	1,6	-12	1,6	-16	1,6	-22	1,6	-20	1,6	-17			2,0	-9	0	1	1	3	2
1,6	7	1,6	-13	1,6	-17	1,6	-24	1,6	-22	1,6	-18			2,0	-10	1	3	4	5	3
1,6	7	1,6	-14	1,6	-19	1,6	-25	1,6	-24	1,6	-20			2,0	-10	2	5	6	7	5
1,6	7	1,6	-15	1,6	-20	1,6	-27	1,6	-25	1,6	-21			2,0	-10	3	6	8	9	7
1,6	7	1,6	-16	1,6	-22	1,6	-29	1,6	-27	1,6	-23			2,0	-10	4	8	10	11	9
1,6	7	1,6	-16	1,6	-23	1,6	-31	1,6	-28	1,6	-24			2,0	-10	5	10	13	13	11
1,6	7	1,6	-17	1,6	-24	1,6	-32	1,6	-30	1,6	-25			2,0	-10	6	12	15	15	12
1,6	7	1,6	-18	1,6	-25	1,6	-34	1,6	-31	1,6	-26			2,0	-10	7	13	17	17	14
1,7	7	1,7	-18	1,7	-27	1,7	-36	1,7	-32	1,7	-28			2,1	-9	8	15	19	19	16
1,7	7	1,7	-19	1,7	-28	1,7	-37	1,7	-34	1,7	-29			2,1	-9	8	16	21	20	18
1,7	7	1,7	-20	1,7	-29	1,7	-39	1,7	-35	1,7	-30			2,1	-9	9	18	23	22	19
1,7	7	1,7	-20	1,7	-30	1,7	-40	1,7	-36	1,7	-31			2,1	-9	10	20	25	24	21
1,7	7	1,7	-21	1,7	-31	1,7	-41	1,7	-37	1,7	-32			2,1	-9	11	21	27	26	22
1,7	7	1,7	-21	1,7	-32	1,7	-43	1,7	-38	1,7	-33			2,1	-8	12	23	29	27	24
1,7	7	1,7	-22	1,7	-33	1,7	-44	1,7	-39	1,7	-34			2,1	-8	13	24	31	29	25
1,7	7	1,7	-22	1,7	-33	1,7	-45	1,7	-40	1,7	-34			2,1	-8	13	25	33	31	27
1,7	7	1,7	-22	1,7	-34	1,7	-46	1,7	-41	1,7	-35			2,1	-8	14	27	35	32	28
1,7	7	1,7	-23	1,7	-35	1,7	-47	1,7	-42	1,7	-36			2,1	-8	15	28	37	34	30
1,7	7	1,7	-23	1,7	-35	1,7	-47	1,7	-42	1,7	-36			2,1	-7	16	29	39	35	31
1,7	7	1,7	-23	1,7	-36	1,7	-48	1,7	-43	1,7	-37			2,1	-7	16	30	40	36	32
1,7	6	1,7	-23	1,7	-36	1,7	-48	1,7	-43	1,7	-37			2,1	-7	17	32	42	38	33
1,7	6	1,7	-23	1,7	-36	1,7	-49	1,7	-43	1,7	-37			2,1	-7	18	33	43	39	35
1,8	6	1,8	-23	1,7	-37	1,8	-49	1,8	-44	1,7	-38			2,2	-6	18	34	45	40	36
1,8	6	1,8	-23	1,8	-37	1,8	-49	1,8	-44	1,8	-38			2,2	-6	19	35	46	41	37
1,8	6	1,8	-23	1,8	-37	1,8	-50	1,8	-44	1,8	-38			2,2	-6	20	36	47	42	38
1,8	6	1,8	-23	1,8	-37	1,8	-50	1,8	-44	1,8	-38			2,2	-6	20	37	48	43	39
1,8	5	1,8	-23	1,8	-37	1,8	-49	1,8	-43	1,8	-38			2,2	-6	21	37	50	44	40
1,8	5	1,8	-23	1,8	-37	1,8	-49	1,8	-43	1,8	-37			2,2	-5	21	38	51	45	40
1,8	5	1,8	-23	1,8	-36	1,8	-49	1,8	-43	1,8	-37			2,2	-5	22	39	52	46	41
1,8	4	1,8	-22	1,8	-36	1,8	-48	1,8	-42	1,8	-37			2,2	-5	22	40	53	47	42
1,8	4	1,8	-22	1,8	-36	1,8	-48	1,8	-42	1,8	-36			2,2	-5	22	40	53	47	42
1,8	4	1,8	-22	1,8	-35	1,8	-47	1,8	-41	1,8	-36			2,2	-4	23	41	54	48	43
1,8	3	1,8	-21	1,8	-34	1,8	-46	1,8	-40	1,8	-35			2,2	-4	23	41	55	49	43
1,8	3	1,8	-21	1,8	-34	1,8	-45	1,8	-39	1,8	-34			2,2	-4	23	42	56	49	44
1,8	2	1,8	-20	1,8	-33	1,8	-44	1,8	-38	1,8	-34			2,2	-4	24	42	56	49	44
1,8	1	1,8	-20	1,8	-32	1,8	-43	1,8	-37	1,8	-33			2,2	-4	24	42	57	50	44
1,8	1	1,9	-19	1,8	-31	1,8	-42	1,9	-36	1,8	-32			2,3	-3	24	43	57	50	44
1,9	0	1,9	-18	1,9	-30	1,9	-41	1,9	-35	1,9	-31			2,3	-3	24	43	57	50	45
1,9	0	1,9	-18	1,9	-29	1,9	-39	1,9	-34	1,9	-30			2,3	-3	24	43	57	50	45
1,9	-1	1,9	-17	1,9	-28	1,9	-38	1,9	-32	1,9	-29			2,3	-3	24	43	58	50	45
1,9	-2	1,9	-16	1,9	-27	1,9	-36	1,9	-31	1,9	-27			2,3	-3	24	43	58	50	45
1,9	-2	1,9	-16	1,9	-26	1,9	-35	1,9	-29	1,9	-26			2,3	-3	24	43	58	50	44
1,9	-3	1,9	-15	1,9	-25	1,9	-33	1,9	-28	1,9	-25			2,3	-2	24	43	57	50	44
1,9	-4	1,9	-14	1,9	-23	1,9	-31	1,9	-26	1,9	-23			2,3	-2	24	43	57	50	44
1,9	-4	1,9	-13	1,9	-22	1,9	-29	1,9	-24	1,9	-22			2,3	-2	24	43	57	50	44
1,9	-5	1,9	-12	1,9	-20	1,9	-27	1,9	-23	1,9	-21			2,3	-2	24	42	57	49	43
1,9	-5	1,9	-11	1,9	-19	1,9	-25	1,9	-21	1,9	-19			2,3	-2	24	42	56	49	43
1,9	-6	1,9	-10	1,9	-17	1,9	-23	1,9	-19	1,9	-17			2,3	-2	23	42	56	48	42
1,9	-6	1,9	-10	1,9	-16	1,9	-21	1,9	-17	1,9	-16			2,3	-1	23	41	55	48	42
1,9	-7	1,9	-9	1,9	-14	1,9	-19	1,9	-15	1,9	-14			2,3	-1	23	41	54	47	41
1,9	-7	1,9	-8	1,9	-13	1,9	-17	1,9	-13	1,9	-12			2,3	-1	23	40	54	46	40
2,0	-8	2,0	-7	2,0	-11	2,0	-15	2,0	-11	2,0	-11			2,4	-1	22	39	53	46	40
2,0	-8	2,0	-6	2,0	-9	2,0	-12	2,0	-9	2,0	-9			2,4	-1	22	39	52	45	39
2,0	-8	2,0	-5	2,0	-8	2,0	-10	2,0	-7	2,0	-7			2,4	-1	21	38	51	44	38
2,0	-9	2,0	-4	2,0	-6	2,0	-8	2,0	-5	2,0	-6			2,4	-1	21	37	50	43	37
2,0	-9	2,0	-3	2,0	-4	2,0	-6	2,0	-3	2,0	-4			2,4	-1	20	37	49	42	36
2,0	-9	2,0	-2	2,0	-2	2,0	-3	2,0	-1	2,0	-2			2,4	-1	20	36	48	41	35
2,0	-9	2,0	-1	2,0	-1	2,0	-1	2,0	1	2,0	0			2,4	-1	19	35	47	39	34
2,0	-9	2,0	0	2,0	1	2,0	1	2,0	3	2,0	2			2,4	0	19	34	45	38	33
2,0	-10	2,0	1	2,0	3	2,0	4	2,0	5	2,0	3			2,4	0	18	33	44	37	32
2,0	-10	2,0	2	2,0	5	2,0	6	2,0	7	2,0	5			2,4	0	18	32	42	36	31
2,0	-10	2,0	3	2,0	6	2,0	8	2,0	9	2,0	7			2,4	0	17	31	41	34	30
2,0	-10	2,0	4	2,0	8	2,0	10	2,0	11	2,0	9			2,4	0	16	29	39	33	28
2,0	-10	2,0	5	2,0	10	2,0	13	2,0	13	2,0	11			2,4	0	16	28	38	31	27
2,0	-10	2,0	6	2,0	12	2,0	15	2,0	15	2,0	12			2,4	0	15	27	36	30	26
2,0	-10	2,1	7	2,0	13	2,0	17	2,1	17	2,0	14			2,5	0	14	26	35	28	24
2,1	-9	2,1	8	2,1	15	2,1	19	2,1	19	2,1	16			2,5	0	13	24	33	27	23
2,1	-9	2,1	8	2,1	16	2,1	21	2,1	20	2,1	18			2,5	0	12	23	31	25	22
2,1	-9	2,1	9	2,1	18	2,1	23	2,1	22	2,1	19			2,5	0	12	22	29	24	20
2,1	-9	2,1	10	2,1	20	2,1	25	2,1	24	2,1	21			2,5	0	11	20	27	22	19
2,1	-9	2,1	11	2,1	21	2,1	27	2,1	26	2,1	22			2,5	0	10	19	25	20	17
2,1	-8	2,1	12	2,1	23	2,1	29	2,1	27	2,1	24			2,5	0	9	18	24	19	16
2,1	-8	2,1	13	2,1	24	2,1	31	2,1	29	2,1	25			2,5	0	8	16	22	17	15
2,1	-8	2,1	13	2,1	25	2,1	33	2,1	31	2,1	27			2,5	0	7	15	20	15	13
2,1	-8	2,1	14	2,1	27	2,1	35	2,1	32	2,1	28			2,5	0	6	13	18	14	12
2,1	-8	2,1	15	2,1	28	2,1	37	2,1	34	2,1	30			2,5	0	6	12	16	12	10
2,1	-7	2,1	16	2,1	29	2,1	39	2,1	35	2,1	31			2,5	0	5	10	14	10	9
2,1	-7	2,1	16	2,1	30	2,1	40	2,1	36	2,1	32			2,5	0	4	9	12	8	7
2,1	-7	2,1	17	2,1	32	2,1	42	2,1	38	2,1	33			2,5	0	3	7	10	7	6
2,1	-7	2,1	18	2,1	33	2,1	43	2,1	39	2,1	35			2,5	0	2	6	8	5	4
2,2	-6	2,2	18	2,2	34	2,2	45	2,2	40	2,2	36			2,6	0	1	4	6	3	3
2,2	-6	2,2	19	2,2	35	2,2	46	2,2	41	2,2	37			2,6	0	0	3	4	2	1
2,2	-6	2,2	20	2,2	36	2,2	47	2,2	42	2,2	38			2,6	0	-1	1	2	0	0
2,2	-6	2,2	20	2,2	37	2,2	48	2,2	43	2,2	39			2,6	0	-2	0	0	-2	-1
2,2	-6	2,2	21	2,2	37	2,2	50	2,2	44	2,2	40			2,6	0	-2	-2	-2	-3	-3
2,2	-5	2,2	21	2,2	38	2,2	51	2,2	45	2,2	40			2,6	0	-3	-3	-4	-5	-4
2,2	-5	2,2	22	2,2	39	2,2	52	2,2	46	2,2	41			2,6	0	-4	-5	-6	-7	-6
2,2	-5	2,2	22	2,2	40	2,2	53	2,2	47	2,2	42			2,6	0	-5	-6	-8	-8	-7
2,2	-5	2,2	22	2,2	40	2,2	53	2,2	47	2,2	42			2,6	0	-6	-7	-10	-10	-8
2,2	-4	2,2	23	2,2	41	2,2	54	2,2	48	2,2	43			2,6	0	-6	-9	-12	-11	-9
2,2	-4	2,2	23	2,2	41	2,2	55	2,2	49	2,2	43			2,6	0	-7	-10	-13	-12	-11
2,2	-4	2,2	23	2,2	42	2,2	56	2,2	49	2,2	44			2,6	0	-8	-11	-15	-14	-12
2,2	-4	2,2	24	2,2	42	2,2	56	2,2	49	2,2	44			2,6	0	-9	-12	-17	-15	-13
2,2	-4	2,2	24	2,2	42	2,2	57	2,2	50	2,2	44			2,6	0	-9	-14	-18	-17	-14
2,3	-3	2,3	24	2,2	43	2,3	57	2,3	50	2,2	44			2,7	0	-10	-15	-20	-18	-15
2,3	-3	2,3	24	2,3	43	2,3	57	2,3	50	2,3	45			2,7	0	-11	-16	-21	-19	-16
2,3	-3	2,3	24	2,3	43	2,3	57	2,3	50	2,3	45			2,7	0	-11	-17	-23	-20	-17
2,3	-3	2,3	24	2,3	43	2,3	58	2,3	50	2,3	45			2,7	0	-12	-18	-24	-21	-18
2,3	-3	2,3	24	2,3	43	2,3	58	2,3	50	2,3	45			2,7	0	-12	-19	-25	-22	-19
2,3	-3	2,3	24	2,3	43	2,3	58	2,3	50	2,3	44			2,7	0	-13	-20	-26	-23	-20
2,3	-2	2,3	24	2,3	43	2,3	57	2,3	50	2,3	44			2,7	0	-13	-21	-28	-24	-21
2,3	-2	2,3	24	2,3	43	2,3	57	2,3	50	2,3	44			2,7	0	-14	-21	-29	-25	-21
2,3	-2	2,3	24	2,3	43	2,3	57	2,3	50	2,3	44			2,7	0	-14	-22	-30	-26	-22
2,3	-2	2,3	24	2,3	42	2,3	57	2,3	49	2,3	43			2,7	0	-14	-23	-31	-27	-23
2,3	-2	2,3	24	2,3	42	2,3	56	2,3	49	2,3	43			2,7	0	-15	-23	-31	-28	-23
2,3	-2	2,3	23	2,3	42	2,3	56	2,3	48	2,3	42			2,7	0	-15	-24	-32	-28	-24
2,3	-1	2,3	23	2,3	41	2,3	55	2,3	48	2,3	42			2,7	0	-15	-25	-33	-29	-24
2,3	-1	2,3	23	2,3	41	2,3	54	2,3	47	2,3	41			2,7	0	-16	-25	-34	-29	-25
2,3	-1	2,4	23	2,3	40	2,3	54	2,4	46	2,3	40			2,8	0	-16	-25	-34	-30	-25
2,4	-1	2,4	22	2,4	39	2,4	53	2,4	46	2,4	40			2,8	0	-16	-26	-35	-30	-25
2,4	-1	2,4	22	2,4	39	2,4	52	2,4	45	2,4	39			2,8	0	-16	-26	-35	-30	-26
2,4	-1	2,4	21	2,4	38	2,4	51	2,4	44	2,4	38			2,8	0	-16	-26	-35	-31	-26
2,4	-1	2,4	21	2,4	37	2,4	50	2,4	43	2,4	37			2,8	0	-16	-27	-36	-31	-26
2,4	-1	2,4	20	2,4	37	2,4	49	2,4	42	2,4	36			2,8	0	-16	-27	-36	-31	-26
2,4	-1	2,4	20	2,4	36	2,4	48	2,4	41	2,4	35			2,8	0	-16	-27	-36	-31	-26
2,4	-1	2,4	19	2,4	35	2,4	47	2,4	39	2,4	34			2,8	0	-16	-27	-36	-31	-26
2,4	0	2,4	19	2,4	34	2,4	45	2,4	38	2,4	33			2,8	0	-16	-27	-36	-31	-26
2,4	0	2,4	18	2,4	33	2,4	44	2,4	37	2,4	32			2,8	0	-16	-27	-36	-31	-26
2,4	0	2,4	18	2,4	32	2,4	42	2,4	36	2,4	31			2,8	0	-16	-27	-36	-31	-26
2,4	0	2,4	17	2,4	31	2,4	41	2,4	34	2,4	30			2,8	0	-16	-27	-36	-30	-25
2,4	0	2,4	16	2,4	29	2,4	39	2,4	33	2,4	28			2,8	0	-16	-27	-36	-30	-25
2,4	0	2,4	16	2,4	28	2,4	38	2,4	31	2,4	27			2,8	0	-16	-26	-35	-30	-25
2,4	0	2,4	15	2,4	27	2,4	36	2,4	30	2,4	26			2,8	0	-15	-26	-35	-29	-24
2,5	0	2,5	14	2,5	26	2,5	35	2,5	28	2,5	24			2,9	0	-15	-26	-34	-29	-24
2,5	0	2,5	13	2,5	24	2,5	33	2,5	27	2,5	23			2,9	0	-15	-25	-34	-28	-24
2,5	0	2,5	12	2,5	23	2,5	31	2,5	25	2,5	22			2,9	0	-15	-25	-33	-28	-23
2,5	0	2,5	12	2,5	22	2,5	29	2,5	24	2,5	20			2,9	0	-14	-24	-33	-27	-23
2,5	0	2,5	11	2,5	20	2,5	27	2,5	22	2,5	19			2,9	0	-14	-24	-32	-27	-22
2,5	0	2,5	10	2,5	19	2,5	25	2,5	20	2,5	17			2,9	0	-14	-23	-31	-26	-22
2,5	0	2,5	9	2,5	18	2,5	24	2,5	19	2,5	16			2,9	0	-13	-23	-31	-25	-21
2,5	0	2,5	8	2,5	16	2,5	22	2,5	17	2,5	15			2,9	0	-13	-22	-30	-24	-21
2,5	0	2,5	7	2,5	15	2,5	20	2,5	15	2,5	13			2,9	0	-13	-22	-29	-24	-20
2,5	0	2,5	6	2,5	13	2,5	18	2,5	14	2,5	12			2,9	0	-12	-21	-28	-23	-19
2,5	0	2,5	6	2,5	12	2,5	16	2,5	12	2,5	10			2,9	0	-12	-20	-27	-22	-19
2,5	0	2,5	5	2,5	10	2,5	14	2,5	10	2,5	9			2,9	0	-11	-20	-26	-21	-18
2,5	0	2,5	4	2,5	9	2,5	12	2,5	8	2,5	7			2,9	0	-11	-19	-25	-20	-17
2,5	0	2,5	3	2,5	7	2,5	10	2,5	7	2,5	6			2,9	0	-10	-18	-24	-19	-16
2,5	0	2,6	2	2,5	6	2,5	8	2,6	5	2,5	4			3,0	0	-10	-17	-23	-18	-16
2,6	0	2,6	1	2,6	4	2,6	6	2,6	3	2,6	3			3,0	0	-9	-16	-22	-17	-15
2,6	0	2,6	0	2,6	3	2,6	4	2,6	2	2,6	1			3,0	0	-9	-16	-21	-16	-14
2,6	0	2,6	-1	2,6	1	2,6	2	2,6	0	2,6	0			3,0	0	-8	-15	-19	-15	-13
2,6	0	2,6	-2	2,6	0	2,6	0	2,6	-2	2,6	-1			3,0	0	-7	-14	-18	-15	-12
2,6	0	2,6	-2	2,6	-2	2,6	-2	2,6	-3	2,6	-3			3,0	0	-7	-13	-17	-14	-11
2,6	0	2,6	-3	2,6	-3	2,6	-4	2,6	-5	2,6	-4			3,0	0	-6	-12	-16	-13	-11
2,6	0	2,6	-4	2,6	-5	2,6	-6	2,6	-7	2,6	-6			3,0	0	-6	-11	-14	-12	-10
2,6	0	2,6	-5	2,6	-6	2,6	-8	2,6	-8	2,6	-7			3,0	0	-5	-10	-13	-11	-9
2,6	0	2,6	-6	2,6	-7	2,6	-10	2,6	-10	2,6	-8			3,0	0	-4	-9	-12	-9	-8
2,6	0	2,6	-6	2,6	-9	2,6	-12	2,6	-11	2,6	-9			3,0	0	-4	-8	-11	-8	-7
2,6	0	2,6	-7	2,6	-10	2,6	-13	2,6	-12	2,6	-11			3,0	0	-3	-7	-9	-7	-6
2,6	0	2,6	-8	2,6	-11	2,6	-15	2,6	-14	2,6	-12			3,0	0	-3	-6	-8	-6	-5
2,6	0	2,6	-9	2,6	-12	2,6	-17	2,6	-15	2,6	-13			3,0	0	-2	-6	-7	-5	-5
2,6	0	2,6	-9	2,6	-14	2,6	-18	2,6	-17	2,6	-14			3,0	0	-1	-5	-6	-4	-4
2,7	0	2,7	-10	2,7	-15	2,7	-20	2,7	-18	2,7	-15			3,1	0	-1	-4	-4	-3	-3
2,7	0	2,7	-11	2,7	-16	2,7	-21	2,7	-19	2,7	-16			3,1	0	0	-3	-3	-2	-2
2,7	0	2,7	-11	2,7	-17	2,7	-23	2,7	-20	2,7	-17			3,1	0	0	-2	-2	-1	-1
2,7	0	2,7	-12	2,7	-18	2,7	-24	2,7	-21	2,7	-18			3,1	0	1	-1	-1	0	0
2,7	0	2,7	-12	2,7	-19	2,7	-25	2,7	-22	2,7	-19			3,1	0	2	0	0	1	1
2,7	0	2,7	-13	2,7	-20	2,7	-26	2,7	-23	2,7	-20			3,1	0	2	1	2	2	1
2,7	0	2,7	-13	2,7	-21	2,7	-28	2,7	-24	2,7	-21			3,1	0	3	2	3	3	2
2,7	0	2,7	-14	2,7	-21	2,7	-29	2,7	-25	2,7	-21			3,1	0	3	3	4	4	3
2,7	0	2,7	-14	2,7	-22	2,7	-30	2,7	-26	2,7	-22			3,1	0	4	4	5	5	4
2,7	0	2,7	-14	2,7	-23	2,7	-31	2,7	-27	2,7	-23			3,1	0	4	4	6	6	5
2,7	0	2,7	-15	2,7	-23	2,7	-31	2,7	-28	2,7	-23			3,1	0	5	5	7	6	5
2,7	0	2,7	-15	2,7	-24	2,7	-32	2,7	-28	2,7	-24			3,1	0	5	6	8	7	6
2,7	0	2,7	-15	2,7	-25	2,7	-33	2,7	-29	2,7	-24			3,1	0	6	7	9	8	7
2,7	0	2,7	-16	2,7	-25	2,7	-34	2,7	-29	2,7	-25			3,1	0	6	7	10	9	7
2,8	0	2,8	-16	2,7	-25	2,8	-34	2,8	-30	2,7	-25			3,2	0	7	8	11	10	8
2,8	0	2,8	-16	2,8	-26	2,8	-35	2,8	-30	2,8	-25			3,2	0	7	9	12	11	9
2,8	0	2,8	-16	2,8	-26	2,8	-35	2,8	-30	2,8	-26			3,2	0	7	10	13	11	9
2,8	0	2,8	-16	2,8	-26	2,8	-35	2,8	-31	2,8	-26			3,2	0	8	10	14	12	10
2,8	0	2,8	-16	2,8	-27	2,8	-36	2,8	-31	2,8	-26			3,2	0	8	11	15	13	11
2,8	0	2,8	-16	2,8	-27	2,8	-36	2,8	-31	2,8	-26			3,2	0	9	11	16	14	11
2,8	0	2,8	-16	2,8	-27	2,8	-36	2,8	-31	2,8	-26			3,2	0	9	12	16	14	12
2,8	0	2,8	-16	2,8	-27	2,8	-36	2,8	-31	2,8	-26			3,2	0	9	12	17	15	12
2,8	0	2,8	-16	2,8	-27	2,8	-36	2,8	-31	2,8	-26			3,2	0	10	13	18	16	13
2,8	0	2,8	-16	2,8	-27	2,8	-36	2,8	-31	2,8	-26			3,2	0	10	13	18	16	13
2,8	0	2,8	-16	2,8	-27	2,8	-36	2,8	-31	2,8	-26			3,2	0	10	14	19	17	14
2,8	0	2,8	-16	2,8	-27	2,8	-36	2,8	-30	2,8	-25			3,2	0	10	14	19	17	14
2,8	0	2,8	-16	2,8	-27	2,8	-36	2,8	-30	2,8	-25			3,2	0	11	15	20	18	14
2,8	0	2,8	-16	2,8	-26	2,8	-35	2,8	-30	2,8	-25			3,2	0	11	15	20	18	15
2,8	0	2,9	-15	2,8	-26	2,8	-35	2,9	-29	2,8	-24			3,3	0	11	15	21	19	15
2,9	0	2,9	-15	2,9	-26	2,9	-34	2,9	-29	2,9	-24			3,3	0	11	16	21	19	15
2,9	0	2,9	-15	2,9	-25	2,9	-34	2,9	-28	2,9	-24			3,3	0	11	16	22	19	16
2,9	0	2,9	-15	2,9	-25	2,9	-33	2,9	-28	2,9	-23			3,3	0	11	16	22	20	16
2,9	0	2,9	-14	2,9	-24	2,9	-33	2,9	-27	2,9	-23			3,3	0	12	16	22	20	16
2,9	0	2,9	-14	2,9	-24	2,9	-32	2,9	-27	2,9	-22			3,3	0	12	17	22	20	16
2,9	0	2,9	-14	2,9	-23	2,9	-31	2,9	-26	2,9	-22			3,3	0	12	17	23	20	16
2,9	0	2,9	-13	2,9	-23	2,9	-31	2,9	-25	2,9	-21			3,3	0	12	17	23	20	17
2,9	0	2,9	-13	2,9	-22	2,9	-30	2,9	-24	2,9	-21			3,3	0	12	17	23	20	17
2,9	0	2,9	-13	2,9	-22	2,9	-29	2,9	-24	2,9	-20			3,3	0	12	17	23	20	17
2,9	0	2,9	-12	2,9	-21	2,9	-28	2,9	-23	2,9	-19			3,3	0	12	17	23	20	17
2,9	0	2,9	-12	2,9	-20	2,9	-27	2,9	-22	2,9	-19			3,3	0	12	17	23	20	17
2,9	0	2,9	-11	2,9	-20	2,9	-26	2,9	-21	2,9	-18			3,3	0	12	17	23	20	17
2,9	0	2,9	-11	2,9	-19	2,9	-25	2,9	-20	2,9	-17			3,3	0	12	17	23	20	17
2,9	0	2,9	-10	2,9	-18	2,9	-24	2,9	-19	2,9	-16			3,3	0	11	17	23	20	16
3,0	0	3,0	-10	3,0	-17	3,0	-23	3,0	-18	3,0	-16			3,4	0	11	17	22	20	16
3,0	0	3,0	-9	3,0	-16	3,0	-22	3,0	-17	3,0	-15			3,4	0	11	17	22	20	16
3,0	0	3,0	-9	3,0	-16	3,0	-21	3,0	-16	3,0	-14			3,4	0	11	17	22	20	16
3,0	0	3,0	-8	3,0	-15	3,0	-19	3,0	-15	3,0	-13			3,4	0	11	17	22	19	16
3,0	0	3,0	-7	3,0	-14	3,0	-18	3,0	-15	3,0	-12			3,4	0	11	16	21	19	16
3,0	0	3,0	-7	3,0	-13	3,0	-17	3,0	-14	3,0	-11			3,4	0	11	16	21	19	15
3,0	0	3,0	-6	3,0	-12	3,0	-16	3,0	-13	3,0	-11			3,4	0	10	16	21	18	15
3,0	0	3,0	-6	3,0	-11	3,0	-14	3,0	-12	3,0	-10			3,4	0	10	16	20	18	15
3,0	0	3,0	-5	3,0	-10	3,0	-13	3,0	-11	3,0	-9			3,4	0	10	15	20	18	14
3,0	0	3,0	-4	3,0	-9	3,0	-12	3,0	-9	3,0	-8			3,4	0	10	15	19	17	14
3,0	0	3,0	-4	3,0	-8	3,0	-11	3,0	-8	3,0	-7			3,4	0	9	15	19	17	14
3,0	0	3,0	-3	3,0	-7	3,0	-9	3,0	-7	3,0	-6			3,4	0	9	14	18	16	13
3,0	0	3,0	-3	3,0	-6	3,0	-8	3,0	-6	3,0	-5			3,4	0	9	14	18	16	13
3,0	0	3,0	-2	3,0	-6	3,0	-7	3,0	-5	3,0	-5			3,4	0	8	14	17	15	12
3,0	0	3,1	-1	3,0	-5	3,0	-6	3,1	-4	3,0	-4			3,5	0	8	13	17	14	12
3,1	0	3,1	-1	3,1	-4	3,1	-4	3,1	-3	3,1	-3			3,5	0	8	13	16	14	11
3,1	0	3,1	0	3,1	-3	3,1	-3	3,1	-2	3,1	-2			3,5	0	7	12	15	13	11
3,1	0	3,1	0	3,1	-2	3,1	-2	3,1	-1	3,1	-1			3,5	0	7	12	15	13	10
3,1	0	3,1	1	3,1	-1	3,1	-1	3,1	0	3,1	0			3,5	0	7	11	14	12	10
3,1	0	3,1	2	3,1	0	3,1	0	3,1	1	3,1	1			3,5	0	6	11	13	11	9
3,1	0	3,1	2	3,1	1	3,1	2	3,1	2	3,1	1			3,5	0	6	10	13	11	9
3,1	0	3,1	3	3,1	2	3,1	3	3,1	3	3,1	2			3,5	0	6	10	12	10	8
3,1	0	3,1	3	3,1	3	3,1	4	3,1	4	3,1	3			3,5	0	5	9	11	9	8
3,1	0	3,1	4	3,1	4	3,1	5	3,1	5	3,1	4			3,5	0	5	9	10	9	7
3,1	0	3,1	4	3,1	4	3,1	6	3,1	6	3,1	5			3,5	0	4	8	10	8	7
3,1	0	3,1	5	3,1	5	3,1	7	3,1	6	3,1	5			3,5	0	4	7	9	7	6
3,1	0	3,1	5	3,1	6	3,1	8	3,1	7	3,1	6			3,5	0	4	7	8	6	5
3,1	0	3,1	6	3,1	7	3,1	9	3,1	8	3,1	7			3,5	0	3	6	7	6	5
3,1	0	3,1	6	3,1	7	3,1	10	3,1	9	3,1	7			3,5	0	3	6	6	5	4
3,2	0	3,2	7	3,2	8	3,2	11	3,2	10	3,2	8			3,6	0	2	5	6	4	3
3,2	0	3,2	7	3,2	9	3,2	12	3,2	11	3,2	9			3,6	0	2	4	5	3	3
3,2	0	3,2	7	3,2	10	3,2	13	3,2	11	3,2	9			3,6	0	2	4	4	3	2
3,2	0	3,2	8	3,2	10	3,2	14	3,2	12	3,2	10			3,6	0	1	3	3	2	2
3,2	0	3,2	8	3,2	11	3,2	15	3,2	13	3,2	11			3,6	0	1	3	2	1	1
3,2	0	3,2	9	3,2	11	3,2	16	3,2	14	3,2	11			3,6	0	0	2	2	0	0
3,2	0	3,2	9	3,2	12	3,2	16	3,2	14	3,2	12			3,6	0	0	1	1	0	0
3,2	0	3,2	9	3,2	12	3,2	17	3,2	15	3,2	12			3,6	0	-1	1	0	-1	-1
3,2	0	3,2	10	3,2	13	3,2	18	3,2	16	3,2	13			3,6	0	-1	0	-1	-2	-2
3,2	0	3,2	10	3,2	13	3,2	18	3,2	16	3,2	13			3,6	0	-1	-1	-2	-3	-2
3,2	0	3,2	10	3,2	14	3,2	19	3,2	17	3,2	14			3,6	0	-2	-1	-2	-3	-3
3,2	0	3,2	10	3,2	14	3,2	19	3,2	17	3,2	14			3,6	0	-2	-2	-3	-4	-3
3,2	0	3,2	11	3,2	15	3,2	20	3,2	18	3,2	14			3,6	0	-3	-2	-4	-5	-4
3,2	0	3,2	11	3,2	15	3,2	20	3,2	18	3,2	15			3,6	0	-3	-3	-5	-5	-5
3,3	0	3,3	11	3,2	15	3,3	21	3,3	19	3,2	15			3,7	0	-3	-4	-5	-6	-5
3,3	0	3,3	11	3,3	16	3,3	21	3,3	19	3,3	15			3,7	0	-4	-4	-6	-7	-6
3,3	0	3,3	11	3,3	16	3,3	22	3,3	19	3,3	16			3,7	0	-4	-5	-7	-7	-6
3,3	0	3,3	11	3,3	16	3,3	22	3,3	20	3,3	16			3,7	0	-4	-5	-7	-8	-7
3,3	0	3,3	12	3,3	16	3,3	22	3,3	20	3,3	16			3,7	0	-5	-6	-8	-9	-7
3,3	0	3,3	12	3,3	17	3,3	22	3,3	20	3,3	16			3,7	0	-5	-6	-9	-9	-8
3,3	0	3,3	12	3,3	17	3,3	23	3,3	20	3,3	16			3,7	0	-5	-7	-9	-10	-8
3,3	0	3,3	12	3,3	17	3,3	23	3,3	20	3,3	17			3,7	0	-6	-7	-10	-10	-9
3,3	0	3,3	12	3,3	17	3,3	23	3,3	20	3,3	17			3,7	0	-6	-8	-10	-11	-9
3,3	0	3,3	12	3,3	17	3,3	23	3,3	20	3,3	17			3,7	0	-6	-8	-11	-11	-10
3,3	0	3,3	12	3,3	17	3,3	23	3,3	20	3,3	17			3,7	0	-6	-9	-11	-12	-10
3,3	0	3,3	12	3,3	17	3,3	23	3,3	20	3,3	17			3,7	0	-7	-9	-12	-12	-11
3,3	0	3,3	12	3,3	17	3,3	23	3,3	20	3,3	17			3,7	0	-7	-10	-12	-13	-11
3,3	0	3,3	12	3,3	17	3,3	23	3,3	20	3,3	17			3,7	0	-7	-10	-13	-13	-11
3,3	0	3,4	11	3,3	17	3,3	23	3,4	20	3,3	16			3,8	0	-7	-10	-13	-14	-12
3,4	0	3,4	11	3,4	17	3,4	22	3,4	20	3,4	16			3,8	0	-7	-11	-14	-14	-12
3,4	0	3,4	11	3,4	17	3,4	22	3,4	20	3,4	16			3,8	0	-8	-11	-14	-14	-12
3,4	0	3,4	11	3,4	17	3,4	22	3,4	20	3,4	16			3,8	0	-8	-11	-14	-15	-12
3,4	0	3,4	11	3,4	17	3,4	22	3,4	19	3,4	16			3,8	0	-8	-12	-15	-15	-13
3,4	0	3,4	11	3,4	16	3,4	21	3,4	19	3,4	16			3,8	0	-8	-12	-15	-15	-13
3,4	0	3,4	11	3,4	16	3,4	21	3,4	19	3,4	15			3,8	0	-8	-12	-15	-15	-13
3,4	0	3,4	10	3,4	16	3,4	21	3,4	18	3,4	15			3,8	0	-8	-13	-16	-15	-13
3,4	0	3,4	10	3,4	16	3,4	20	3,4	18	3,4	15			3,8	0	-8	-13	-16	-16	-13
3,4	0	3,4	10	3,4	15	3,4	20	3,4	18	3,4	14			3,8	0	-8	-13	-16	-16	-14
3,4	0	3,4	10	3,4	15	3,4	19	3,4	17	3,4	14			3,8	0	-8	-13	-16	-16	-14
3,4	0	3,4	9	3,4	15	3,4	19	3,4	17	3,4	14			3,8	0	-8	-13	-16	-16	-14
3,4	0	3,4	9	3,4	14	3,4	18	3,4	16	3,4	13			3,8	0	-8	-13	-16	-16	-14
3,4	0	3,4	9	3,4	14	3,4	18	3,4	16	3,4	13			3,8	0	-8	-13	-17	-16	-14
3,4	0	3,4	8	3,4	14	3,4	17	3,4	15	3,4	12			3,8	0	-8	-13	-17	-16	-14
3,5	0	3,5	8	3,5	13	3,5	17	3,5	14	3,5	12			3,9	0	-8	-13	-17	-16	-14
3,5	0	3,5	8	3,5	13	3,5	16	3,5	14	3,5	11			3,9	0	-8	-13	-17	-16	-14
3,5	0	3,5	7	3,5	12	3,5	15	3,5	13	3,5	11			3,9	0	-8	-13	-17	-16	-14
3,5	0	3,5	7	3,5	12	3,5	15	3,5	13	3,5	10			3,9	0	-8	-13	-17	-16	-14
3,5	0	3,5	7	3,5	11	3,5	14	3,5	12	3,5	10			3,9	0	-8	-13	-17	-15	-14
3,5	0	3,5	6	3,5	11	3,5	13	3,5	11	3,5	9			3,9	0	-8	-13	-16	-15	-14
3,5	0	3,5	6	3,5	10	3,5	13	3,5	11	3,5	9			3,9	0	-8	-13	-16	-15	-13
3,5	0	3,5	6	3,5	10	3,5	12	3,5	10	3,5	8			3,9	0	-8	-13	-16	-15	-13
3,5	0	3,5	5	3,5	9	3,5	11	3,5	9	3,5	8			3,9	0	-8	-13	-16	-15	-13
3,5	0	3,5	5	3,5	9	3,5	10	3,5	9	3,5	7			3,9	0	-8	-13	-16	-14	-13
3,5	0	3,5	4	3,5	8	3,5	10	3,5	8	3,5	7			3,9	0	-7	-12	-16	-14	-13
3,5	0	3,5	4	3,5	7	3,5	9	3,5	7	3,5	6			3,9	0	-7	-12	-15	-14	-12
3,5	0	3,5	4	3,5	7	3,5	8	3,5	6	3,5	5			3,9	0	-7	-12	-15	-13	-12
3,5	0	3,5	3	3,5	6	3,5	7	3,5	6	3,5	5			3,9	0	-7	-12	-15	-13	-12
3,5	0	3,6	3	3,5	6	3,5	6	3,6	5	3,5	4			4,0	0	-7	-11	-15	-13	-12
3,6	0	3,6	2	3,6	5	3,6	6	3,6	4	3,6	3			4,0	0	-7	-11	-14	-12	-11
3,6	0	3,6	2	3,6	4	3,6	5	3,6	3	3,6	3			4,0	0	-6	-11	-14	-12	-11
3,6	0	3,6	2	3,6	4	3,6	4	3,6	3	3,6	2			4,0	0	-6	-11	-14	-11	-11
3,6	0	3,6	1	3,6	3	3,6	3	3,6	2	3,6	2			4,0	0	-6	-10	-13	-11	-10
3,6	0	3,6	1	3,6	3	3,6	2	3,6	1	3,6	1			4,0	0	-6	-10	-13	-10	-10
3,6	0	3,6	0	3,6	2	3,6	2	3,6	0	3,6	0			4,0	0	-5	-10	-12	-10	-9
3,6	0	3,6	0	3,6	1	3,6	1	3,6	0	3,6	0			4,0	0	-5	-9	-12	-9	-9
3,6	0	3,6	-1	3,6	1	3,6	0	3,6	-1	3,6	-1			4,0	0	-5	-9	-12	-9	-9
3,6	0	3,6	-1	3,6	0	3,6	-1	3,6	-2	3,6	-2			4,0	0	-5	-8	-11	-8	-8
3,6	0	3,6	-1	3,6	-1	3,6	-2	3,6	-3	3,6	-2			4,0	0	-4	-8	-11	-8	-8
3,6	0	3,6	-2	3,6	-1	3,6	-2	3,6	-3	3,6	-3			4,0	0	-4	-8	-10	-7	-7
3,6	0	3,6	-2	3,6	-2	3,6	-3	3,6	-4	3,6	-3			4,0	0	-4	-7	-10	-7	-7
3,6	0	3,6	-3	3,6	-2	3,6	-4	3,6	-5	3,6	-4			4,0	0	-4	-7	-9	-6	-6
3,6	0	3,6	-3	3,6	-3	3,6	-5	3,6	-5	3,6	-5			4,1	0	-3	-7	-9	-6	-6
3,7	0	3,7	-3	3,7	-4	3,7	-5	3,7	-6	3,7	-5			4,1	0	-3	-6	-8	-5	-5
3,7	0	3,7	-4	3,7	-4	3,7	-6	3,7	-7	3,7	-6			4,1	0	-3	-6	-7	-5	-5
3,7	0	3,7	-4	3,7	-5	3,7	-7	3,7	-7	3,7	-6			4,1	0	-2	-5	-7	-4	-4
3,7	0	3,7	-4	3,7	-5	3,7	-7	3,7	-8	3,7	-7			4,1	0	-2	-5	-6	-4	-4
3,7	0	3,7	-5	3,7	-6	3,7	-8	3,7	-9	3,7	-7			4,1	0	-2	-4	-6	-3	-3
3,7	0	3,7	-5	3,7	-6	3,7	-9	3,7	-9	3,7	-8			4,1	0	-1	-4	-5	-3	-3
3,7	0	3,7	-5	3,7	-7	3,7	-9	3,7	-10	3,7	-8			4,1	0	-1	-4	-5	-2	-2
3,7	0	3,7	-6	3,7	-7	3,7	-10	3,7	-10	3,7	-9			4,1	0	-1	-3	-4	-2	-2
3,7	0	3,7	-6	3,7	-8	3,7	-10	3,7	-11	3,7	-9			4,1	0	-1	-3	-4	-1	-1
3,7	0	3,7	-6	3,7	-8	3,7	-11	3,7	-11	3,7	-10			4,1	0	0	-2	-3	-1	-1
3,7	0	3,7	-6	3,7	-9	3,7	-11	3,7	-12	3,7	-10			4,1	0	0	-2	-2	0	0
3,7	0	3,7	-7	3,7	-9	3,7	-12	3,7	-12	3,7	-11			4,1	0	0	-1	-2	0	0
3,7	0	3,7	-7	3,7	-10	3,7	-12	3,7	-13	3,7	-11			4,1	0	1	-1	-1	1	1
3,7	0	3,7	-7	3,7	-10	3,7	-13	3,7	-13	3,7	-11			4,1	0	1	-1	-1	1	1
3,8	0	3,8	-7	3,7	-10	3,8	-13	3,8	-14	3,7	-12			4,2	0	1	0	0	2	2
3,8	0	3,8	-7	3,8	-11	3,8	-14	3,8	-14	3,8	-12			4,2	0	2	0	0	2	2
3,8	0	3,8	-8	3,8	-11	3,8	-14	3,8	-14	3,8	-12			4,2	0	2	1	1	3	2
3,8	0	3,8	-8	3,8	-11	3,8	-14	3,8	-15	3,8	-12			4,2	0	2	1	2	3	3
3,8	0	3,8	-8	3,8	-12	3,8	-15	3,8	-15	3,8	-13			4,2	0	2	2	2	4	3
3,8	0	3,8	-8	3,8	-12	3,8	-15	3,8	-15	3,8	-13			4,2	0	3	2	3	4	4
3,8	0	3,8	-8	3,8	-12	3,8	-15	3,8	-15	3,8	-13			4,2	0	3	2	3	4	4
3,8	0	3,8	-8	3,8	-13	3,8	-16	3,8	-15	3,8	-13			4,2	0	3	3	4	5	5
3,8	0	3,8	-8	3,8	-13	3,8	-16	3,8	-16	3,8	-13			4,2	0	3	3	4	5	5
3,8	0	3,8	-8	3,8	-13	3,8	-16	3,8	-16	3,8	-14			4,2	0	4	4	5	6	5
3,8	0	3,8	-8	3,8	-13	3,8	-16	3,8	-16	3,8	-14			4,2	0	4	4	5	6	6
3,8	0	3,8	-8	3,8	-13	3,8	-16	3,8	-16	3,8	-14			4,2	0	4	4	6	6	6
3,8	0	3,8	-8	3,8	-13	3,8	-16	3,8	-16	3,8	-14			4,2	0	4	5	6	7	6
3,8	0	3,8	-8	3,8	-13	3,8	-17	3,8	-16	3,8	-14			4,2	0	5	5	6	7	7
3,8	0	3,9	-8	3,8	-13	3,8	-17	3,9	-16	3,8	-14			4,3	0	5	5	7	7	7
3,9	0	3,9	-8	3,9	-13	3,9	-17	3,9	-16	3,9	-14			4,3	0	5	6	7	8	7
3,9	0	3,9	-8	3,9	-13	3,9	-17	3,9	-16	3,9	-14			4,3	0	5	6	8	8	8
3,9	0	3,9	-8	3,9	-13	3,9	-17	3,9	-16	3,9	-14			4,3	0	5	6	8	8	8
3,9	0	3,9	-8	3,9	-13	3,9	-17	3,9	-16	3,9	-14			4,3	0	6	7	9	8	8
3,9	0	3,9	-8	3,9	-13	3,9	-17	3,9	-15	3,9	-14			4,3	0	6	7	9	9	8
3,9	0	3,9	-8	3,9	-13	3,9	-16	3,9	-15	3,9	-14			4,3	0	6	7	9	9	9
3,9	0	3,9	-8	3,9	-13	3,9	-16	3,9	-15	3,9	-13			4,3	0	6	7	10	9	9
3,9	0	3,9	-8	3,9	-13	3,9	-16	3,9	-15	3,9	-13			4,3	0	6	8	10	9	9
3,9	0	3,9	-8	3,9	-13	3,9	-16	3,9	-15	3,9	-13			4,3	0	6	8	10	9	9
3,9	0	3,9	-8	3,9	-13	3,9	-16	3,9	-14	3,9	-13			4,3	0	6	8	10	10	9
3,9	0	3,9	-7	3,9	-12	3,9	-16	3,9	-14	3,9	-13			4,3	0	6	8	11	10	9
3,9	0	3,9	-7	3,9	-12	3,9	-15	3,9	-14	3,9	-12			4,3	0	6	8	11	10	9
3,9	0	3,9	-7	3,9	-12	3,9	-15	3,9	-13	3,9	-12			4,3	0	7	9	11	10	10
3,9	0	3,9	-7	3,9	-12	3,9	-15	3,9	-13	3,9	-12			4,3	0	7	9	11	10	10
4,0	0	4,0	-7	4,0	-11	4,0	-15	4,0	-13	4,0	-12			4,4	0	7	9	12	10	10
4,0	0	4,0	-7	4,0	-11	4,0	-14	4,0	-12	4,0	-11			4,4	0	7	9	12	10	10
4,0	0	4,0	-6	4,0	-11	4,0	-14	4,0	-12	4,0	-11			4,4	0	7	9	12	10	10
4,0	0	4,0	-6	4,0	-11	4,0	-14	4,0	-11	4,0	-11			4,4	0	7	9	12	10	10
4,0	0	4,0	-6	4,0	-10	4,0	-13	4,0	-11	4,0	-10			4,4	0	7	9	12	10	10
4,0	0	4,0	-6	4,0	-10	4,0	-13	4,0	-10	4,0	-10			4,4	0	7	9	12	10	10
4,0	0	4,0	-5	4,0	-10	4,0	-12	4,0	-10	4,0	-9			4,4	0	7	9	12	10	10
4,0	0	4,0	-5	4,0	-9	4,0	-12	4,0	-9	4,0	-9			4,4	0	7	9	12	10	10
4,0	0	4,0	-5	4,0	-9	4,0	-12	4,0	-9	4,0	-9			4,4	0	7	9	12	10	10
4,0	0	4,0	-5	4,0	-8	4,0	-11	4,0	-8	4,0	-8			4,4	0	7	9	12	10	10
4,0	0	4,0	-4	4,0	-8	4,0	-11	4,0	-8	4,0	-8			4,4	0	6	9	12	10	9
4,0	0	4,0	-4	4,0	-8	4,0	-10	4,0	-7	4,0	-7			4,4	0	6	9	12	10	9
4,0	0	4,0	-4	4,0	-7	4,0	-10	4,0	-7	4,0	-7			4,4	0	6	9	12	10	9
4,0	0	4,0	-4	4,0	-7	4,0	-9	4,0	-6	4,0	-6			4,4	0	6	9	12	10	9
4,1	0	4,1	-3	4,0	-7	4,1	-9	4,1	-6	4,0	-6			4,5	0	6	9	12	10	9
4,1	0	4,1	-3	4,1	-6	4,1	-8	4,1	-5	4,1	-5			4,5	0	6	9	12	10	9
4,1	0	4,1	-3	4,1	-6	4,1	-7	4,1	-5	4,1	-5			4,5	0	6	9	12	10	9
4,1	0	4,1	-2	4,1	-5	4,1	-7	4,1	-4	4,1	-4			4,5	0	6	9	12	10	9
4,1	0	4,1	-2	4,1	-5	4,1	-6	4,1	-4	4,1	-4			4,5	0	6	8	11	10	8
4,1	0	4,1	-2	4,1	-4	4,1	-6	4,1	-3	4,1	-3			4,5	0	5	8	11	9	8
4,1	0	4,1	-1	4,1	-4	4,1	-5	4,1	-3	4,1	-3			4,5	0	5	8	11	9	8
4,1	0	4,1	-1	4,1	-4	4,1	-5	4,1	-2	4,1	-2			4,5	0	5	8	11	9	8
4,1	0	4,1	-1	4,1	-3	4,1	-4	4,1	-2	4,1	-2			4,5	0	5	8	10	9	8
4,1	0	4,1	-1	4,1	-3	4,1	-4	4,1	-1	4,1	-1			4,5	0	5	7	10	9	7
4,1	0	4,1	0	4,1	-2	4,1	-3	4,1	-1	4,1	-1			4,5	0	5	7	10	8	7
4,1	0	4,1	0	4,1	-2	4,1	-2	4,1	0	4,1	0			4,5	0	4	7	10	8	7
4,1	0	4,1	0	4,1	-1	4,1	-2	4,1	0	4,1	0			4,5	0	4	7	9	8	7
4,1	0	4,1	1	4,1	-1	4,1	-1	4,1	1	4,1	1			4,5	0	4	6	9	8	6
4,1	0	4,1	1	4,1	-1	4,1	-1	4,1	1	4,1	1			4,6	0	4	6	9	8	6
4,2	0	4,2	1	4,2	0	4,2	0	4,2	2	4,2	2			4,6	0	4	6	8	7	6
4,2	0	4,2	2	4,2	0	4,2	0	4,2	2	4,2	2			4,6	0	3	6	8	7	5
4,2	0	4,2	2	4,2	1	4,2	1	4,2	3	4,2	2			4,6	0	3	5	8	7	5
4,2	0	4,2	2	4,2	1	4,2	2	4,2	3	4,2	3			4,6	0	3	5	7	6	5
4,2	0	4,2	2	4,2	2	4,2	2	4,2	4	4,2	3			4,6	0	3	5	7	6	5
4,2	0	4,2	3	4,2	2	4,2	3	4,2	4	4,2	4			4,6	0	2	5	7	6	4
4,2	0	4,2	3	4,2	2	4,2	3	4,2	4	4,2	4			4,6	0	2	4	6	5	4
4,2	0	4,2	3	4,2	3	4,2	4	4,2	5	4,2	5			4,6	0	2	4	6	5	4
4,2	0	4,2	3	4,2	3	4,2	4	4,2	5	4,2	5			4,6	0	2	4	5	5	3
4,2	0	4,2	4	4,2	4	4,2	5	4,2	6	4,2	5			4,6	0	1	3	5	4	3
4,2	0	4,2	4	4,2	4	4,2	5	4,2	6	4,2	6			4,6	0	1	3	5	4	3
4,2	0	4,2	4	4,2	4	4,2	6	4,2	6	4,2	6			4,6	0	1	3	4	4	2
4,2	0	4,2	4	4,2	5	4,2	6	4,2	7	4,2	6			4,6	0	1	2	4	3	2
4,2	0	4,2	5	4,2	5	4,2	6	4,2	7	4,2	7			4,6	0	1	2	3	3	2
4,3	0	4,3	5	4,2	5	4,3	7	4,3	7	4,2	7			4,7	0	0	2	3	3	2
4,3	0	4,3	5	4,3	6	4,3	7	4,3	8	4,3	7			4,7	0	0	1	2	2	1
4,3	0	4,3	5	4,3	6	4,3	8	4,3	8	4,3	8			4,7	0	0	1	2	2	1
4,3	0	4,3	5	4,3	6	4,3	8	4,3	8	4,3	8			4,7	0	0	1	2	2	1
4,3	0	4,3	6	4,3	7	4,3	9	4,3	8	4,3	8			4,7	0	-1	1	1	1	0
4,3	0	4,3	6	4,3	7	4,3	9	4,3	9	4,3	8			4,7	0	-1	0	1	1	0
4,3	0	4,3	6	4,3	7	4,3	9	4,3	9	4,3	9			4,7	0	-1	0	0	1	0
4,3	0	4,3	6	4,3	7	4,3	10	4,3	9	4,3	9			4,7	0	-1	0	0	0	-1
4,3	0	4,3	6	4,3	8	4,3	10	4,3	9	4,3	9			4,7	0	-2	-1	0	0	-1
4,3	0	4,3	6	4,3	8	4,3	10	4,3	9	4,3	9			4,7	0	-2	-1	-1	-1	-1
4,3	0	4,3	6	4,3	8	4,3	10	4,3	10	4,3	9			4,7	0	-2	-1	-1	-1	-2
4,3	0	4,3	6	4,3	8	4,3	11	4,3	10	4,3	9			4,7	0	-2	-2	-2	-1	-2
4,3	0	4,3	6	4,3	8	4,3	11	4,3	10	4,3	9			4,7	0	-2	-2	-2	-2	-2
4,3	0	4,3	7	4,3	9	4,3	11	4,3	10	4,3	10			4,7	0	-3	-2	-2	-2	-2
4,3	0	4,4	7	4,3	9	4,3	11	4,4	10	4,3	10			4,8	0	-3	-2	-3	-2	-3
4,4	0	4,4	7	4,4	9	4,4	12	4,4	10	4,4	10			4,8	0	-3	-3	-3	-2	-3
4,4	0	4,4	7	4,4	9	4,4	12	4,4	10	4,4	10			4,8	0	-3	-3	-3	-3	-3
4,4	0	4,4	7	4,4	9	4,4	12	4,4	10	4,4	10			4,8	0	-3	-3	-4	-3	-3
4,4	0	4,4	7	4,4	9	4,4	12	4,4	10	4,4	10			4,8	0	-3	-3	-4	-3	-4
4,4	0	4,4	7	4,4	9	4,4	12	4,4	10	4,4	10			4,8	0	-4	-4	-4	-4	-4
4,4	0	4,4	7	4,4	9	4,4	12	4,4	10	4,4	10			4,8	0	-4	-4	-5	-4	-4
4,4	0	4,4	7	4,4	9	4,4	12	4,4	10	4,4	10			4,8	0	-4	-4	-5	-4	-4
4,4	0	4,4	7	4,4	9	4,4	12	4,4	10	4,4	10			4,8	0	-4	-4	-5	-4	-5
4,4	0	4,4	7	4,4	9	4,4	12	4,4	10	4,4	10			4,8	0	-4	-4	-5	-5	-5
4,4	0	4,4	7	4,4	9	4,4	12	4,4	10	4,4	10			4,8	0	-4	-5	-6	-5	-5
4,4	0	4,4	6	4,4	9	4,4	12	4,4	10	4,4	9			4,8	0	-4	-5	-6	-5	-5
4,4	0	4,4	6	4,4	9	4,4	12	4,4	10	4,4	9			4,8	0	-4	-5	-6	-5	-5
4,4	0	4,4	6	4,4	9	4,4	12	4,4	10	4,4	9			4,8	0	-4	-5	-6	-5	-6
4,4	0	4,4	6	4,4	9	4,4	12	4,4	10	4,4	9			4,8	0	-4	-5	-7	-6	-6
4,5	0	4,5	6	4,5	9	4,5	12	4,5	10	4,5	9			4,9	0	-4	-5	-7	-6	-6
4,5	0	4,5	6	4,5	9	4,5	12	4,5	10	4,5	9			4,9	0	-4	-5	-7	-6	-6
4,5	0	4,5	6	4,5	9	4,5	12	4,5	10	4,5	9			4,9	0	-4	-6	-7	-6	-6
4,5	0	4,5	6	4,5	9	4,5	12	4,5	10	4,5	9			4,9	0	-4	-6	-7	-6	-6
4,5	0	4,5	6	4,5	8	4,5	11	4,5	10	4,5	8			4,9	0	-4	-6	-7	-6	-6
4,5	0	4,5	5	4,5	8	4,5	11	4,5	9	4,5	8			4,9	0	-4	-6	-7	-6	-6
4,5	0	4,5	5	4,5	8	4,5	11	4,5	9	4,5	8			4,9	0	-4	-6	-7	-6	-6
4,5	0	4,5	5	4,5	8	4,5	11	4,5	9	4,5	8			4,9	0	-4	-6	-8	-7	-7
4,5	0	4,5	5	4,5	8	4,5	10	4,5	9	4,5	8			4,9	0	-4	-6	-8	-7	-7
4,5	0	4,5	5	4,5	7	4,5	10	4,5	9	4,5	7			4,9	0	-4	-6	-8	-7	-7
4,5	0	4,5	5	4,5	7	4,5	10	4,5	8	4,5	7			4,9	0	-4	-6	-8	-7	-7
4,5	0	4,5	4	4,5	7	4,5	10	4,5	8	4,5	7			4,9	0	-4	-6	-8	-7	-7
4,5	0	4,5	4	4,5	7	4,5	9	4,5	8	4,5	7			4,9	0	-4	-6	-8	-7	-7
4,5	0	4,5	4	4,5	6	4,5	9	4,5	8	4,5	6			4,9	0	-4	-6	-8	-7	-7
4,6	0	4,6	4	4,5	6	4,6	9	4,6	8	4,5	6			5,0	0	-4	-6	-8	-7	-7
4,6	0	4,6	4	4,6	6	4,6	8	4,6	7	4,6	6			5,0	0	-4	-6	-8	-7	-6
4,6	0	4,6	3	4,6	6	4,6	8	4,6	7	4,6	5			5,0	0	-4	-6	-8	-7	-6
4,6	0	4,6	3	4,6	5	4,6	8	4,6	7	4,6	5			5,0	0	-4	-6	-8	-7	-6
4,6	0	4,6	3	4,6	5	4,6	7	4,6	6	4,6	5			5,0	0	-4	-5	-7	-7	-6
4,6	0	4,6	3	4,6	5	4,6	7	4,6	6	4,6	5			5,0	0	-4	-5	-7	-7	-6
4,6	0	4,6	2	4,6	5	4,6	7	4,6	6	4,6	4			5,0	0	-4	-5	-7	-6	-6
4,6	0	4,6	2	4,6	4	4,6	6	4,6	5	4,6	4			5,0	0	-4	-5	-7	-6	-6
4,6	0	4,6	2	4,6	4	4,6	6	4,6	5	4,6	4			5,0	0	-3	-5	-7	-6	-6
4,6	0	4,6	2	4,6	4	4,6	5	4,6	5	4,6	3			5,0	0	-3	-5	-7	-6	-6
4,6	0	4,6	1	4,6	3	4,6	5	4,6	4	4,6	3			5,0	0	-3	-5	-7	-6	-6
4,6	0	4,6	1	4,6	3	4,6	5	4,6	4	4,6	3			5,0	0	-3	-5	-7	-6	-5
4,6	0	4,6	1	4,6	3	4,6	4	4,6	4	4,6	2			5,0	0	-3	-5	-7	-6	-5
4,6	0	4,6	1	4,6	2	4,6	4	4,6	3	4,6	2			5,0	0	-3	-5	-6	-6	-5
4,6	0	4,6	1	4,6	2	4,6	3	4,6	3	4,6	2			5,1	0	-3	-4	-6	-5	-5
4,7	0	4,7	0	4,7	2	4,7	3	4,7	3	4,7	2			5,1	0	-3	-4	-6	-5	-5
4,7	0	4,7	0	4,7	1	4,7	2	4,7	2	4,7	1			5,1	0	-2	-4	-6	-5	-5
4,7	0	4,7	0	4,7	1	4,7	2	4,7	2	4,7	1			5,1	0	-2	-4	-6	-5	-4
4,7	0	4,7	0	4,7	1	4,7	2	4,7	2	4,7	1			5,1	0	-2	-4	-5	-5	-4
4,7	0	4,7	-1	4,7	1	4,7	1	4,7	1	4,7	0			5,1	0	-2	-4	-5	-4	-4
4,7	0	4,7	-1	4,7	0	4,7	1	4,7	1	4,7	0			5,1	0	-2	-3	-5	-4	-4
4,7	0	4,7	-1	4,7	0	4,7	0	4,7	1	4,7	0			5,1	0	-2	-3	-5	-4	-3
4,7	0	4,7	-1	4,7	0	4,7	0	4,7	0	4,7	-1			5,1	0	-2	-3	-4	-4	-3
4,7	0	4,7	-2	4,7	-1	4,7	0	4,7	0	4,7	-1			5,1	0	-2	-3	-4	-3	-3
4,7	0	4,7	-2	4,7	-1	4,7	-1	4,7	-1	4,7	-1			5,1	0	-1	-3	-4	-3	-3
4,7	0	4,7	-2	4,7	-1	4,7	-1	4,7	-1	4,7	-2			5,1	0	-1	-3	-4	-3	-2
4,7	0	4,7	-2	4,7	-2	4,7	-2	4,7	-1	4,7	-2			5,1	0	-1	-2	-3	-3	-2
4,7	0	4,7	-2	4,7	-2	4,7	-2	4,7	-2	4,7	-2			5,1	0	-1	-2	-3	-2	-2
4,7	0	4,7	-3	4,7	-2	4,7	-2	4,7	-2	4,7	-2			5,1	0	-1	-2	-3	-2	-2
4,8	0	4,8	-3	4,7	-2	4,8	-3	4,8	-2	4,7	-3			5,2	0	-1	-2	-2	-2	-1
4,8	0	4,8	-3	4,8	-3	4,8	-3	4,8	-2	4,8	-3			5,2	0	0	-2	-2	-2	-1
4,8	0	4,8	-3	4,8	-3	4,8	-3	4,8	-3	4,8	-3			5,2	0	0	-1	-2	-1	-1
4,8	0	4,8	-3	4,8	-3	4,8	-4	4,8	-3	4,8	-3			5,2	0	0	-1	-2	-1	-1
4,8	0	4,8	-3	4,8	-3	4,8	-4	4,8	-3	4,8	-4			5,2	0	0	-1	-1	-1	0
4,8	0	4,8	-4	4,8	-4	4,8	-4	4,8	-4	4,8	-4			5,2	0	0	-1	-1	-1	0
4,8	0	4,8	-4	4,8	-4	4,8	-5	4,8	-4	4,8	-4			5,2	0	0	-1	-1	0	0
4,8	0	4,8	-4	4,8	-4	4,8	-5	4,8	-4	4,8	-4			5,2	0	1	0	0	0	0
4,8	0	4,8	-4	4,8	-4	4,8	-5	4,8	-4	4,8	-5			5,2	0	1	0	0	0	1
4,8	0	4,8	-4	4,8	-4	4,8	-5	4,8	-5	4,8	-5			5,2	0	1	0	0	0	1
4,8	0	4,8	-4	4,8	-5	4,8	-6	4,8	-5	4,8	-5			5,2	0	1	0	0	0	1
4,8	0	4,8	-4	4,8	-5	4,8	-6	4,8	-5	4,8	-5			5,2	0	1	0	1	1	1
4,8	0	4,8	-4	4,8	-5	4,8	-6	4,8	-5	4,8	-5			5,2	0	1	1	1	1	2
4,8	0	4,8	-4	4,8	-5	4,8	-6	4,8	-5	4,8	-6			5,2	0	1	1	1	1	2
4,8	0	4,9	-4	4,8	-5	4,8	-7	4,9	-6	4,8	-6			5,3	0	2	1	1	1	2
4,9	0	4,9	-4	4,9	-5	4,9	-7	4,9	-6	4,9	-6			5,3	0	2	1	2	2	2
4,9	0	4,9	-4	4,9	-5	4,9	-7	4,9	-6	4,9	-6			5,3	0	2	2	2	2	3
4,9	0	4,9	-4	4,9	-6	4,9	-7	4,9	-6	4,9	-6			5,3	0	2	2	2	2	3
4,9	0	4,9	-4	4,9	-6	4,9	-7	4,9	-6	4,9	-6			5,3	0	2	2	2	2	3
4,9	0	4,9	-4	4,9	-6	4,9	-7	4,9	-6	4,9	-6			5,3	0	2	2	3	2	3
4,9	0	4,9	-4	4,9	-6	4,9	-7	4,9	-6	4,9	-6			5,3	0	2	2	3	3	4
4,9	0	4,9	-4	4,9	-6	4,9	-7	4,9	-6	4,9	-6			5,3	0	2	2	3	3	4
4,9	0	4,9	-4	4,9	-6	4,9	-8	4,9	-7	4,9	-7			5,3	0	2	3	3	3	4
4,9	0	4,9	-4	4,9	-6	4,9	-8	4,9	-7	4,9	-7			5,3	0	3	3	4	3	4
4,9	0	4,9	-4	4,9	-6	4,9	-8	4,9	-7	4,9	-7			5,3	0	3	3	4	3	4
4,9	0	4,9	-4	4,9	-6	4,9	-8	4,9	-7	4,9	-7			5,3	0	3	3	4	3	4
4,9	0	4,9	-4	4,9	-6	4,9	-8	4,9	-7	4,9	-7			5,3	0	3	3	4	3	4
4,9	0	4,9	-4	4,9	-6	4,9	-8	4,9	-7	4,9	-7			5,3	0	3	3	4	4	5
4,9	0	4,9	-4	4,9	-6	4,9	-8	4,9	-7	4,9	-7			5,3	0	3	4	4	4	5
5,0	0	5,0	-4	5,0	-6	5,0	-8	5,0	-7	5,0	-7			5,4	0	3	4	4	4	5
5,0	0	5,0	-4	5,0	-6	5,0	-8	5,0	-7	5,0	-6			5,4	0	3	4	5	4	5
5,0	0	5,0	-4	5,0	-6	5,0	-8	5,0	-7	5,0	-6			5,4	0	3	4	5	4	5
5,0	0	5,0	-4	5,0	-6	5,0	-8	5,0	-7	5,0	-6			5,4	0	3	4	5	4	5
5,0	0	5,0	-4	5,0	-5	5,0	-7	5,0	-7	5,0	-6			5,4	0	3	4	5	4	5
5,0	0	5,0	-4	5,0	-5	5,0	-7	5,0	-7	5,0	-6			5,4	0	3	4	5	4	5
5,0	0	5,0	-4	5,0	-5	5,0	-7	5,0	-6	5,0	-6			5,4	0	3	4	5	5	5
5,0	0	5,0	-4	5,0	-5	5,0	-7	5,0	-6	5,0	-6			5,4	0	3	4	5	5	5
5,0	0	5,0	-3	5,0	-5	5,0	-7	5,0	-6	5,0	-6			5,4	0	3	4	5	5	5
5,0	0	5,0	-3	5,0	-5	5,0	-7	5,0	-6	5,0	-6			5,4	0	3	5	6	5	5
5,0	0	5,0	-3	5,0	-5	5,0	-7	5,0	-6	5,0	-6			5,4	0	3	5	6	5	5
5,0	0	5,0	-3	5,0	-5	5,0	-7	5,0	-6	5,0	-5			5,4	0	3	5	6	5	5
5,0	0	5,0	-3	5,0	-5	5,0	-7	5,0	-6	5,0	-5			5,4	0	3	5	6	5	5
5,0	0	5,0	-3	5,0	-5	5,0	-6	5,0	-6	5,0	-5			5,4	0	3	5	6	5	5
5,1	0	5,1	-3	5,0	-4	5,1	-6	5,1	-5	5,0	-5			5,5	0	3	5	6	5	5
5,1	0	5,1	-3	5,1	-4	5,1	-6	5,1	-5	5,1	-5			5,5	0	3	5	6	5	5
5,1	0	5,1	-2	5,1	-4	5,1	-6	5,1	-5	5,1	-5			5,5	0	3	5	6	5	5
5,1	0	5,1	-2	5,1	-4	5,1	-6	5,1	-5	5,1	-4			5,5	0	3	5	6	5	5
5,1	0	5,1	-2	5,1	-4	5,1	-5	5,1	-5	5,1	-4			5,5	0	3	5	6	5	5
5,1	0	5,1	-2	5,1	-4	5,1	-5	5,1	-4	5,1	-4			5,5	0	3	5	6	5	5
5,1	0	5,1	-2	5,1	-3	5,1	-5	5,1	-4	5,1	-4			5,5	0	3	5	6	5	5
5,1	0	5,1	-2	5,1	-3	5,1	-5	5,1	-4	5,1	-3			5,5	0	3	5	6	5	5
5,1	0	5,1	-2	5,1	-3	5,1	-4	5,1	-4	5,1	-3			5,5	0	3	4	6	5	5
5,1	0	5,1	-2	5,1	-3	5,1	-4	5,1	-3	5,1	-3			5,5	0	3	4	6	5	5
5,1	0	5,1	-1	5,1	-3	5,1	-4	5,1	-3	5,1	-3			5,5	0	3	4	5	5	5
5,1	0	5,1	-1	5,1	-3	5,1	-4	5,1	-3	5,1	-2			5,5	0	3	4	5	5	5
5,1	0	5,1	-1	5,1	-2	5,1	-3	5,1	-3	5,1	-2			5,5	0	3	4	5	5	5
5,1	0	5,1	-1	5,1	-2	5,1	-3	5,1	-2	5,1	-2			5,5	0	3	4	5	5	5
5,1	0	5,1	-1	5,1	-2	5,1	-3	5,1	-2	5,1	-2			5,6	0	3	4	5	4	5
5,2	0	5,2	-1	5,2	-2	5,2	-2	5,2	-2	5,2	-1			5,6	0	3	4	5	4	4
5,2	0	5,2	0	5,2	-2	5,2	-2	5,2	-2	5,2	-1			5,6	0	3	4	5	4	4
5,2	0	5,2	0	5,2	-1	5,2	-2	5,2	-1	5,2	-1			5,6	0	3	4	5	4	4
5,2	0	5,2	0	5,2	-1	5,2	-2	5,2	-1	5,2	-1			5,6	0	3	4	5	4	4
5,2	0	5,2	0	5,2	-1	5,2	-1	5,2	-1	5,2	0			5,6	0	2	4	4	4	4
5,2	0	5,2	0	5,2	-1	5,2	-1	5,2	-1	5,2	0			5,6	0	2	3	4	4	4
5,2	0	5,2	0	5,2	-1	5,2	-1	5,2	0	5,2	0			5,6	0	2	3	4	4	4
5,2	0	5,2	1	5,2	0	5,2	0	5,2	0	5,2	0			5,6	0	2	3	4	3	4
5,2	0	5,2	1	5,2	0	5,2	0	5,2	0	5,2	1			5,6	0	2	3	4	3	3
5,2	0	5,2	1	5,2	0	5,2	0	5,2	0	5,2	1			5,6	0	2	3	4	3	3
5,2	0	5,2	1	5,2	0	5,2	0	5,2	0	5,2	1			5,6	0	2	3	3	3	3
5,2	0	5,2	1	5,2	0	5,2	1	5,2	1	5,2	1			5,6	0	2	3	3	3	3
5,2	0	5,2	1	5,2	1	5,2	1	5,2	1	5,2	2			5,6	0	2	2	3	3	3
5,2	0	5,2	1	5,2	1	5,2	1	5,2	1	5,2	2			5,6	0	1	2	3	2	3
5,3	0	5,3	2	5,2	1	5,3	1	5,3	1	5,2	2			5,7	0	1	2	3	2	3
5,3	0	5,3	2	5,3	1	5,3	2	5,3	2	5,3	2			5,7	0	1	2	3	2	2
5,3	0	5,3	2	5,3	2	5,3	2	5,3	2	5,3	3			5,7	0	1	2	2	2	2
5,3	0	5,3	2	5,3	2	5,3	2	5,3	2	5,3	3			5,7	0	1	2	2	2	2
5,3	0	5,3	2	5,3	2	5,3	2	5,3	2	5,3	3			5,7	0	1	2	2	2	2
5,3	0	5,3	2	5,3	2	5,3	3	5,3	2	5,3	3			5,7	0	1	1	2	2	2
5,3	0	5,3	2	5,3	2	5,3	3	5,3	3	5,3	4			5,7	0	1	1	2	1	2
5,3	0	5,3	2	5,3	2	5,3	3	5,3	3	5,3	4			5,7	0	0	1	1	1	1
5,3	0	5,3	2	5,3	3	5,3	3	5,3	3	5,3	4			5,7	0	0	1	1	1	1
5,3	0	5,3	3	5,3	3	5,3	4	5,3	3	5,3	4			5,7	0	0	1	1	1	1
5,3	0	5,3	3	5,3	3	5,3	4	5,3	3	5,3	4			5,7	0	0	1	1	1	1
5,3	0	5,3	3	5,3	3	5,3	4	5,3	3	5,3	4			5,7	0	0	1	1	0	1
5,3	0	5,3	3	5,3	3	5,3	4	5,3	3	5,3	4			5,7	0	0	0	1	0	0
5,3	0	5,3	3	5,3	3	5,3	4	5,3	4	5,3	5			5,7	0	0	0	0	0	0
5,3	0	5,4	3	5,3	4	5,3	4	5,4	4	5,3	5			5,8	0	0	0	0	0	0
5,4	0	5,4	3	5,4	4	5,4	4	5,4	4	5,4	5			5,8	0	-1	0	0	0	0
5,4	0	5,4	3	5,4	4	5,4	5	5,4	4	5,4	5			5,8	0	-1	0	0	0	0
5,4	0	5,4	3	5,4	4	5,4	5	5,4	4	5,4	5			5,8	0	-1	0	0	-1	0
5,4	0	5,4	3	5,4	4	5,4	5	5,4	4	5,4	5			5,8	0	-1	0	0	-1	-1
5,4	0	5,4	3	5,4	4	5,4	5	5,4	4	5,4	5			5,8	0	-1	-1	-1	-1	-1
5,4	0	5,4	3	5,4	4	5,4	5	5,4	4	5,4	5			5,8	0	-1	-1	-1	-1	-1
5,4	0	5,4	3	5,4	4	5,4	5	5,4	5	5,4	5			5,8	0	-1	-1	-1	-1	-1
5,4	0	5,4	3	5,4	4	5,4	5	5,4	5	5,4	5			5,8	0	-1	-1	-1	-1	-1
5,4	0	5,4	3	5,4	4	5,4	5	5,4	5	5,4	5			5,8	0	-2	-1	-1	-2	-1
5,4	0	5,4	3	5,4	5	5,4	6	5,4	5	5,4	5			5,8	0	-2	-1	-1	-2	-1
5,4	0	5,4	3	5,4	5	5,4	6	5,4	5	5,4	5			5,8	0	-2	-1	-2	-2	-2
5,4	0	5,4	3	5,4	5	5,4	6	5,4	5	5,4	5			5,8	0	-2	-2	-2	-2	-2
5,4	0	5,4	3	5,4	5	5,4	6	5,4	5	5,4	5			5,8	0	-2	-2	-2	-2	-2
5,4	0	5,4	3	5,4	5	5,4	6	5,4	5	5,4	5			5,8	0	-2	-2	-2	-2	-2
5,5	0	5,5	3	5,5	5	5,5	6	5,5	5	5,5	5			5,9	0	-2	-2	-2	-2	-2
5,5	0	5,5	3	5,5	5	5,5	6	5,5	5	5,5	5			5,9	0	-2	-2	-2	-2	-2
5,5	0	5,5	3	5,5	5	5,5	6	5,5	5	5,5	5			5,9	0	-2	-2	-2	-3	-3
5,5	0	5,5	3	5,5	5	5,5	6	5,5	5	5,5	5			5,9	0	-2	-2	-3	-3	-3
5,5	0	5,5	3	5,5	5	5,5	6	5,5	5	5,5	5			5,9	0	-2	-2	-3	-3	-3
5,5	0	5,5	3	5,5	5	5,5	6	5,5	5	5,5	5			5,9	0	-2	-2	-3	-3	-3
5,5	0	5,5	3	5,5	5	5,5	6	5,5	5	5,5	5			5,9	0	-3	-3	-3	-3	-3
5,5	0	5,5	3	5,5	5	5,5	6	5,5	5	5,5	5			5,9	0	-3	-3	-3	-3	-3
5,5	0	5,5	3	5,5	4	5,5	6	5,5	5	5,5	5			5,9	0	-3	-3	-3	-3	-3
5,5	0	5,5	3	5,5	4	5,5	6	5,5	5	5,5	5			5,9	0	-3	-3	-3	-3	-3
5,5	0	5,5	3	5,5	4	5,5	5	5,5	5	5,5	5			5,9	0	-3	-3	-3	-3	-3
5,5	0	5,5	3	5,5	4	5,5	5	5,5	5	5,5	5			5,9	0	-3	-3	-4	-3	-4
5,5	0	5,5	3	5,5	4	5,5	5	5,5	5	5,5	5			5,9	0	-3	-3	-4	-3	-4
5,5	0	5,5	3	5,5	4	5,5	5	5,5	5	5,5	5			5,9	0	-3	-3	-4	-3	-4
5,6	0	5,6	3	5,5	4	5,6	5	5,6	4	5,5	5			6,0	0	-3	-3	-4	-3	-4
5,6	0	5,6	3	5,6	4	5,6	5	5,6	4	5,6	4			6,0	0	-3	-3	-4	-3	-4
5,6	0	5,6	3	5,6	4	5,6	5	5,6	4	5,6	4			6,0	0	-3	-3	-4	-3	-4
5,6	0	5,6	3	5,6	4	5,6	5	5,6	4	5,6	4			6,0	0	-3	-3	-4	-3	-4
5,6	0	5,6	3	5,6	4	5,6	5	5,6	4	5,6	4			6,0	0	-3	-3	-4	-3	-4
5,6	0	5,6	2	5,6	4	5,6	4	5,6	4	5,6	4			6,0	0	-3	-4	-4	-3	-4
5,6	0	5,6	2	5,6	3	5,6	4	5,6	4	5,6	4			6,0	0	-3	-4	-4	-3	-4
5,6	0	5,6	2	5,6	3	5,6	4	5,6	4	5,6	4			6,0	0	-3	-4	-4	-3	-4
5,6	0	5,6	2	5,6	3	5,6	4	5,6	3	5,6	4			6,0	0	-3	-4	-4	-3	-4
5,6	0	5,6	2	5,6	3	5,6	4	5,6	3	5,6	3			6,0	0	-3	-4	-4	-3	-4
5,6	0	5,6	2	5,6	3	5,6	4	5,6	3	5,6	3			6,0	0	-2	-4	-4	-3	-4
5,6	0	5,6	2	5,6	3	5,6	3	5,6	3	5,6	3			6,0	0	-2	-4	-4	-3	-4
5,6	0	5,6	2	5,6	3	5,6	3	5,6	3	5,6	3			6,0	0	-2	-4	-4	-3	-4
5,6	0	5,6	2	5,6	2	5,6	3	5,6	3	5,6	3			6,0	0	-2	-4	-4	-3	-4
5,6	0	5,6	1	5,6	2	5,6	3	5,6	2	5,6	3			6,1	0	-2	-4	-4	-3	-4
5,7	0	5,7	1	5,7	2	5,7	3	5,7	2	5,7	3			6,1	0	-2	-4	-4	-3	-4
5,7	0	5,7	1	5,7	2	5,7	3	5,7	2	5,7	2			6,1	0	-2	-3	-4	-3	-4
5,7	0	5,7	1	5,7	2	5,7	2	5,7	2	5,7	2			6,1	0	-2	-3	-4	-3	-4
5,7	0	5,7	1	5,7	2	5,7	2	5,7	2	5,7	2			6,1	0	-2	-3	-4	-3	-4
5,7	0	5,7	1	5,7	2	5,7	2	5,7	2	5,7	2			6,1	0	-2	-3	-4	-3	-4
5,7	0	5,7	1	5,7	1	5,7	2	5,7	2	5,7	2			6,1	0	-2	-3	-4	-3	-4
5,7	0	5,7	1	5,7	1	5,7	2	5,7	1	5,7	2			6,1	0	-2	-3	-4	-3	-4
5,7	0	5,7	0	5,7	1	5,7	1	5,7	1	5,7	1			6,1	0	-2	-3	-4	-3	-3
5,7	0	5,7	0	5,7	1	5,7	1	5,7	1	5,7	1			6,1	0	-2	-3	-4	-3	-3
5,7	0	5,7	0	5,7	1	5,7	1	5,7	1	5,7	1			6,1	0	-2	-3	-4	-3	-3
5,7	0	5,7	0	5,7	1	5,7	1	5,7	1	5,7	1			6,1	0	-2	-3	-4	-3	-3
5,7	0	5,7	0	5,7	1	5,7	1	5,7	0	5,7	1			6,1	0	-1	-3	-4	-3	-3
5,7	0	5,7	0	5,7	0	5,7	1	5,7	0	5,7	0			6,1	0	-1	-3	-4	-3	-3
5,7	0	5,7	0	5,7	0	5,7	0	5,7	0	5,7	0			6,1	0	-1	-3	-3	-3	-3
5,8	0	5,8	0	5,7	0	5,8	0	5,8	0	5,7	0			6,2	0	-1	-3	-3	-2	-3
5,8	0	5,8	-1	5,8	0	5,8	0	5,8	0	5,8	0			6,2	0	-1	-3	-3	-2	-3
5,8	0	5,8	-1	5,8	0	5,8	0	5,8	0	5,8	0			6,2	0	-1	-2	-3	-2	-3
5,8	0	5,8	-1	5,8	0	5,8	0	5,8	-1	5,8	0			6,2	0	-1	-2	-3	-2	-2
5,8	0	5,8	-1	5,8	0	5,8	0	5,8	-1	5,8	-1			6,2	0	-1	-2	-3	-2	-2
5,8	0	5,8	-1	5,8	-1	5,8	-1	5,8	-1	5,8	-1			6,2	0	-1	-2	-3	-2	-2
5,8	0	5,8	-1	5,8	-1	5,8	-1	5,8	-1	5,8	-1			6,2	0	-1	-2	-3	-2	-2
5,8	0	5,8	-1	5,8	-1	5,8	-1	5,8	-1	5,8	-1			6,2	0	-1	-2	-3	-2	-2
5,8	0	5,8	-1	5,8	-1	5,8	-1	5,8	-1	5,8	-1			6,2	0	-1	-2	-2	-2	-2
5,8	0	5,8	-2	5,8	-1	5,8	-1	5,8	-2	5,8	-1			6,2	0	-1	-2	-2	-2	-2
5,8	0	5,8	-2	5,8	-1	5,8	-1	5,8	-2	5,8	-1			6,2	0	0	-2	-2	-1	-2
5,8	0	5,8	-2	5,8	-1	5,8	-2	5,8	-2	5,8	-2			6,2	0	0	-2	-2	-1	-2
5,8	0	5,8	-2	5,8	-2	5,8	-2	5,8	-2	5,8	-2			6,2	0	0	-1	-2	-1	-2
5,8	0	5,8	-2	5,8	-2	5,8	-2	5,8	-2	5,8	-2			6,2	0	0	-1	-2	-1	-1
5,8	0	5,9	-2	5,8	-2	5,8	-2	5,9	-2	5,8	-2			6,3	0	0	-1	-2	-1	-1
5,9	0	5,9	-2	5,9	-2	5,9	-2	5,9	-2	5,9	-2			6,3	0	0	-1	-2	-1	-1
5,9	0	5,9	-2	5,9	-2	5,9	-2	5,9	-2	5,9	-2			6,3	0	0	-1	-1	-1	-1
5,9	0	5,9	-2	5,9	-2	5,9	-2	5,9	-3	5,9	-3			6,3	0	0	-1	-1	-1	-1
5,9	0	5,9	-2	5,9	-2	5,9	-3	5,9	-3	5,9	-3			6,3	0	0	-1	-1	-1	-1
5,9	0	5,9	-2	5,9	-2	5,9	-3	5,9	-3	5,9	-3			6,3	0	0	-1	-1	0	-1
5,9	0	5,9	-2	5,9	-2	5,9	-3	5,9	-3	5,9	-3			6,3	0	0	-1	-1	0	-1
5,9	0	5,9	-3	5,9	-3	5,9	-3	5,9	-3	5,9	-3			6,3	0	0	0	-1	0	0
5,9	0	5,9	-3	5,9	-3	5,9	-3	5,9	-3	5,9	-3			6,3	0	0	0	-1	0	0
5,9	0	5,9	-3	5,9	-3	5,9	-3	5,9	-3	5,9	-3			6,3	0	0	0	-1	0	0
5,9	0	5,9	-3	5,9	-3	5,9	-3	5,9	-3	5,9	-3			6,3	0	0	0	0	0	0
5,9	0	5,9	-3	5,9	-3	5,9	-3	5,9	-3	5,9	-3			6,3	0	1	0	0	0	0
5,9	0	5,9	-3	5,9	-3	5,9	-4	5,9	-3	5,9	-4			6,3	0	1	0	0	0	0
5,9	0	5,9	-3	5,9	-3	5,9	-4	5,9	-3	5,9	-4			6,3	0	1	0	0	0	0
5,9	0	5,9	-3	5,9	-3	5,9	-4	5,9	-3	5,9	-4			6,3	0	1	0	0	0	0
6,0	0	6,0	-3	6,0	-3	6,0	-4	6,0	-3	6,0	-4			6,4	0	1	0	0	1	1
6,0	0	6,0	-3	6,0	-3	6,0	-4	6,0	-3	6,0	-4			6,4	0	1	0	0	1	1
6,0	0	6,0	-3	6,0	-3	6,0	-4	6,0	-3	6,0	-4			6,4	0	1	1	0	1	1
6,0	0	6,0	-3	6,0	-3	6,0	-4	6,0	-3	6,0	-4			6,4	0	1	1	1	1	1
6,0	0	6,0	-3	6,0	-3	6,0	-4	6,0	-3	6,0	-4			6,4	0	1	1	1	1	1
6,0	0	6,0	-3	6,0	-4	6,0	-4	6,0	-3	6,0	-4			6,4	0	1	1	1	1	1
6,0	0	6,0	-3	6,0	-4	6,0	-4	6,0	-3	6,0	-4			6,4	0	1	1	1	1	1
6,0	0	6,0	-3	6,0	-4	6,0	-4	6,0	-3	6,0	-4			6,4	0	1	1	1	1	1
6,0	0	6,0	-3	6,0	-4	6,0	-4	6,0	-3	6,0	-4			6,4	0	1	1	1	1	2
6,0	0	6,0	-3	6,0	-4	6,0	-4	6,0	-3	6,0	-4			6,4	0	1	1	1	1	2
6,0	0	6,0	-2	6,0	-4	6,0	-4	6,0	-3	6,0	-4			6,4	0	1	1	2	1	2
6,0	0	6,0	-2	6,0	-4	6,0	-4	6,0	-3	6,0	-4			6,4	0	1	1	2	1	2
6,0	0	6,0	-2	6,0	-4	6,0	-4	6,0	-3	6,0	-4			6,4	0	1	1	2	2	2
6,0	0	6,0	-2	6,0	-4	6,0	-4	6,0	-3	6,0	-4			6,4	0	1	1	2	2	2
6,1	0	6,1	-2	6,0	-4	6,1	-4	6,1	-3	6,0	-4			6,5	0	1	1	2	2	2
6,1	0	6,1	-2	6,1	-4	6,1	-4	6,1	-3	6,1	-4			6,5	0	1	1	2	2	2
6,1	0	6,1	-2	6,1	-3	6,1	-4	6,1	-3	6,1	-4			6,5	0	1	1	2	2	2
6,1	0	6,1	-2	6,1	-3	6,1	-4	6,1	-3	6,1	-4			6,5	0	1	1	2	2	2
6,1	0	6,1	-2	6,1	-3	6,1	-4	6,1	-3	6,1	-4			6,5	0	1	1	2	2	3
6,1	0	6,1	-2	6,1	-3	6,1	-4	6,1	-3	6,1	-4			6,5	0	1	1	2	2	3
6,1	0	6,1	-2	6,1	-3	6,1	-4	6,1	-3	6,1	-4			6,5	0	1	2	2	2	3
6,1	0	6,1	-2	6,1	-3	6,1	-4	6,1	-3	6,1	-4			6,5	0	1	2	2	2	3
6,1	0	6,1	-2	6,1	-3	6,1	-4	6,1	-3	6,1	-3			6,5	0	2	2	2	2	3
6,1	0	6,1	-2	6,1	-3	6,1	-4	6,1	-3	6,1	-3			6,5	0	2	2	3	2	3
6,1	0	6,1	-2	6,1	-3	6,1	-4	6,1	-3	6,1	-3			6,5	0	2	2	3	2	3
6,1	0	6,1	-2	6,1	-3	6,1	-4	6,1	-3	6,1	-3			6,5	0	2	2	3	2	3
6,1	0	6,1	-1	6,1	-3	6,1	-4	6,1	-3	6,1	-3			6,5	0	2	2	3	2	3
6,1	0	6,1	-1	6,1	-3	6,1	-4	6,1	-3	6,1	-3			6,5	0	2	2	3	2	3
6,1	0	6,1	-1	6,1	-3	6,1	-3	6,1	-3	6,1	-3			6,6	0	2	2	3	2	3
6,2	0	6,2	-1	6,2	-3	6,2	-3	6,2	-2	6,2	-3			6,6	0	1	2	3	2	3
6,2	0	6,2	-1	6,2	-3	6,2	-3	6,2	-2	6,2	-3			6,6	0	1	2	3	2	3
6,2	0	6,2	-1	6,2	-2	6,2	-3	6,2	-2	6,2	-3			6,6	0	1	2	3	2	3
6,2	0	6,2	-1	6,2	-2	6,2	-3	6,2	-2	6,2	-2			6,6	0	1	2	3	2	3
6,2	0	6,2	-1	6,2	-2	6,2	-3	6,2	-2	6,2	-2			6,6	0	1	2	3	2	3
6,2	0	6,2	-1	6,2	-2	6,2	-3	6,2	-2	6,2	-2			6,6	0	1	2	3	2	3
6,2	0	6,2	-1	6,2	-2	6,2	-3	6,2	-2	6,2	-2			6,6	0	1	2	3	2	3
6,2	0	6,2	-1	6,2	-2	6,2	-3	6,2	-2	6,2	-2			6,6	0	1	2	3	2	3
6,2	0	6,2	-1	6,2	-2	6,2	-2	6,2	-2	6,2	-2			6,6	0	1	2	3	2	3
6,2	0	6,2	-1	6,2	-2	6,2	-2	6,2	-2	6,2	-2			6,6	0	1	2	2	2	3
6,2	0	6,2	0	6,2	-2	6,2	-2	6,2	-1	6,2	-2			6,6	0	1	2	2	2	3
6,2	0	6,2	0	6,2	-2	6,2	-2	6,2	-1	6,2	-2			6,6	0	1	2	2	1	3
6,2	0	6,2	0	6,2	-1	6,2	-2	6,2	-1	6,2	-2			6,6	0	1	2	2	1	2
6,2	0	6,2	0	6,2	-1	6,2	-2	6,2	-1	6,2	-1			6,6	0	1	2	2	1	2
6,3	0	6,3	0	6,2	-1	6,3	-2	6,3	-1	6,2	-1			6,7	0	1	2	2	1	2
6,3	0	6,3	0	6,3	-1	6,3	-2	6,3	-1	6,3	-1			6,7	0	1	2	2	1	2
6,3	0	6,3	0	6,3	-1	6,3	-1	6,3	-1	6,3	-1			6,7	0	1	2	2	1	2
6,3	0	6,3	0	6,3	-1	6,3	-1	6,3	-1	6,3	-1			6,7	0	1	2	2	1	2
6,3	0	6,3	0	6,3	-1	6,3	-1	6,3	-1	6,3	-1			6,7	0	1	2	2	1	2
6,3	0	6,3	0	6,3	-1	6,3	-1	6,3	0	6,3	-1			6,7	0	1	2	2	1	2
6,3	0	6,3	0	6,3	-1	6,3	-1	6,3	0	6,3	-1			6,7	0	1	2	2	1	2
6,3	0	6,3	0	6,3	0	6,3	-1	6,3	0	6,3	0			6,7	0	1	2	2	1	2
6,3	0	6,3	0	6,3	0	6,3	-1	6,3	0	6,3	0			6,7	0	1	2	2	1	2
6,3	0	6,3	0	6,3	0	6,3	-1	6,3	0	6,3	0			6,7	0	1	2	2	1	1
6,3	0	6,3	0	6,3	0	6,3	0	6,3	0	6,3	0			6,7	0	1	2	2	1	1
6,3	0	6,3	1	6,3	0	6,3	0	6,3	0	6,3	0			6,7	0	0	2	1	1	1
6,3	0	6,3	1	6,3	0	6,3	0	6,3	0	6,3	0			6,7	0	0	2	1	1	1
6,3	0	6,3	1	6,3	0	6,3	0	6,3	0	6,3	0			6,7	0	0	2	1	1	1
6,3	0	6,4	1	6,3	0	6,3	0	6,4	0	6,3	0			6,8	0	0	2	1	1	1
6,4	0	6,4	1	6,4	0	6,4	0	6,4	1	6,4	1			6,8	0	0	2	1	1	1
6,4	0	6,4	1	6,4	0	6,4	0	6,4	1	6,4	1			6,8	0	0	2	1	1	1
6,4	0	6,4	1	6,4	1	6,4	0	6,4	1	6,4	1			6,8	0	0	1	1	0	1
6,4	0	6,4	1	6,4	1	6,4	1	6,4	1	6,4	1			6,8	0	0	1	1	0	0
6,4	0	6,4	1	6,4	1	6,4	1	6,4	1	6,4	1			6,8	0	0	1	1	0	0
6,4	0	6,4	1	6,4	1	6,4	1	6,4	1	6,4	1			6,8	0	0	1	1	0	0
6,4	0	6,4	1	6,4	1	6,4	1	6,4	1	6,4	1			6,8	0	0	1	1	0	0
6,4	0	6,4	1	6,4	1	6,4	1	6,4	1	6,4	1			6,8	0	0	1	0	0	0
6,4	0	6,4	1	6,4	1	6,4	1	6,4	1	6,4	2			6,8	0	0	1	0	0	0
6,4	0	6,4	1	6,4	1	6,4	1	6,4	1	6,4	2			6,8	0	0	1	0	0	0
6,4	0	6,4	1	6,4	1	6,4	2	6,4	1	6,4	2			6,8	0	0	1	0	0	0
6,4	0	6,4	1	6,4	1	6,4	2	6,4	1	6,4	2			6,8	0	0	1	0	0	0
6,4	0	6,4	1	6,4	1	6,4	2	6,4	2	6,4	2			6,8	0	-1	1	0	0	-1
6,4	0	6,4	1	6,4	1	6,4	2	6,4	2	6,4	2			6,8	0	-1	1	0	0	-1
6,5	0	6,5	1	6,5	1	6,5	2	6,5	2	6,5	2			6,9	0	-1	1	0	0	-1
6,5	0	6,5	1	6,5	1	6,5	2	6,5	2	6,5	2			6,9	0	-1	0	0	0	-1
6,5	0	6,5	1	6,5	1	6,5	2	6,5	2	6,5	2			6,9	0	-1	0	0	-1	-1
6,5	0	6,5	1	6,5	1	6,5	2	6,5	2	6,5	2			6,9	0	-1	0	0	-1	-1
6,5	0	6,5	1	6,5	1	6,5	2	6,5	2	6,5	3			6,9	0	-1	0	-1	-1	-1
6,5	0	6,5	1	6,5	1	6,5	2	6,5	2	6,5	3			6,9	0	-1	0	-1	-1	-1
6,5	0	6,5	1	6,5	2	6,5	2	6,5	2	6,5	3			6,9	0	-1	0	-1	-1	-1
6,5	0	6,5	1	6,5	2	6,5	2	6,5	2	6,5	3			6,9	0	-1	0	-1	-1	-1
6,5	0	6,5	2	6,5	2	6,5	2	6,5	2	6,5	3			6,9	0	-1	0	-1	-1	-1
6,5	0	6,5	2	6,5	2	6,5	3	6,5	2	6,5	3			6,9	0	-1	0	-1	-1	-2
6,5	0	6,5	2	6,5	2	6,5	3	6,5	2	6,5	3			6,9	0	-1	0	-1	-1	-2
6,5	0	6,5	2	6,5	2	6,5	3	6,5	2	6,5	3			6,9	0	-1	0	-1	-1	-2
6,5	0	6,5	2	6,5	2	6,5	3	6,5	2	6,5	3			6,9	0	-1	-1	-1	-1	-2
6,5	0	6,5	2	6,5	2	6,5	3	6,5	2	6,5	3			6,9	0	-1	-1	-1	-1	-2
6,6	0	6,6	2	6,5	2	6,6	3	6,6	2	6,5	3			7,0	0	-1	-1	-1	-1	-2
6,6	0	6,6	1	6,6	2	6,6	3	6,6	2	6,6	3			7,0	0	-1	-1	-1	-1	-2
6,6	0	6,6	1	6,6	2	6,6	3	6,6	2	6,6	3			7,0	0	-1	-1	-1	-1	-2
6,6	0	6,6	1	6,6	2	6,6	3	6,6	2	6,6	3			7,0	0	-1	-1	-1	-2	-2
6,6	0	6,6	1	6,6	2	6,6	3	6,6	2	6,6	3			7,0	0	-1	-1	-1	-2	-2
6,6	0	6,6	1	6,6	2	6,6	3	6,6	2	6,6	3			7,0	0	-1	-1	-1	-2	-2
6,6	0	6,6	1	6,6	2	6,6	3	6,6	2	6,6	3			7,0	0	-1	-1	-1	-2	-2
6,6	0	6,6	1	6,6	2	6,6	3	6,6	2	6,6	3			7,0	0	-1	-1	-1	-2	-2
6,6	0	6,6	1	6,6	2	6,6	3	6,6	2	6,6	3			7,0	0	-1	-1	-1	-2	-2
6,6	0	6,6	1	6,6	2	6,6	3	6,6	2	6,6	3			7,0	0	-1	-1	-1	-2	-2
6,6	0	6,6	1	6,6	2	6,6	2	6,6	2	6,6	3			7,0	0	-1	-1	-1	-2	-2
6,6	0	6,6	1	6,6	2	6,6	2	6,6	2	6,6	3			7,0	0	-1	-2	-1	-2	-2
6,6	0	6,6	1	6,6	2	6,6	2	6,6	1	6,6	3			7,0	0	-1	-2	-1	-2	-2
6,6	0	6,6	1	6,6	2	6,6	2	6,6	1	6,6	2			7,0	0	-1	-2	-1	-2	-2
6,6	0	6,6	1	6,6	2	6,6	2	6,6	1	6,6	2			7,1	0	-1	-2	-1	-2	-2
6,7	0	6,7	1	6,7	2	6,7	2	6,7	1	6,7	2			7,1	0	-1	-2	-1	-2	-3
6,7	0	6,7	1	6,7	2	6,7	2	6,7	1	6,7	2			7,1	0	-1	-2	-1	-2	-3
6,7	0	6,7	1	6,7	2	6,7	2	6,7	1	6,7	2			7,1	0	-1	-2	-1	-2	-3
6,7	0	6,7	1	6,7	2	6,7	2	6,7	1	6,7	2			7,1	0	-1	-2	-1	-2	-3
6,7	0	6,7	1	6,7	2	6,7	2	6,7	1	6,7	2			7,1	0	-1	-2	-1	-2	-3
6,7	0	6,7	1	6,7	2	6,7	2	6,7	1	6,7	2			7,1	0	-1	-2	-1	-2	-3
6,7	0	6,7	1	6,7	2	6,7	2	6,7	1	6,7	2			7,1	0	-1	-2	-1	-2	-3
6,7	0	6,7	1	6,7	2	6,7	2	6,7	1	6,7	2			7,1	0	-1	-2	-1	-2	-3
6,7	0	6,7	1	6,7	2	6,7	2	6,7	1	6,7	2			7,1	0	-1	-2	-1	-2	-3
6,7	0	6,7	1	6,7	2	6,7	2	6,7	1	6,7	1			7,1	0	-1	-2	-1	-2	-3
6,7	0	6,7	1	6,7	2	6,7	2	6,7	1	6,7	1			7,1	0	-1	-2	-1	-2	-3
6,7	0	6,7	0	6,7	2	6,7	1	6,7	1	6,7	1			7,1	0	-1	-2	-1	-2	-2
6,7	0	6,7	0	6,7	2	6,7	1	6,7	1	6,7	1			7,1	0	-1	-2	-1	-2	-2
6,7	0	6,7	0	6,7	2	6,7	1	6,7	1	6,7	1			7,1	0	-1	-2	-1	-2	-2
6,8	0	6,8	0	6,7	2	6,8	1	6,8	1	6,7	1			7,2	0	-1	-2	-1	-2	-2
6,8	0	6,8	0	6,8	2	6,8	1	6,8	1	6,8	1			7,2	0	-1	-2	-1	-2	-2
6,8	0	6,8	0	6,8	2	6,8	1	6,8	1	6,8	1			7,2	0	-1	-2	-1	-2	-2
6,8	0	6,8	0	6,8	1	6,8	1	6,8	0	6,8	1			7,2	0	-1	-2	-1	-2	-2
6,8	0	6,8	0	6,8	1	6,8	1	6,8	0	6,8	0			7,2	0	-1	-2	-1	-2	-2
6,8	0	6,8	0	6,8	1	6,8	1	6,8	0	6,8	0			7,2	0	-1	-2	-1	-2	-2
6,8	0	6,8	0	6,8	1	6,8	1	6,8	0	6,8	0			7,2	0	-1	-2	-1	-2	-2
6,8	0	6,8	0	6,8	1	6,8	1	6,8	0	6,8	0			7,2	0	-1	-2	-1	-2	-2
6,8	0	6,8	0	6,8	1	6,8	0	6,8	0	6,8	0			7,2	0	-1	-2	-1	-1	-2
6,8	0	6,8	0	6,8	1	6,8	0	6,8	0	6,8	0			7,2	0	-1	-1	-1	-1	-2
6,8	0	6,8	0	6,8	1	6,8	0	6,8	0	6,8	0			7,2	0	-1	-1	-1	-1	-2
6,8	0	6,8	0	6,8	1	6,8	0	6,8	0	6,8	0			7,2	0	-1	-1	-1	-1	-2
6,8	0	6,8	0	6,8	1	6,8	0	6,8	0	6,8	0			7,2	0	-1	-1	-1	-1	-2
6,8	0	6,8	-1	6,8	1	6,8	0	6,8	0	6,8	-1			7,2	0	-1	-1	-1	-1	-2
6,8	0	6,9	-1	6,8	1	6,8	0	6,9	0	6,8	-1			7,3	0	-1	-1	-1	-1	-2
6,9	0	6,9	-1	6,9	1	6,9	0	6,9	0	6,9	-1			7,3	0	-1	-1	-1	-1	-2
6,9	0	6,9	-1	6,9	0	6,9	0	6,9	0	6,9	-1			7,3	0	-1	-1	-1	-1	-2
6,9	0	6,9	-1	6,9	0	6,9	0	6,9	-1	6,9	-1			7,3	0	-1	-1	-1	-1	-2
6,9	0	6,9	-1	6,9	0	6,9	0	6,9	-1	6,9	-1			7,3	0	-1	-1	-1	-1	-2
6,9	0	6,9	-1	6,9	0	6,9	-1	6,9	-1	6,9	-1			7,3	0	-1	-1	-1	-1	-2
6,9	0	6,9	-1	6,9	0	6,9	-1	6,9	-1	6,9	-1			7,3	0	-1	-1	-1	-1	-2
6,9	0	6,9	-1	6,9	0	6,9	-1	6,9	-1	6,9	-1			7,3	0	-1	-1	-1	-1	-1
6,9	0	6,9	-1	6,9	0	6,9	-1	6,9	-1	6,9	-1			7,3	0	-1	-1	-1	-1	-1
6,9	0	6,9	-1	6,9	0	6,9	-1	6,9	-1	6,9	-1			7,3	0	-1	-1	-1	-1	-1
6,9	0	6,9	-1	6,9	0	6,9	-1	6,9	-1	6,9	-2			7,3	0	-1	0	-1	-1	-1
6,9	0	6,9	-1	6,9	0	6,9	-1	6,9	-1	6,9	-2			7,3	0	-1	0	-1	-1	-1
6,9	0	6,9	-1	6,9	0	6,9	-1	6,9	-1	6,9	-2			7,3	0	-1	0	-1	-1	-1
6,9	0	6,9	-1	6,9	-1	6,9	-1	6,9	-1	6,9	-2			7,3	0	-1	0	-1	-1	-1
6,9	0	6,9	-1	6,9	-1	6,9	-1	6,9	-1	6,9	-2			7,3	0	-1	0	-1	0	-1
7,0	0	7,0	-1	7,0	-1	7,0	-1	7,0	-1	7,0	-2			7,4	0	-1	0	-1	0	-1
7,0	0	7,0	-1	7,0	-1	7,0	-1	7,0	-1	7,0	-2			7,4	0	-1	0	-1	0	-1
7,0	0	7,0	-1	7,0	-1	7,0	-1	7,0	-1	7,0	-2			7,4	0	-1	0	-1	0	-1
7,0	0	7,0	-1	7,0	-1	7,0	-1	7,0	-2	7,0	-2			7,4	0	-1	0	-1	0	-1
7,0	0	7,0	-1	7,0	-1	7,0	-1	7,0	-2	7,0	-2			7,4	0	-1	0	-1	0	-1
7,0	0	7,0	-1	7,0	-1	7,0	-1	7,0	-2	7,0	-2			7,4	0	-1	0	-1	0	-1
7,0	0	7,0	-1	7,0	-1	7,0	-1	7,0	-2	7,0	-2			7,4	0	-1	0	-1	0	-1
7,0	0	7,0	-1	7,0	-1	7,0	-1	7,0	-2	7,0	-2			7,4	0	-1	0	-1	0	-1
7,0	0	7,0	-1	7,0	-1	7,0	-1	7,0	-2	7,0	-2			7,4	0	-1	0	-1	0	-1
7,0	0	7,0	-1	7,0	-1	7,0	-1	7,0	-2	7,0	-2			7,4	0	-1	0	-1	0	-1
7,0	0	7,0	-1	7,0	-1	7,0	-1	7,0	-2	7,0	-2			7,4	0	-1	0	-1	0	-1
7,0	0	7,0	-1	7,0	-2	7,0	-1	7,0	-2	7,0	-2			7,4	0	-1	0	-1	0	-1
7,0	0	7,0	-1	7,0	-2	7,0	-1	7,0	-2	7,0	-2			7,4	0	-1	0	-1	0	0
7,0	0	7,0	-1	7,0	-2	7,0	-1	7,0	-2	7,0	-2			7,4	0	-1	0	-1	0	0
7,1	0	7,1	-1	7,0	-2	7,1	-1	7,1	-2	7,0	-2			7,5	0	-1	0	-1	0	0
7,1	0	7,1	-1	7,1	-2	7,1	-1	7,1	-2	7,1	-3			7,5	0	-1	0	-1	0	0
7,1	0	7,1	-1	7,1	-2	7,1	-1	7,1	-2	7,1	-3			7,5	0	-1	0	-1	0	0
7,1	0	7,1	-1	7,1	-2	7,1	-1	7,1	-2	7,1	-3			7,5	0	-1	0	-1	0	0
7,1	0	7,1	-1	7,1	-2	7,1	-1	7,1	-2	7,1	-3			7,5	0	0	0	-1	0	0
7,1	0	7,1	-1	7,1	-2	7,1	-1	7,1	-2	7,1	-3			7,5	0	0	-1	-1	-1	0
7,1	0	7,1	-1	7,1	-2	7,1	-1	7,1	-2	7,1	-3			7,5	0	0	-1	-1	-1	0
7,1	0	7,1	-1	7,1	-2	7,1	-1	7,1	-2	7,1	-3			7,5	0	0	-1	-1	-1	0
7,1	0	7,1	-1	7,1	-2	7,1	-1	7,1	-2	7,1	-3			7,5	0	0	-1	-1	-1	0
7,1	0	7,1	-1	7,1	-2	7,1	-1	7,1	-2	7,1	-3			7,5	0	0	-1	-1	-1	0
7,1	0	7,1	-1	7,1	-2	7,1	-1	7,1	-2	7,1	-3			7,5	0	0	-1	-1	-1	0
7,1	0	7,1	-1	7,1	-2	7,1	-1	7,1	-2	7,1	-3			7,5	0	0	-1	-1	-1	0
7,1	0	7,1	-1	7,1	-2	7,1	-1	7,1	-2	7,1	-2			7,5	0	0	-1	-1	-1	0
7,1	0	7,1	-1	7,1	-2	7,1	-1	7,1	-2	7,1	-2			7,5	0	0	-1	-1	-1	0
7,1	0	7,1	-1	7,1	-2	7,1	-1	7,1	-2	7,1	-2			7,6	0	0	-1	-1	-1	0
7,2	0	7,2	-1	7,2	-2	7,2	-1	7,2	-2	7,2	-2
7,2	0	7,2	-1	7,2	-2	7,2	-1	7,2	-2	7,2	-2
7,2	0	7,2	-1	7,2	-2	7,2	-1	7,2	-2	7,2	-2
7,2	0	7,2	-1	7,2	-2	7,2	-1	7,2	-2	7,2	-2
7,2	0	7,2	-1	7,2	-2	7,2	-1	7,2	-2	7,2	-2
7,2	0	7,2	-1	7,2	-2	7,2	-1	7,2	-2	7,2	-2
7,2	0	7,2	-1	7,2	-2	7,2	-1	7,2	-2	7,2	-2
7,2	0	7,2	-1	7,2	-2	7,2	-1	7,2	-2	7,2	-2
7,2	0	7,2	-1	7,2	-2	7,2	-1	7,2	-1	7,2	-2
7,2	0	7,2	-1	7,2	-1	7,2	-1	7,2	-1	7,2	-2
7,2	0	7,2	-1	7,2	-1	7,2	-1	7,2	-1	7,2	-2
7,2	0	7,2	-1	7,2	-1	7,2	-1	7,2	-1	7,2	-2
7,2	0	7,2	-1	7,2	-1	7,2	-1	7,2	-1	7,2	-2
7,2	0	7,2	-1	7,2	-1	7,2	-1	7,2	-1	7,2	-2
7,3	0	7,3	-1	7,2	-1	7,3	-1	7,3	-1	7,2	-2
7,3	0	7,3	-1	7,3	-1	7,3	-1	7,3	-1	7,3	-2
7,3	0	7,3	-1	7,3	-1	7,3	-1	7,3	-1	7,3	-2
7,3	0	7,3	-1	7,3	-1	7,3	-1	7,3	-1	7,3	-2
7,3	0	7,3	-1	7,3	-1	7,3	-1	7,3	-1	7,3	-2
7,3	0	7,3	-1	7,3	-1	7,3	-1	7,3	-1	7,3	-2
7,3	0	7,3	-1	7,3	-1	7,3	-1	7,3	-1	7,3	-2
7,3	0	7,3	-1	7,3	-1	7,3	-1	7,3	-1	7,3	-1
7,3	0	7,3	-1	7,3	-1	7,3	-1	7,3	-1	7,3	-1
7,3	0	7,3	-1	7,3	-1	7,3	-1	7,3	-1	7,3	-1
7,3	0	7,3	-1	7,3	0	7,3	-1	7,3	-1	7,3	-1
7,3	0	7,3	-1	7,3	0	7,3	-1	7,3	-1	7,3	-1
7,3	0	7,3	-1	7,3	0	7,3	-1	7,3	-1	7,3	-1
7,3	0	7,3	-1	7,3	0	7,3	-1	7,3	-1	7,3	-1
7,3	0	7,4	-1	7,3	0	7,3	-1	7,4	0	7,3	-1
7,4	0	7,4	-1	7,4	0	7,4	-1	7,4	0	7,4	-1
7,4	0	7,4	-1	7,4	0	7,4	-1	7,4	0	7,4	-1
7,4	0	7,4	-1	7,4	0	7,4	-1	7,4	0	7,4	-1
7,4	0	7,4	-1	7,4	0	7,4	-1	7,4	0	7,4	-1
7,4	0	7,4	-1	7,4	0	7,4	-1	7,4	0	7,4	-1
7,4	0	7,4	-1	7,4	0	7,4	-1	7,4	0	7,4	-1
7,4	0	7,4	-1	7,4	0	7,4	-1	7,4	0	7,4	-1
7,4	0	7,4	-1	7,4	0	7,4	-1	7,4	0	7,4	-1
7,4	0	7,4	-1	7,4	0	7,4	-1	7,4	0	7,4	-1
7,4	0	7,4	-1	7,4	0	7,4	-1	7,4	0	7,4	-1
7,4	0	7,4	-1	7,4	0	7,4	-1	7,4	0	7,4	-1
7,4	0	7,4	-1	7,4	0	7,4	-1	7,4	0	7,4	-1
7,4	0	7,4	-1	7,4	0	7,4	-1	7,4	0	7,4	0
7,4	0	7,4	-1	7,4	0	7,4	-1	7,4	0	7,4	0
7,5	0	7,5	-1	7,5	0	7,5	-1	7,5	0	7,5	0
7,5	0	7,5	-1	7,5	0	7,5	-1	7,5	0	7,5	0
7,5	0	7,5	-1	7,5	0	7,5	-1	7,5	0	7,5	0
7,5	0	7,5	-1	7,5	0	7,5	-1	7,5	0	7,5	0
7,5	0	7,5	0	7,5	0	7,5	-1	7,5	0	7,5	0
7,5	0	7,5	0	7,5	-1	7,5	-1	7,5	-1	7,5	0
7,5	0	7,5	0	7,5	-1	7,5	-1	7,5	-1	7,5	0
7,5	0	7,5	0	7,5	-1	7,5	-1	7,5	-1	7,5	0
7,5	0	7,5	0	7,5	-1	7,5	-1	7,5	-1	7,5	0
7,5	0	7,5	0	7,5	-1	7,5	-1	7,5	-1	7,5	0
7,5	0	7,5	0	7,5	-1	7,5	-1	7,5	-1	7,5	0
7,5	0	7,5	0	7,5	-1	7,5	-1	7,5	-1	7,5	0
7,5	0	7,5	0	7,5	-1	7,5	-1	7,5	-1	7,5	0
7,5	0	7,5	0	7,5	-1	7,5	-1	7,5	-1	7,5	0
7,6	0	7,6	0	7,5	-1	7,6	-1	7,6	-1	7,5	0

## Sheet: H3.3 DKO (+tam)
														For the graph
Time (days) - Plot 0	Amplitude - Plot 0	Time (days) - Plot 1	Amplitude - Plot 1	Time (days) - Plot 2	Amplitude - Plot 2	Time (days) - Plot 3	Amplitude - Plot 3	Time (days) - Plot 4	Amplitude - Plot 4	Time (days) - Plot 5	Amplitude - Plot 5			Time (days) - Plot 0	Amplitude - Plot 0	Amplitude - Plot 1	Amplitude - Plot 2	Amplitude - Plot 3	Amplitude - Plot 4	Amplitude - Plot 5
1,1	-19	1,1	-24	1,0	-22	1,1	-25	1,1	-22	1,0	-21			1,5	47	57	59	62	54	52
1,1	-18	1,1	-22	1,1	-20	1,1	-24	1,1	-20	1,1	-20			1,5	44	54	56	59	51	49
1,1	-16	1,1	-21	1,1	-19	1,1	-22	1,1	-19	1,1	-18			1,5	41	51	53	55	48	47
1,1	-15	1,1	-19	1,1	-17	1,1	-20	1,1	-17	1,1	-17			1,5	38	49	49	52	45	44
1,1	-13	1,1	-17	1,1	-15	1,1	-18	1,1	-15	1,1	-15			1,5	35	46	46	48	41	41
1,1	-11	1,1	-15	1,1	-13	1,1	-15	1,1	-13	1,1	-13			1,5	32	43	42	45	38	38
1,1	-9	1,1	-13	1,1	-10	1,1	-13	1,1	-11	1,1	-11			1,5	29	40	38	41	35	35
1,1	-7	1,1	-11	1,1	-8	1,1	-10	1,1	-9	1,1	-9			1,5	26	36	34	37	31	31
1,1	-5	1,1	-9	1,1	-5	1,1	-7	1,1	-7	1,1	-7			1,5	22	33	30	33	28	28
1,1	-3	1,1	-6	1,1	-2	1,1	-5	1,1	-4	1,1	-4			1,5	19	30	26	29	24	25
1,1	0	1,1	-4	1,1	0	1,1	-1	1,1	-2	1,1	-2			1,5	15	26	22	24	20	21
1,1	2	1,1	-1	1,1	3	1,1	2	1,1	1	1,1	1			1,5	12	23	18	20	16	18
1,1	5	1,1	2	1,1	6	1,1	5	1,1	4	1,1	3			1,5	8	19	13	16	13	14
1,1	7	1,1	5	1,1	10	1,1	8	1,1	7	1,1	6			1,5	5	16	9	12	9	11
1,2	10	1,1	8	1,1	13	1,2	12	1,1	10	1,1	9			1,6	1	12	5	7	5	7
1,2	13	1,2	11	1,2	16	1,2	15	1,2	13	1,2	12			1,6	-2	8	1	3	1	4
1,2	16	1,2	14	1,2	20	1,2	19	1,2	16	1,2	15			1,6	-6	5	-4	-1	-2	0
1,2	19	1,2	17	1,2	23	1,2	23	1,2	19	1,2	18			1,6	-9	1	-8	-5	-6	-3
1,2	22	1,2	20	1,2	27	1,2	26	1,2	23	1,2	21			1,6	-13	-2	-12	-9	-10	-7
1,2	25	1,2	23	1,2	31	1,2	30	1,2	26	1,2	24			1,6	-16	-6	-16	-14	-13	-10
1,2	28	1,2	27	1,2	34	1,2	34	1,2	29	1,2	27			1,6	-20	-9	-20	-18	-17	-14
1,2	31	1,2	30	1,2	38	1,2	38	1,2	32	1,2	30			1,6	-23	-13	-24	-22	-20	-17
1,2	34	1,2	33	1,2	41	1,2	41	1,2	36	1,2	33			1,6	-26	-16	-28	-25	-24	-20
1,2	36	1,2	36	1,2	45	1,2	45	1,2	39	1,2	36			1,6	-29	-19	-32	-29	-27	-23
1,2	39	1,2	39	1,2	48	1,2	48	1,2	42	1,2	39			1,6	-32	-22	-35	-33	-30	-26
1,2	42	1,2	42	1,2	51	1,2	52	1,2	45	1,2	42			1,6	-35	-26	-39	-36	-33	-29
1,2	45	1,2	45	1,2	55	1,2	55	1,2	48	1,2	44			1,6	-38	-29	-42	-40	-36	-32
1,2	47	1,2	48	1,2	58	1,2	58	1,2	51	1,2	47			1,6	-40	-31	-45	-43	-39	-35
1,2	50	1,2	51	1,2	61	1,2	61	1,2	53	1,2	50			1,7	-43	-34	-48	-46	-42	-37
1,3	52	1,3	53	1,2	64	1,3	64	1,3	56	1,2	52			1,7	-45	-37	-51	-49	-44	-40
1,3	54	1,3	56	1,3	66	1,3	67	1,3	59	1,3	55			1,7	-48	-39	-54	-52	-47	-42
1,3	56	1,3	58	1,3	69	1,3	70	1,3	61	1,3	57			1,7	-50	-42	-57	-54	-49	-44
1,3	58	1,3	60	1,3	71	1,3	72	1,3	63	1,3	59			1,7	-52	-44	-59	-57	-51	-47
1,3	60	1,3	62	1,3	73	1,3	75	1,3	65	1,3	61			1,7	-53	-46	-61	-59	-53	-48
1,3	62	1,3	64	1,3	75	1,3	77	1,3	67	1,3	63			1,7	-55	-48	-63	-61	-55	-50
1,3	63	1,3	66	1,3	77	1,3	79	1,3	69	1,3	64			1,7	-57	-50	-65	-63	-56	-52
1,3	65	1,3	68	1,3	79	1,3	80	1,3	70	1,3	66			1,7	-58	-52	-67	-65	-58	-53
1,3	66	1,3	69	1,3	80	1,3	82	1,3	72	1,3	67			1,7	-59	-53	-68	-66	-59	-55
1,3	67	1,3	70	1,3	81	1,3	83	1,3	73	1,3	68			1,7	-60	-55	-70	-68	-60	-56
1,3	68	1,3	72	1,3	82	1,3	84	1,3	74	1,3	69			1,7	-61	-56	-71	-69	-61	-57
1,3	68	1,3	72	1,3	83	1,3	85	1,3	74	1,3	70			1,7	-62	-57	-72	-70	-62	-58
1,3	69	1,3	73	1,3	84	1,3	86	1,3	75	1,3	70			1,7	-62	-58	-72	-71	-63	-59
1,3	69	1,3	74	1,3	84	1,3	86	1,3	75	1,3	71			1,7	-62	-59	-73	-71	-63	-59
1,4	69	1,4	74	1,3	84	1,4	86	1,4	75	1,3	71			1,8	-63	-59	-73	-72	-64	-60
1,4	69	1,4	74	1,4	84	1,4	86	1,4	75	1,4	71			1,8	-63	-60	-73	-72	-64	-60
1,4	68	1,4	74	1,4	84	1,4	86	1,4	75	1,4	71			1,8	-63	-60	-74	-72	-64	-60
1,4	68	1,4	74	1,4	83	1,4	85	1,4	75	1,4	70			1,8	-62	-60	-73	-72	-64	-60
1,4	67	1,4	73	1,4	82	1,4	84	1,4	74	1,4	70			1,8	-62	-60	-73	-72	-63	-60
1,4	66	1,4	73	1,4	81	1,4	83	1,4	73	1,4	69			1,8	-61	-60	-73	-71	-63	-60
1,4	65	1,4	72	1,4	80	1,4	82	1,4	72	1,4	68			1,8	-61	-60	-72	-71	-62	-59
1,4	64	1,4	71	1,4	79	1,4	81	1,4	71	1,4	67			1,8	-60	-59	-71	-70	-62	-59
1,4	62	1,4	70	1,4	77	1,4	79	1,4	69	1,4	66			1,8	-59	-59	-70	-69	-61	-58
1,4	60	1,4	68	1,4	75	1,4	77	1,4	67	1,4	64			1,8	-58	-58	-69	-68	-60	-57
1,4	59	1,4	67	1,4	73	1,4	75	1,4	66	1,4	63			1,8	-56	-57	-68	-67	-59	-56
1,4	57	1,4	65	1,4	71	1,4	73	1,4	63	1,4	61			1,8	-55	-56	-66	-66	-57	-55
1,4	54	1,4	63	1,4	68	1,4	70	1,4	61	1,4	59			1,8	-54	-55	-65	-64	-56	-54
1,4	52	1,4	61	1,4	65	1,4	68	1,4	59	1,4	57			1,8	-52	-54	-63	-63	-55	-53
1,4	50	1,4	59	1,4	62	1,4	65	1,4	56	1,4	54			1,9	-50	-53	-61	-61	-53	-52
1,5	47	1,5	57	1,5	59	1,5	62	1,5	54	1,5	52			1,9	-49	-51	-60	-59	-51	-50
1,5	44	1,5	54	1,5	56	1,5	59	1,5	51	1,5	49			1,9	-47	-50	-58	-57	-50	-49
1,5	41	1,5	51	1,5	53	1,5	55	1,5	48	1,5	47			1,9	-45	-48	-55	-55	-48	-47
1,5	38	1,5	49	1,5	49	1,5	52	1,5	45	1,5	44			1,9	-43	-47	-53	-53	-46	-45
1,5	35	1,5	46	1,5	46	1,5	48	1,5	41	1,5	41			1,9	-41	-45	-51	-51	-44	-43
1,5	32	1,5	43	1,5	42	1,5	45	1,5	38	1,5	38			1,9	-39	-43	-48	-49	-42	-41
1,5	29	1,5	40	1,5	38	1,5	41	1,5	35	1,5	35			1,9	-36	-41	-46	-46	-40	-39
1,5	26	1,5	36	1,5	34	1,5	37	1,5	31	1,5	31			1,9	-34	-39	-43	-44	-37	-37
1,5	22	1,5	33	1,5	30	1,5	33	1,5	28	1,5	28			1,9	-32	-37	-41	-41	-35	-35
1,5	19	1,5	30	1,5	26	1,5	29	1,5	24	1,5	25			1,9	-30	-35	-38	-39	-33	-33
1,5	15	1,5	26	1,5	22	1,5	24	1,5	20	1,5	21			1,9	-27	-33	-36	-36	-30	-31
1,5	12	1,5	23	1,5	18	1,5	20	1,5	16	1,5	18			1,9	-25	-31	-33	-33	-28	-29
1,5	8	1,5	19	1,5	13	1,5	16	1,5	13	1,5	14			1,9	-22	-29	-30	-31	-26	-26
1,5	5	1,5	16	1,5	9	1,5	12	1,5	9	1,5	11			1,9	-20	-27	-27	-28	-23	-24
1,6	1	1,6	12	1,5	5	1,6	7	1,6	5	1,5	7			2,0	-17	-24	-24	-25	-21	-22
1,6	-2	1,6	8	1,6	1	1,6	3	1,6	1	1,6	4			2,0	-15	-22	-22	-23	-18	-20
1,6	-6	1,6	5	1,6	-4	1,6	-1	1,6	-2	1,6	0			2,0	-12	-20	-19	-20	-16	-17
1,6	-9	1,6	1	1,6	-8	1,6	-5	1,6	-6	1,6	-3			2,0	-10	-18	-16	-17	-14	-15
1,6	-13	1,6	-2	1,6	-12	1,6	-9	1,6	-10	1,6	-7			2,0	-7	-15	-13	-14	-11	-13
1,6	-16	1,6	-6	1,6	-16	1,6	-14	1,6	-13	1,6	-10			2,0	-5	-13	-10	-12	-9	-10
1,6	-20	1,6	-9	1,6	-20	1,6	-18	1,6	-17	1,6	-14			2,0	-3	-11	-8	-9	-6	-8
1,6	-23	1,6	-13	1,6	-24	1,6	-22	1,6	-20	1,6	-17			2,0	0	-9	-5	-6	-4	-6
1,6	-26	1,6	-16	1,6	-28	1,6	-25	1,6	-24	1,6	-20			2,0	2	-6	-2	-4	-2	-3
1,6	-29	1,6	-19	1,6	-32	1,6	-29	1,6	-27	1,6	-23			2,0	4	-4	1	-1	1	-1
1,6	-32	1,6	-22	1,6	-35	1,6	-33	1,6	-30	1,6	-26			2,0	7	-2	3	2	3	1
1,6	-35	1,6	-26	1,6	-39	1,6	-36	1,6	-33	1,6	-29			2,0	9	0	6	4	5	3
1,6	-38	1,6	-29	1,6	-42	1,6	-40	1,6	-36	1,6	-32			2,0	11	2	8	7	7	5
1,6	-40	1,6	-31	1,6	-45	1,6	-43	1,6	-39	1,6	-35			2,0	13	4	11	9	9	7
1,7	-43	1,6	-34	1,6	-48	1,7	-46	1,6	-42	1,6	-37			2,1	15	6	13	11	12	9
1,7	-45	1,7	-37	1,7	-51	1,7	-49	1,7	-44	1,7	-40			2,1	17	8	16	14	14	11
1,7	-48	1,7	-39	1,7	-54	1,7	-52	1,7	-47	1,7	-42			2,1	19	10	18	16	15	13
1,7	-50	1,7	-42	1,7	-57	1,7	-54	1,7	-49	1,7	-44			2,1	21	12	20	18	17	15
1,7	-52	1,7	-44	1,7	-59	1,7	-57	1,7	-51	1,7	-47			2,1	23	14	22	20	19	17
1,7	-53	1,7	-46	1,7	-61	1,7	-59	1,7	-53	1,7	-48			2,1	25	15	24	22	21	19
1,7	-55	1,7	-48	1,7	-63	1,7	-61	1,7	-55	1,7	-50			2,1	26	17	26	24	23	20
1,7	-57	1,7	-50	1,7	-65	1,7	-63	1,7	-56	1,7	-52			2,1	28	19	28	26	24	22
1,7	-58	1,7	-52	1,7	-67	1,7	-65	1,7	-58	1,7	-53			2,1	30	20	30	28	26	23
1,7	-59	1,7	-53	1,7	-68	1,7	-66	1,7	-59	1,7	-55			2,1	31	21	31	29	27	25
1,7	-60	1,7	-55	1,7	-70	1,7	-68	1,7	-60	1,7	-56			2,1	32	23	33	31	28	26
1,7	-61	1,7	-56	1,7	-71	1,7	-69	1,7	-61	1,7	-57			2,1	34	24	34	32	30	28
1,7	-62	1,7	-57	1,7	-72	1,7	-70	1,7	-62	1,7	-58			2,1	35	25	36	34	31	29
1,7	-62	1,7	-58	1,7	-72	1,7	-71	1,7	-63	1,7	-59			2,1	36	26	37	35	32	30
1,7	-62	1,7	-59	1,7	-73	1,7	-71	1,7	-63	1,7	-59			2,2	37	28	38	36	33	31
1,8	-63	1,8	-59	1,8	-73	1,8	-72	1,8	-64	1,8	-60			2,2	38	28	39	38	34	32
1,8	-63	1,8	-60	1,8	-73	1,8	-72	1,8	-64	1,8	-60			2,2	39	29	40	39	35	33
1,8	-63	1,8	-60	1,8	-74	1,8	-72	1,8	-64	1,8	-60			2,2	39	30	41	40	35	34
1,8	-62	1,8	-60	1,8	-73	1,8	-72	1,8	-64	1,8	-60			2,2	40	31	42	40	36	34
1,8	-62	1,8	-60	1,8	-73	1,8	-72	1,8	-63	1,8	-60			2,2	41	32	43	41	37	35
1,8	-61	1,8	-60	1,8	-73	1,8	-71	1,8	-63	1,8	-60			2,2	41	32	43	42	37	36
1,8	-61	1,8	-60	1,8	-72	1,8	-71	1,8	-62	1,8	-59			2,2	41	33	44	42	38	36
1,8	-60	1,8	-59	1,8	-71	1,8	-70	1,8	-62	1,8	-59			2,2	42	33	44	43	38	37
1,8	-59	1,8	-59	1,8	-70	1,8	-69	1,8	-61	1,8	-58			2,2	42	33	44	43	38	37
1,8	-58	1,8	-58	1,8	-69	1,8	-68	1,8	-60	1,8	-57			2,2	42	34	45	43	38	37
1,8	-56	1,8	-57	1,8	-68	1,8	-67	1,8	-59	1,8	-56			2,2	42	34	45	43	38	37
1,8	-55	1,8	-56	1,8	-66	1,8	-66	1,8	-57	1,8	-55			2,2	42	34	45	43	38	37
1,8	-54	1,8	-55	1,8	-65	1,8	-64	1,8	-56	1,8	-54			2,2	42	34	45	43	38	37
1,8	-52	1,8	-54	1,8	-63	1,8	-63	1,8	-55	1,8	-53			2,2	42	34	44	43	38	37
1,9	-50	1,9	-53	1,8	-61	1,9	-61	1,9	-53	1,8	-52			2,3	41	34	44	43	38	37
1,9	-49	1,9	-51	1,9	-60	1,9	-59	1,9	-51	1,9	-50			2,3	41	34	44	43	38	37
1,9	-47	1,9	-50	1,9	-58	1,9	-57	1,9	-50	1,9	-49			2,3	40	34	43	43	37	36
1,9	-45	1,9	-48	1,9	-55	1,9	-55	1,9	-48	1,9	-47			2,3	40	33	43	42	37	36
1,9	-43	1,9	-47	1,9	-53	1,9	-53	1,9	-46	1,9	-45			2,3	39	33	42	42	36	35
1,9	-41	1,9	-45	1,9	-51	1,9	-51	1,9	-44	1,9	-43			2,3	39	33	41	41	36	35
1,9	-39	1,9	-43	1,9	-48	1,9	-49	1,9	-42	1,9	-41			2,3	38	32	41	40	35	34
1,9	-36	1,9	-41	1,9	-46	1,9	-46	1,9	-40	1,9	-39			2,3	37	32	40	39	34	34
1,9	-34	1,9	-39	1,9	-43	1,9	-44	1,9	-37	1,9	-37			2,3	36	31	39	39	34	33
1,9	-32	1,9	-37	1,9	-41	1,9	-41	1,9	-35	1,9	-35			2,3	35	30	38	38	33	32
1,9	-30	1,9	-35	1,9	-38	1,9	-39	1,9	-33	1,9	-33			2,3	34	30	37	37	32	31
1,9	-27	1,9	-33	1,9	-36	1,9	-36	1,9	-30	1,9	-31			2,3	33	29	36	36	31	30
1,9	-25	1,9	-31	1,9	-33	1,9	-33	1,9	-28	1,9	-29			2,3	32	28	34	35	30	29
1,9	-22	1,9	-29	1,9	-30	1,9	-31	1,9	-26	1,9	-26			2,3	30	27	33	33	29	28
1,9	-20	1,9	-27	1,9	-27	1,9	-28	1,9	-23	1,9	-24			2,4	29	26	32	32	28	27
2,0	-17	2,0	-24	2,0	-24	2,0	-25	2,0	-21	2,0	-22			2,4	28	25	30	31	26	26
2,0	-15	2,0	-22	2,0	-22	2,0	-23	2,0	-18	2,0	-20			2,4	26	24	29	29	25	25
2,0	-12	2,0	-20	2,0	-19	2,0	-20	2,0	-16	2,0	-17			2,4	25	23	28	28	24	24
2,0	-10	2,0	-18	2,0	-16	2,0	-17	2,0	-14	2,0	-15			2,4	23	22	26	27	23	22
2,0	-7	2,0	-15	2,0	-13	2,0	-14	2,0	-11	2,0	-13			2,4	22	21	24	25	21	21
2,0	-5	2,0	-13	2,0	-10	2,0	-12	2,0	-9	2,0	-10			2,4	20	20	23	24	20	20
2,0	-3	2,0	-11	2,0	-8	2,0	-9	2,0	-6	2,0	-8			2,4	19	19	21	22	18	18
2,0	0	2,0	-9	2,0	-5	2,0	-6	2,0	-4	2,0	-6			2,4	17	18	20	20	17	17
2,0	2	2,0	-6	2,0	-2	2,0	-4	2,0	-2	2,0	-3			2,4	16	16	18	19	16	16
2,0	4	2,0	-4	2,0	1	2,0	-1	2,0	1	2,0	-1			2,4	14	15	16	17	14	14
2,0	7	2,0	-2	2,0	3	2,0	2	2,0	3	2,0	1			2,4	12	14	14	15	13	13
2,0	9	2,0	0	2,0	6	2,0	4	2,0	5	2,0	3			2,4	11	12	13	14	11	11
2,0	11	2,0	2	2,0	8	2,0	7	2,0	7	2,0	5			2,4	9	11	11	12	9	10
2,0	13	2,0	4	2,0	11	2,0	9	2,0	9	2,0	7			2,4	7	10	9	10	8	8
2,1	15	2,1	6	2,0	13	2,1	11	2,1	12	2,0	9			2,5	6	8	7	8	6	7
2,1	17	2,1	8	2,1	16	2,1	14	2,1	14	2,1	11			2,5	4	7	5	7	5	5
2,1	19	2,1	10	2,1	18	2,1	16	2,1	15	2,1	13			2,5	2	5	4	5	3	4
2,1	21	2,1	12	2,1	20	2,1	18	2,1	17	2,1	15			2,5	0	4	2	3	2	2
2,1	23	2,1	14	2,1	22	2,1	20	2,1	19	2,1	17			2,5	-1	2	0	1	0	1
2,1	25	2,1	15	2,1	24	2,1	22	2,1	21	2,1	19			2,5	-3	1	-2	-1	-2	0
2,1	26	2,1	17	2,1	26	2,1	24	2,1	23	2,1	20			2,5	-4	-1	-4	-2	-3	-2
2,1	28	2,1	19	2,1	28	2,1	26	2,1	24	2,1	22			2,5	-6	-2	-5	-4	-5	-3
2,1	30	2,1	20	2,1	30	2,1	28	2,1	26	2,1	23			2,5	-8	-3	-7	-6	-6	-5
2,1	31	2,1	21	2,1	31	2,1	29	2,1	27	2,1	25			2,5	-9	-5	-9	-8	-8	-6
2,1	32	2,1	23	2,1	33	2,1	31	2,1	28	2,1	26			2,5	-11	-6	-10	-9	-9	-8
2,1	34	2,1	24	2,1	34	2,1	32	2,1	30	2,1	28			2,5	-12	-8	-12	-11	-10	-9
2,1	35	2,1	25	2,1	36	2,1	34	2,1	31	2,1	29			2,5	-14	-9	-14	-13	-12	-10
2,1	36	2,1	26	2,1	37	2,1	35	2,1	32	2,1	30			2,5	-15	-10	-15	-14	-13	-12
2,2	37	2,1	28	2,1	38	2,2	36	2,1	33	2,1	31			2,6	-17	-12	-17	-16	-15	-13
2,2	38	2,2	28	2,2	39	2,2	38	2,2	34	2,2	32			2,6	-18	-13	-18	-17	-16	-14
2,2	39	2,2	29	2,2	40	2,2	39	2,2	35	2,2	33			2,6	-19	-14	-20	-19	-17	-15
2,2	39	2,2	30	2,2	41	2,2	40	2,2	35	2,2	34			2,6	-20	-16	-21	-20	-18	-17
2,2	40	2,2	31	2,2	42	2,2	40	2,2	36	2,2	34			2,6	-22	-17	-22	-22	-20	-18
2,2	41	2,2	32	2,2	43	2,2	41	2,2	37	2,2	35			2,6	-23	-18	-24	-23	-21	-19
2,2	41	2,2	32	2,2	43	2,2	42	2,2	37	2,2	36			2,6	-24	-19	-25	-24	-22	-20
2,2	41	2,2	33	2,2	44	2,2	42	2,2	38	2,2	36			2,6	-25	-20	-26	-26	-23	-21
2,2	42	2,2	33	2,2	44	2,2	43	2,2	38	2,2	37			2,6	-26	-21	-27	-27	-24	-22
2,2	42	2,2	33	2,2	44	2,2	43	2,2	38	2,2	37			2,6	-27	-22	-28	-28	-25	-23
2,2	42	2,2	34	2,2	45	2,2	43	2,2	38	2,2	37			2,6	-28	-23	-29	-29	-26	-24
2,2	42	2,2	34	2,2	45	2,2	43	2,2	38	2,2	37			2,6	-28	-24	-30	-30	-26	-24
2,2	42	2,2	34	2,2	45	2,2	43	2,2	38	2,2	37			2,6	-29	-25	-31	-31	-27	-25
2,2	42	2,2	34	2,2	45	2,2	43	2,2	38	2,2	37			2,6	-30	-25	-32	-32	-28	-26
2,2	42	2,2	34	2,2	44	2,2	43	2,2	38	2,2	37			2,7	-30	-26	-33	-33	-28	-26
2,3	41	2,3	34	2,2	44	2,3	43	2,3	38	2,2	37			2,7	-31	-27	-33	-33	-29	-27
2,3	41	2,3	34	2,3	44	2,3	43	2,3	38	2,3	37			2,7	-31	-27	-34	-34	-30	-27
2,3	40	2,3	34	2,3	43	2,3	43	2,3	37	2,3	36			2,7	-32	-28	-34	-34	-30	-28
2,3	40	2,3	33	2,3	43	2,3	42	2,3	37	2,3	36			2,7	-32	-28	-35	-35	-30	-28
2,3	39	2,3	33	2,3	42	2,3	42	2,3	36	2,3	35			2,7	-32	-29	-35	-35	-31	-29
2,3	39	2,3	33	2,3	41	2,3	41	2,3	36	2,3	35			2,7	-32	-29	-35	-36	-31	-29
2,3	38	2,3	32	2,3	41	2,3	40	2,3	35	2,3	34			2,7	-33	-29	-36	-36	-31	-29
2,3	37	2,3	32	2,3	40	2,3	39	2,3	34	2,3	34			2,7	-33	-30	-36	-36	-31	-29
2,3	36	2,3	31	2,3	39	2,3	39	2,3	34	2,3	33			2,7	-33	-30	-36	-37	-31	-29
2,3	35	2,3	30	2,3	38	2,3	38	2,3	33	2,3	32			2,7	-33	-30	-36	-37	-31	-29
2,3	34	2,3	30	2,3	37	2,3	37	2,3	32	2,3	31			2,7	-32	-30	-36	-37	-31	-29
2,3	33	2,3	29	2,3	36	2,3	36	2,3	31	2,3	30			2,7	-32	-30	-36	-37	-31	-29
2,3	32	2,3	28	2,3	34	2,3	35	2,3	30	2,3	29			2,7	-32	-30	-35	-36	-31	-29
2,3	30	2,3	27	2,3	33	2,3	33	2,3	29	2,3	28			2,7	-32	-30	-35	-36	-31	-29
2,4	29	2,3	26	2,3	32	2,4	32	2,3	28	2,3	27			2,8	-31	-29	-35	-36	-30	-29
2,4	28	2,4	25	2,4	30	2,4	31	2,4	26	2,4	26			2,8	-31	-29	-34	-36	-30	-28
2,4	26	2,4	24	2,4	29	2,4	29	2,4	25	2,4	25			2,8	-30	-29	-34	-35	-30	-28
2,4	25	2,4	23	2,4	28	2,4	28	2,4	24	2,4	24			2,8	-30	-28	-33	-35	-29	-28
2,4	23	2,4	22	2,4	26	2,4	27	2,4	23	2,4	22			2,8	-29	-28	-33	-34	-29	-27
2,4	22	2,4	21	2,4	24	2,4	25	2,4	21	2,4	21			2,8	-29	-28	-32	-33	-28	-27
2,4	20	2,4	20	2,4	23	2,4	24	2,4	20	2,4	20			2,8	-28	-27	-32	-33	-27	-26
2,4	19	2,4	19	2,4	21	2,4	22	2,4	18	2,4	18			2,8	-27	-26	-31	-32	-27	-25
2,4	17	2,4	18	2,4	20	2,4	20	2,4	17	2,4	17			2,8	-26	-26	-30	-31	-26	-25
2,4	16	2,4	16	2,4	18	2,4	19	2,4	16	2,4	16			2,8	-26	-25	-29	-30	-25	-24
2,4	14	2,4	15	2,4	16	2,4	17	2,4	14	2,4	14			2,8	-25	-24	-28	-29	-24	-23
2,4	12	2,4	14	2,4	14	2,4	15	2,4	13	2,4	13			2,8	-24	-24	-27	-29	-23	-23
2,4	11	2,4	12	2,4	13	2,4	14	2,4	11	2,4	11			2,8	-23	-23	-27	-28	-23	-22
2,4	9	2,4	11	2,4	11	2,4	12	2,4	9	2,4	10			2,8	-22	-22	-26	-26	-22	-21
2,4	7	2,4	10	2,4	9	2,4	10	2,4	8	2,4	8			2,9	-21	-21	-25	-25	-21	-20
2,5	6	2,5	8	2,5	7	2,5	8	2,5	6	2,5	7			2,9	-20	-20	-23	-24	-20	-19
2,5	4	2,5	7	2,5	5	2,5	7	2,5	5	2,5	5			2,9	-19	-19	-22	-23	-19	-18
2,5	2	2,5	5	2,5	4	2,5	5	2,5	3	2,5	4			2,9	-18	-18	-21	-22	-18	-17
2,5	0	2,5	4	2,5	2	2,5	3	2,5	2	2,5	2			2,9	-17	-17	-20	-21	-17	-16
2,5	-1	2,5	2	2,5	0	2,5	1	2,5	0	2,5	1			2,9	-16	-16	-19	-19	-16	-15
2,5	-3	2,5	1	2,5	-2	2,5	-1	2,5	-2	2,5	0			2,9	-15	-15	-18	-18	-14	-14
2,5	-4	2,5	-1	2,5	-4	2,5	-2	2,5	-3	2,5	-2			2,9	-13	-14	-16	-17	-13	-13
2,5	-6	2,5	-2	2,5	-5	2,5	-4	2,5	-5	2,5	-3			2,9	-12	-13	-15	-15	-12	-12
2,5	-8	2,5	-3	2,5	-7	2,5	-6	2,5	-6	2,5	-5			2,9	-11	-12	-14	-14	-11	-11
2,5	-9	2,5	-5	2,5	-9	2,5	-8	2,5	-8	2,5	-6			2,9	-10	-11	-13	-13	-10	-10
2,5	-11	2,5	-6	2,5	-10	2,5	-9	2,5	-9	2,5	-8			2,9	-9	-10	-11	-11	-9	-9
2,5	-12	2,5	-8	2,5	-12	2,5	-11	2,5	-10	2,5	-9			2,9	-8	-9	-10	-10	-8	-8
2,5	-14	2,5	-9	2,5	-14	2,5	-13	2,5	-12	2,5	-10			2,9	-6	-8	-9	-8	-6	-7
2,5	-15	2,5	-10	2,5	-15	2,5	-14	2,5	-13	2,5	-12			2,9	-5	-7	-7	-7	-5	-6
2,6	-17	2,6	-12	2,5	-17	2,6	-16	2,6	-15	2,5	-13			3,0	-4	-5	-6	-6	-4	-5
2,6	-18	2,6	-13	2,6	-18	2,6	-17	2,6	-16	2,6	-14			3,0	-3	-4	-5	-4	-3	-4
2,6	-19	2,6	-14	2,6	-20	2,6	-19	2,6	-17	2,6	-15			3,0	-2	-3	-3	-3	-2	-3
2,6	-20	2,6	-16	2,6	-21	2,6	-20	2,6	-18	2,6	-17			3,0	-1	-2	-2	-1	-1	-2
2,6	-22	2,6	-17	2,6	-22	2,6	-22	2,6	-20	2,6	-18			3,0	1	-1	-1	0	0	-1
2,6	-23	2,6	-18	2,6	-24	2,6	-23	2,6	-21	2,6	-19			3,0	2	0	0	1	1	0
2,6	-24	2,6	-19	2,6	-25	2,6	-24	2,6	-22	2,6	-20			3,0	3	1	2	3	2	1
2,6	-25	2,6	-20	2,6	-26	2,6	-26	2,6	-23	2,6	-21			3,0	4	2	3	4	3	2
2,6	-26	2,6	-21	2,6	-27	2,6	-27	2,6	-24	2,6	-22			3,0	5	3	4	5	4	3
2,6	-27	2,6	-22	2,6	-28	2,6	-28	2,6	-25	2,6	-23			3,0	6	4	5	6	5	4
2,6	-28	2,6	-23	2,6	-29	2,6	-29	2,6	-26	2,6	-24			3,0	7	5	6	8	6	5
2,6	-28	2,6	-24	2,6	-30	2,6	-30	2,6	-26	2,6	-24			3,0	8	6	8	9	7	6
2,6	-29	2,6	-25	2,6	-31	2,6	-31	2,6	-27	2,6	-25			3,0	9	7	9	10	8	7
2,6	-30	2,6	-25	2,6	-32	2,6	-32	2,6	-28	2,6	-26			3,0	10	8	10	11	9	8
2,7	-30	2,6	-26	2,6	-33	2,7	-33	2,6	-28	2,6	-26			3,1	11	9	11	12	10	9
2,7	-31	2,7	-27	2,7	-33	2,7	-33	2,7	-29	2,7	-27			3,1	12	10	12	13	11	10
2,7	-31	2,7	-27	2,7	-34	2,7	-34	2,7	-30	2,7	-27			3,1	13	11	13	14	12	10
2,7	-32	2,7	-28	2,7	-34	2,7	-34	2,7	-30	2,7	-28			3,1	13	12	14	15	12	11
2,7	-32	2,7	-28	2,7	-35	2,7	-35	2,7	-30	2,7	-28			3,1	14	12	15	16	13	12
2,7	-32	2,7	-29	2,7	-35	2,7	-35	2,7	-31	2,7	-29			3,1	15	13	16	17	14	13
2,7	-32	2,7	-29	2,7	-35	2,7	-36	2,7	-31	2,7	-29			3,1	16	14	16	18	15	13
2,7	-33	2,7	-29	2,7	-36	2,7	-36	2,7	-31	2,7	-29			3,1	16	14	17	19	15	14
2,7	-33	2,7	-30	2,7	-36	2,7	-36	2,7	-31	2,7	-29			3,1	17	15	18	20	16	14
2,7	-33	2,7	-30	2,7	-36	2,7	-37	2,7	-31	2,7	-29			3,1	17	16	19	20	16	15
2,7	-33	2,7	-30	2,7	-36	2,7	-37	2,7	-31	2,7	-29			3,1	18	16	19	21	17	16
2,7	-32	2,7	-30	2,7	-36	2,7	-37	2,7	-31	2,7	-29			3,1	19	17	20	22	17	16
2,7	-32	2,7	-30	2,7	-36	2,7	-37	2,7	-31	2,7	-29			3,1	19	17	20	22	18	16
2,7	-32	2,7	-30	2,7	-35	2,7	-36	2,7	-31	2,7	-29			3,1	19	17	21	23	18	17
2,7	-32	2,7	-30	2,7	-35	2,7	-36	2,7	-31	2,7	-29			3,2	20	18	21	23	18	17
2,8	-31	2,8	-29	2,8	-35	2,8	-36	2,8	-30	2,8	-29			3,2	20	18	22	24	19	18
2,8	-31	2,8	-29	2,8	-34	2,8	-36	2,8	-30	2,8	-28			3,2	20	18	22	24	19	18
2,8	-30	2,8	-29	2,8	-34	2,8	-35	2,8	-30	2,8	-28			3,2	21	19	22	25	19	18
2,8	-30	2,8	-28	2,8	-33	2,8	-35	2,8	-29	2,8	-28			3,2	21	19	23	25	19	18
2,8	-29	2,8	-28	2,8	-33	2,8	-34	2,8	-29	2,8	-27			3,2	21	19	23	25	19	19
2,8	-29	2,8	-28	2,8	-32	2,8	-33	2,8	-28	2,8	-27			3,2	21	19	23	25	19	19
2,8	-28	2,8	-27	2,8	-32	2,8	-33	2,8	-27	2,8	-26			3,2	21	19	23	25	20	19
2,8	-27	2,8	-26	2,8	-31	2,8	-32	2,8	-27	2,8	-25			3,2	21	19	23	26	20	19
2,8	-26	2,8	-26	2,8	-30	2,8	-31	2,8	-26	2,8	-25			3,2	21	19	23	26	20	19
2,8	-26	2,8	-25	2,8	-29	2,8	-30	2,8	-25	2,8	-24			3,2	21	19	23	26	19	19
2,8	-25	2,8	-24	2,8	-28	2,8	-29	2,8	-24	2,8	-23			3,2	21	19	23	25	19	19
2,8	-24	2,8	-24	2,8	-27	2,8	-29	2,8	-23	2,8	-23			3,2	21	19	23	25	19	19
2,8	-23	2,8	-23	2,8	-27	2,8	-28	2,8	-23	2,8	-22			3,2	21	19	23	25	19	19
2,8	-22	2,8	-22	2,8	-26	2,8	-26	2,8	-22	2,8	-21			3,2	20	19	23	25	19	18
2,9	-21	2,8	-21	2,8	-25	2,9	-25	2,8	-21	2,8	-20			3,3	20	18	22	25	19	18
2,9	-20	2,9	-20	2,9	-23	2,9	-24	2,9	-20	2,9	-19			3,3	20	18	22	24	18	18
2,9	-19	2,9	-19	2,9	-22	2,9	-23	2,9	-19	2,9	-18			3,3	19	18	22	24	18	18
2,9	-18	2,9	-18	2,9	-21	2,9	-22	2,9	-18	2,9	-17			3,3	19	18	21	24	18	17
2,9	-17	2,9	-17	2,9	-20	2,9	-21	2,9	-17	2,9	-16			3,3	19	17	21	23	17	17
2,9	-16	2,9	-16	2,9	-19	2,9	-19	2,9	-16	2,9	-15			3,3	18	17	21	23	17	17
2,9	-15	2,9	-15	2,9	-18	2,9	-18	2,9	-14	2,9	-14			3,3	17	17	20	22	17	16
2,9	-13	2,9	-14	2,9	-16	2,9	-17	2,9	-13	2,9	-13			3,3	17	16	20	22	16	16
2,9	-12	2,9	-13	2,9	-15	2,9	-15	2,9	-12	2,9	-12			3,3	16	16	19	21	16	15
2,9	-11	2,9	-12	2,9	-14	2,9	-14	2,9	-11	2,9	-11			3,3	16	15	19	20	15	15
2,9	-10	2,9	-11	2,9	-13	2,9	-13	2,9	-10	2,9	-10			3,3	15	15	18	19	15	14
2,9	-9	2,9	-10	2,9	-11	2,9	-11	2,9	-9	2,9	-9			3,3	14	14	17	19	14	14
2,9	-8	2,9	-9	2,9	-10	2,9	-10	2,9	-8	2,9	-8			3,3	14	13	17	18	13	13
2,9	-6	2,9	-8	2,9	-9	2,9	-8	2,9	-6	2,9	-7			3,3	13	13	16	17	13	13
2,9	-5	2,9	-7	2,9	-7	2,9	-7	2,9	-5	2,9	-6			3,4	12	12	15	16	12	12
3,0	-4	3,0	-5	3,0	-6	3,0	-6	3,0	-4	3,0	-5			3,4	11	12	14	15	12	11
3,0	-3	3,0	-4	3,0	-5	3,0	-4	3,0	-3	3,0	-4			3,4	11	11	14	14	11	11
3,0	-2	3,0	-3	3,0	-3	3,0	-3	3,0	-2	3,0	-3			3,4	10	10	13	14	10	10
3,0	-1	3,0	-2	3,0	-2	3,0	-1	3,0	-1	3,0	-2			3,4	9	10	12	13	9	9
3,0	1	3,0	-1	3,0	-1	3,0	0	3,0	0	3,0	-1			3,4	8	9	11	12	9	8
3,0	2	3,0	0	3,0	0	3,0	1	3,0	1	3,0	0			3,4	7	8	10	11	8	8
3,0	3	3,0	1	3,0	2	3,0	3	3,0	2	3,0	1			3,4	6	8	9	10	7	7
3,0	4	3,0	2	3,0	3	3,0	4	3,0	3	3,0	2			3,4	6	7	8	9	6	6
3,0	5	3,0	3	3,0	4	3,0	5	3,0	4	3,0	3			3,4	5	6	7	8	6	5
3,0	6	3,0	4	3,0	5	3,0	6	3,0	5	3,0	4			3,4	4	5	7	6	5	5
3,0	7	3,0	5	3,0	6	3,0	8	3,0	6	3,0	5			3,4	3	5	6	5	4	4
3,0	8	3,0	6	3,0	8	3,0	9	3,0	7	3,0	6			3,4	2	4	5	4	3	3
3,0	9	3,0	7	3,0	9	3,0	10	3,0	8	3,0	7			3,4	1	3	4	3	2	2
3,0	10	3,0	8	3,0	10	3,0	11	3,0	9	3,0	8			3,4	0	2	3	2	1	1
3,1	11	3,1	9	3,0	11	3,1	12	3,1	10	3,0	9			3,5	-1	1	2	1	1	1
3,1	12	3,1	10	3,1	12	3,1	13	3,1	11	3,1	10			3,5	-2	1	1	0	0	0
3,1	13	3,1	11	3,1	13	3,1	14	3,1	12	3,1	10			3,5	-3	0	0	-1	-1	-1
3,1	13	3,1	12	3,1	14	3,1	15	3,1	12	3,1	11			3,5	-3	-1	-1	-2	-2	-2
3,1	14	3,1	12	3,1	15	3,1	16	3,1	13	3,1	12			3,5	-4	-2	-2	-3	-3	-3
3,1	15	3,1	13	3,1	16	3,1	17	3,1	14	3,1	13			3,5	-5	-3	-3	-4	-4	-3
3,1	16	3,1	14	3,1	16	3,1	18	3,1	15	3,1	13			3,5	-6	-3	-4	-5	-4	-4
3,1	16	3,1	14	3,1	17	3,1	19	3,1	15	3,1	14			3,5	-7	-4	-5	-6	-5	-5
3,1	17	3,1	15	3,1	18	3,1	20	3,1	16	3,1	14			3,5	-8	-5	-6	-7	-6	-6
3,1	17	3,1	16	3,1	19	3,1	20	3,1	16	3,1	15			3,5	-9	-6	-7	-8	-7	-6
3,1	18	3,1	16	3,1	19	3,1	21	3,1	17	3,1	16			3,5	-9	-6	-8	-9	-8	-7
3,1	19	3,1	17	3,1	20	3,1	22	3,1	17	3,1	16			3,5	-10	-7	-9	-10	-9	-8
3,1	19	3,1	17	3,1	20	3,1	22	3,1	18	3,1	16			3,5	-11	-8	-10	-11	-9	-8
3,1	19	3,1	17	3,1	21	3,1	23	3,1	18	3,1	17			3,5	-12	-9	-10	-12	-10	-9
3,2	20	3,1	18	3,1	21	3,2	23	3,1	18	3,1	17			3,6	-12	-9	-11	-13	-11	-10
3,2	20	3,2	18	3,2	22	3,2	24	3,2	19	3,2	18			3,6	-13	-10	-12	-14	-12	-10
3,2	20	3,2	18	3,2	22	3,2	24	3,2	19	3,2	18			3,6	-14	-11	-13	-14	-12	-11
3,2	21	3,2	19	3,2	22	3,2	25	3,2	19	3,2	18			3,6	-14	-11	-14	-15	-13	-11
3,2	21	3,2	19	3,2	23	3,2	25	3,2	19	3,2	18			3,6	-15	-12	-14	-16	-14	-12
3,2	21	3,2	19	3,2	23	3,2	25	3,2	19	3,2	19			3,6	-15	-12	-15	-17	-14	-12
3,2	21	3,2	19	3,2	23	3,2	25	3,2	19	3,2	19			3,6	-16	-13	-16	-17	-15	-13
3,2	21	3,2	19	3,2	23	3,2	25	3,2	20	3,2	19			3,6	-16	-14	-16	-18	-15	-13
3,2	21	3,2	19	3,2	23	3,2	26	3,2	20	3,2	19			3,6	-17	-14	-17	-19	-16	-14
3,2	21	3,2	19	3,2	23	3,2	26	3,2	20	3,2	19			3,6	-17	-15	-17	-19	-16	-14
3,2	21	3,2	19	3,2	23	3,2	26	3,2	19	3,2	19			3,6	-18	-15	-18	-20	-17	-15
3,2	21	3,2	19	3,2	23	3,2	25	3,2	19	3,2	19			3,6	-18	-15	-19	-20	-17	-15
3,2	21	3,2	19	3,2	23	3,2	25	3,2	19	3,2	19			3,6	-18	-16	-19	-21	-17	-15
3,2	21	3,2	19	3,2	23	3,2	25	3,2	19	3,2	19			3,6	-19	-16	-19	-21	-18	-16
3,2	20	3,2	19	3,2	23	3,2	25	3,2	19	3,2	18			3,7	-19	-16	-20	-22	-18	-16
3,3	20	3,3	18	3,2	22	3,3	25	3,3	19	3,2	18			3,7	-19	-17	-20	-22	-18	-16
3,3	20	3,3	18	3,3	22	3,3	24	3,3	18	3,3	18			3,7	-19	-17	-20	-22	-19	-17
3,3	19	3,3	18	3,3	22	3,3	24	3,3	18	3,3	18			3,7	-19	-17	-21	-22	-19	-17
3,3	19	3,3	18	3,3	21	3,3	24	3,3	18	3,3	17			3,7	-19	-17	-21	-23	-19	-17
3,3	19	3,3	17	3,3	21	3,3	23	3,3	17	3,3	17			3,7	-19	-18	-21	-23	-19	-17
3,3	18	3,3	17	3,3	21	3,3	23	3,3	17	3,3	17			3,7	-19	-18	-21	-23	-19	-17
3,3	17	3,3	17	3,3	20	3,3	22	3,3	17	3,3	16			3,7	-19	-18	-21	-23	-19	-17
3,3	17	3,3	16	3,3	20	3,3	22	3,3	16	3,3	16			3,7	-19	-18	-21	-23	-19	-17
3,3	16	3,3	16	3,3	19	3,3	21	3,3	16	3,3	15			3,7	-19	-18	-21	-23	-19	-17
3,3	16	3,3	15	3,3	19	3,3	20	3,3	15	3,3	15			3,7	-19	-18	-21	-23	-19	-17
3,3	15	3,3	15	3,3	18	3,3	19	3,3	15	3,3	14			3,7	-19	-18	-21	-23	-19	-17
3,3	14	3,3	14	3,3	17	3,3	19	3,3	14	3,3	14			3,7	-19	-18	-21	-23	-19	-17
3,3	14	3,3	13	3,3	17	3,3	18	3,3	13	3,3	13			3,7	-18	-18	-21	-23	-18	-17
3,3	13	3,3	13	3,3	16	3,3	17	3,3	13	3,3	13			3,7	-18	-17	-21	-22	-18	-17
3,4	12	3,3	12	3,3	15	3,4	16	3,3	12	3,3	12			3,8	-18	-17	-21	-22	-18	-17
3,4	11	3,4	12	3,4	14	3,4	15	3,4	12	3,4	11			3,8	-18	-17	-20	-22	-17	-17
3,4	11	3,4	11	3,4	14	3,4	14	3,4	11	3,4	11			3,8	-17	-17	-20	-21	-17	-16
3,4	10	3,4	10	3,4	13	3,4	14	3,4	10	3,4	10			3,8	-17	-17	-20	-21	-17	-16
3,4	9	3,4	10	3,4	12	3,4	13	3,4	9	3,4	9			3,8	-16	-16	-19	-21	-16	-16
3,4	8	3,4	9	3,4	11	3,4	12	3,4	9	3,4	8			3,8	-16	-16	-19	-20	-16	-15
3,4	7	3,4	8	3,4	10	3,4	11	3,4	8	3,4	8			3,8	-15	-16	-18	-20	-15	-15
3,4	6	3,4	8	3,4	9	3,4	10	3,4	7	3,4	7			3,8	-15	-15	-18	-19	-15	-15
3,4	6	3,4	7	3,4	8	3,4	9	3,4	6	3,4	6			3,8	-14	-15	-17	-19	-14	-14
3,4	5	3,4	6	3,4	7	3,4	8	3,4	6	3,4	5			3,8	-14	-14	-17	-18	-14	-14
3,4	4	3,4	5	3,4	7	3,4	6	3,4	5	3,4	5			3,8	-13	-14	-16	-18	-13	-13
3,4	3	3,4	5	3,4	6	3,4	5	3,4	4	3,4	4			3,8	-13	-13	-15	-17	-13	-13
3,4	2	3,4	4	3,4	5	3,4	4	3,4	3	3,4	3			3,8	-12	-13	-15	-16	-12	-13
3,4	1	3,4	3	3,4	4	3,4	3	3,4	2	3,4	2			3,8	-11	-12	-14	-15	-11	-12
3,4	0	3,4	2	3,4	3	3,4	2	3,4	1	3,4	1			3,9	-11	-12	-13	-15	-11	-11
3,5	-1	3,5	1	3,5	2	3,5	1	3,5	1	3,5	1			3,9	-10	-11	-12	-14	-10	-11
3,5	-2	3,5	1	3,5	1	3,5	0	3,5	0	3,5	0			3,9	-9	-10	-12	-13	-9	-10
3,5	-3	3,5	0	3,5	0	3,5	-1	3,5	-1	3,5	-1			3,9	-9	-10	-11	-12	-9	-10
3,5	-3	3,5	-1	3,5	-1	3,5	-2	3,5	-2	3,5	-2			3,9	-8	-9	-10	-11	-8	-9
3,5	-4	3,5	-2	3,5	-2	3,5	-3	3,5	-3	3,5	-3			3,9	-7	-8	-9	-11	-7	-8
3,5	-5	3,5	-3	3,5	-3	3,5	-4	3,5	-4	3,5	-3			3,9	-6	-8	-8	-10	-6	-8
3,5	-6	3,5	-3	3,5	-4	3,5	-5	3,5	-4	3,5	-4			3,9	-6	-7	-8	-9	-6	-7
3,5	-7	3,5	-4	3,5	-5	3,5	-6	3,5	-5	3,5	-5			3,9	-5	-6	-7	-8	-5	-6
3,5	-8	3,5	-5	3,5	-6	3,5	-7	3,5	-6	3,5	-6			3,9	-4	-6	-6	-7	-4	-6
3,5	-9	3,5	-6	3,5	-7	3,5	-8	3,5	-7	3,5	-6			3,9	-3	-5	-5	-6	-4	-5
3,5	-9	3,5	-6	3,5	-8	3,5	-9	3,5	-8	3,5	-7			3,9	-3	-4	-4	-5	-3	-4
3,5	-10	3,5	-7	3,5	-9	3,5	-10	3,5	-9	3,5	-8			3,9	-2	-3	-3	-4	-2	-4
3,5	-11	3,5	-8	3,5	-10	3,5	-11	3,5	-9	3,5	-8			3,9	-1	-3	-2	-3	-1	-3
3,5	-12	3,5	-9	3,5	-10	3,5	-12	3,5	-10	3,5	-9			3,9	0	-2	-1	-2	-1	-2
3,6	-12	3,6	-9	3,5	-11	3,6	-13	3,6	-11	3,5	-10			4,0	1	-1	-1	-2	0	-1
3,6	-13	3,6	-10	3,6	-12	3,6	-14	3,6	-12	3,6	-10			4,0	1	0	0	-1	1	-1
3,6	-14	3,6	-11	3,6	-13	3,6	-14	3,6	-12	3,6	-11			4,0	2	0	1	0	2	0
3,6	-14	3,6	-11	3,6	-14	3,6	-15	3,6	-13	3,6	-11			4,0	3	1	2	1	2	1
3,6	-15	3,6	-12	3,6	-14	3,6	-16	3,6	-14	3,6	-12			4,0	4	2	3	2	3	2
3,6	-15	3,6	-12	3,6	-15	3,6	-17	3,6	-14	3,6	-12			4,0	4	3	4	3	4	2
3,6	-16	3,6	-13	3,6	-16	3,6	-17	3,6	-15	3,6	-13			4,0	5	3	5	4	5	3
3,6	-16	3,6	-14	3,6	-16	3,6	-18	3,6	-15	3,6	-13			4,0	6	4	5	5	5	4
3,6	-17	3,6	-14	3,6	-17	3,6	-19	3,6	-16	3,6	-14			4,0	6	5	6	6	6	5
3,6	-17	3,6	-15	3,6	-17	3,6	-19	3,6	-16	3,6	-14			4,0	7	5	7	7	7	5
3,6	-18	3,6	-15	3,6	-18	3,6	-20	3,6	-17	3,6	-15			4,0	8	6	8	7	7	6
3,6	-18	3,6	-15	3,6	-19	3,6	-20	3,6	-17	3,6	-15			4,0	8	7	9	8	8	7
3,6	-18	3,6	-16	3,6	-19	3,6	-21	3,6	-17	3,6	-15			4,0	9	7	9	9	9	7
3,6	-19	3,6	-16	3,6	-19	3,6	-21	3,6	-18	3,6	-16			4,0	10	8	10	10	9	8
3,7	-19	3,6	-16	3,6	-20	3,7	-22	3,6	-18	3,6	-16			4,1	10	9	11	11	10	9
3,7	-19	3,7	-17	3,7	-20	3,7	-22	3,7	-18	3,7	-16			4,1	11	9	11	11	11	9
3,7	-19	3,7	-17	3,7	-20	3,7	-22	3,7	-19	3,7	-17			4,1	11	10	12	12	11	10
3,7	-19	3,7	-17	3,7	-21	3,7	-22	3,7	-19	3,7	-17			4,1	12	10	13	13	12	10
3,7	-19	3,7	-17	3,7	-21	3,7	-23	3,7	-19	3,7	-17			4,1	12	11	13	13	12	11
3,7	-19	3,7	-18	3,7	-21	3,7	-23	3,7	-19	3,7	-17			4,1	13	11	14	14	13	11
3,7	-19	3,7	-18	3,7	-21	3,7	-23	3,7	-19	3,7	-17			4,1	13	12	14	14	13	12
3,7	-19	3,7	-18	3,7	-21	3,7	-23	3,7	-19	3,7	-17			4,1	14	12	15	15	14	12
3,7	-19	3,7	-18	3,7	-21	3,7	-23	3,7	-19	3,7	-17			4,1	14	13	15	16	14	13
3,7	-19	3,7	-18	3,7	-21	3,7	-23	3,7	-19	3,7	-17			4,1	14	13	16	16	15	13
3,7	-19	3,7	-18	3,7	-21	3,7	-23	3,7	-19	3,7	-17			4,1	15	14	16	16	15	14
3,7	-19	3,7	-18	3,7	-21	3,7	-23	3,7	-19	3,7	-17			4,1	15	14	16	17	15	14
3,7	-19	3,7	-18	3,7	-21	3,7	-23	3,7	-19	3,7	-17			4,1	15	14	17	17	16	14
3,7	-18	3,7	-18	3,7	-21	3,7	-23	3,7	-18	3,7	-17			4,1	16	15	17	18	16	15
3,7	-18	3,7	-17	3,7	-21	3,7	-22	3,7	-18	3,7	-17			4,2	16	15	17	18	16	15
3,8	-18	3,8	-17	3,8	-21	3,8	-22	3,8	-18	3,8	-17			4,2	16	15	18	18	17	15
3,8	-18	3,8	-17	3,8	-20	3,8	-22	3,8	-17	3,8	-17			4,2	16	16	18	19	17	15
3,8	-17	3,8	-17	3,8	-20	3,8	-21	3,8	-17	3,8	-16			4,2	16	16	18	19	17	15
3,8	-17	3,8	-17	3,8	-20	3,8	-21	3,8	-17	3,8	-16			4,2	16	16	18	19	17	16
3,8	-16	3,8	-16	3,8	-19	3,8	-21	3,8	-16	3,8	-16			4,2	17	16	18	19	17	16
3,8	-16	3,8	-16	3,8	-19	3,8	-20	3,8	-16	3,8	-15			4,2	17	16	18	19	17	16
3,8	-15	3,8	-16	3,8	-18	3,8	-20	3,8	-15	3,8	-15			4,2	17	16	18	19	17	16
3,8	-15	3,8	-15	3,8	-18	3,8	-19	3,8	-15	3,8	-15			4,2	17	16	18	19	17	16
3,8	-14	3,8	-15	3,8	-17	3,8	-19	3,8	-14	3,8	-14			4,2	17	16	18	19	17	16
3,8	-14	3,8	-14	3,8	-17	3,8	-18	3,8	-14	3,8	-14			4,2	17	16	18	19	17	16
3,8	-13	3,8	-14	3,8	-16	3,8	-18	3,8	-13	3,8	-13			4,2	16	16	18	19	17	16
3,8	-13	3,8	-13	3,8	-15	3,8	-17	3,8	-13	3,8	-13			4,2	16	16	18	19	17	16
3,8	-12	3,8	-13	3,8	-15	3,8	-16	3,8	-12	3,8	-13			4,2	16	16	18	19	17	15
3,8	-11	3,8	-12	3,8	-14	3,8	-15	3,8	-11	3,8	-12			4,2	16	16	18	19	17	15
3,9	-11	3,8	-12	3,8	-13	3,9	-15	3,8	-11	3,8	-11			4,3	16	16	17	19	16	15
3,9	-10	3,9	-11	3,9	-12	3,9	-14	3,9	-10	3,9	-11			4,3	16	16	17	19	16	15
3,9	-9	3,9	-10	3,9	-12	3,9	-13	3,9	-9	3,9	-10			4,3	15	15	17	18	16	15
3,9	-9	3,9	-10	3,9	-11	3,9	-12	3,9	-9	3,9	-10			4,3	15	15	17	18	16	14
3,9	-8	3,9	-9	3,9	-10	3,9	-11	3,9	-8	3,9	-9			4,3	15	15	16	18	15	14
3,9	-7	3,9	-8	3,9	-9	3,9	-11	3,9	-7	3,9	-8			4,3	14	14	16	17	15	14
3,9	-6	3,9	-8	3,9	-8	3,9	-10	3,9	-6	3,9	-8			4,3	14	14	16	17	14	13
3,9	-6	3,9	-7	3,9	-8	3,9	-9	3,9	-6	3,9	-7			4,3	13	14	15	17	14	13
3,9	-5	3,9	-6	3,9	-7	3,9	-8	3,9	-5	3,9	-6			4,3	13	13	15	16	14	13
3,9	-4	3,9	-6	3,9	-6	3,9	-7	3,9	-4	3,9	-6			4,3	13	13	14	16	13	12
3,9	-3	3,9	-5	3,9	-5	3,9	-6	3,9	-4	3,9	-5			4,3	12	12	14	15	13	12
3,9	-3	3,9	-4	3,9	-4	3,9	-5	3,9	-3	3,9	-4			4,3	12	12	13	15	12	11
3,9	-2	3,9	-3	3,9	-3	3,9	-4	3,9	-2	3,9	-4			4,3	11	11	13	14	12	11
3,9	-1	3,9	-3	3,9	-2	3,9	-3	3,9	-1	3,9	-3			4,3	11	11	12	14	11	10
3,9	0	3,9	-2	3,9	-1	3,9	-2	3,9	-1	3,9	-2			4,4	10	10	12	13	10	10
4,0	1	4,0	-1	4,0	-1	4,0	-2	4,0	0	4,0	-1			4,4	10	10	11	13	10	9
4,0	1	4,0	0	4,0	0	4,0	-1	4,0	1	4,0	-1			4,4	9	9	11	12	9	9
4,0	2	4,0	0	4,0	1	4,0	0	4,0	2	4,0	0			4,4	8	9	10	11	9	8
4,0	3	4,0	1	4,0	2	4,0	1	4,0	2	4,0	1			4,4	8	8	10	11	8	8
4,0	4	4,0	2	4,0	3	4,0	2	4,0	3	4,0	2			4,4	7	7	9	10	7	7
4,0	4	4,0	3	4,0	4	4,0	3	4,0	4	4,0	2			4,4	7	7	8	9	7	7
4,0	5	4,0	3	4,0	5	4,0	4	4,0	5	4,0	3			4,4	6	6	8	8	6	6
4,0	6	4,0	4	4,0	5	4,0	5	4,0	5	4,0	4			4,4	5	6	7	8	5	5
4,0	6	4,0	5	4,0	6	4,0	6	4,0	6	4,0	5			4,4	5	5	6	7	5	5
4,0	7	4,0	5	4,0	7	4,0	7	4,0	7	4,0	5			4,4	4	4	6	6	4	4
4,0	8	4,0	6	4,0	8	4,0	7	4,0	7	4,0	6			4,4	3	4	5	5	3	4
4,0	8	4,0	7	4,0	9	4,0	8	4,0	8	4,0	7			4,4	3	3	4	5	2	3
4,0	9	4,0	7	4,0	9	4,0	9	4,0	9	4,0	7			4,4	2	3	4	4	2	2
4,0	10	4,0	8	4,0	10	4,0	10	4,0	9	4,0	8			4,4	1	2	3	3	1	2
4,1	10	4,1	9	4,0	11	4,1	11	4,1	10	4,0	9			4,5	1	1	2	2	0	1
4,1	11	4,1	9	4,1	11	4,1	11	4,1	11	4,1	9			4,5	0	1	2	2	0	0
4,1	11	4,1	10	4,1	12	4,1	12	4,1	11	4,1	10			4,5	0	0	1	1	-1	0
4,1	12	4,1	10	4,1	13	4,1	13	4,1	12	4,1	10			4,5	-1	-1	0	0	-2	-1
4,1	12	4,1	11	4,1	13	4,1	13	4,1	12	4,1	11			4,5	-2	-1	0	-1	-2	-1
4,1	13	4,1	11	4,1	14	4,1	14	4,1	13	4,1	11			4,5	-2	-2	-1	-2	-3	-2
4,1	13	4,1	12	4,1	14	4,1	14	4,1	13	4,1	12			4,5	-3	-2	-2	-2	-4	-3
4,1	14	4,1	12	4,1	15	4,1	15	4,1	14	4,1	12			4,5	-3	-3	-2	-3	-4	-3
4,1	14	4,1	13	4,1	15	4,1	16	4,1	14	4,1	13			4,5	-4	-4	-3	-4	-5	-4
4,1	14	4,1	13	4,1	16	4,1	16	4,1	15	4,1	13			4,5	-5	-4	-4	-5	-6	-4
4,1	15	4,1	14	4,1	16	4,1	16	4,1	15	4,1	14			4,5	-5	-5	-5	-5	-6	-5
4,1	15	4,1	14	4,1	16	4,1	17	4,1	15	4,1	14			4,5	-6	-5	-5	-6	-7	-5
4,1	15	4,1	14	4,1	17	4,1	17	4,1	16	4,1	14			4,5	-6	-6	-6	-7	-7	-6
4,1	16	4,1	15	4,1	17	4,1	18	4,1	16	4,1	15			4,5	-7	-7	-6	-7	-8	-6
4,2	16	4,1	15	4,1	17	4,2	18	4,1	16	4,1	15			4,6	-7	-7	-7	-8	-9	-7
4,2	16	4,2	15	4,2	18	4,2	18	4,2	17	4,2	15			4,6	-8	-8	-8	-9	-9	-7
4,2	16	4,2	16	4,2	18	4,2	19	4,2	17	4,2	15			4,6	-8	-8	-8	-9	-10	-8
4,2	16	4,2	16	4,2	18	4,2	19	4,2	17	4,2	15			4,6	-9	-9	-9	-10	-10	-8
4,2	16	4,2	16	4,2	18	4,2	19	4,2	17	4,2	16			4,6	-9	-9	-9	-11	-11	-9
4,2	17	4,2	16	4,2	18	4,2	19	4,2	17	4,2	16			4,6	-9	-9	-10	-11	-11	-9
4,2	17	4,2	16	4,2	18	4,2	19	4,2	17	4,2	16			4,6	-10	-10	-10	-12	-11	-10
4,2	17	4,2	16	4,2	18	4,2	19	4,2	17	4,2	16			4,6	-10	-10	-11	-12	-12	-10
4,2	17	4,2	16	4,2	18	4,2	19	4,2	17	4,2	16			4,6	-11	-11	-11	-12	-12	-10
4,2	17	4,2	16	4,2	18	4,2	19	4,2	17	4,2	16			4,6	-11	-11	-11	-13	-12	-10
4,2	17	4,2	16	4,2	18	4,2	19	4,2	17	4,2	16			4,6	-11	-11	-12	-13	-13	-11
4,2	16	4,2	16	4,2	18	4,2	19	4,2	17	4,2	16			4,6	-11	-12	-12	-14	-13	-11
4,2	16	4,2	16	4,2	18	4,2	19	4,2	17	4,2	16			4,6	-12	-12	-12	-14	-13	-11
4,2	16	4,2	16	4,2	18	4,2	19	4,2	17	4,2	15			4,6	-12	-12	-13	-14	-13	-11
4,2	16	4,2	16	4,2	18	4,2	19	4,2	17	4,2	15			4,7	-12	-12	-13	-14	-13	-12
4,3	16	4,3	16	4,2	17	4,3	19	4,3	16	4,2	15			4,7	-12	-13	-13	-15	-14	-12
4,3	16	4,3	16	4,3	17	4,3	19	4,3	16	4,3	15			4,7	-12	-13	-13	-15	-14	-12
4,3	15	4,3	15	4,3	17	4,3	18	4,3	16	4,3	15			4,7	-12	-13	-14	-15	-14	-12
4,3	15	4,3	15	4,3	17	4,3	18	4,3	16	4,3	14			4,7	-13	-13	-14	-15	-14	-12
4,3	15	4,3	15	4,3	16	4,3	18	4,3	15	4,3	14			4,7	-13	-13	-14	-15	-14	-12
4,3	14	4,3	14	4,3	16	4,3	17	4,3	15	4,3	14			4,7	-13	-13	-14	-15	-14	-12
4,3	14	4,3	14	4,3	16	4,3	17	4,3	14	4,3	13			4,7	-13	-13	-14	-15	-14	-12
4,3	13	4,3	14	4,3	15	4,3	17	4,3	14	4,3	13			4,7	-13	-13	-14	-15	-14	-12
4,3	13	4,3	13	4,3	15	4,3	16	4,3	14	4,3	13			4,7	-13	-13	-14	-15	-14	-12
4,3	13	4,3	13	4,3	14	4,3	16	4,3	13	4,3	12			4,7	-13	-13	-14	-15	-13	-12
4,3	12	4,3	12	4,3	14	4,3	15	4,3	13	4,3	12			4,7	-12	-13	-14	-15	-13	-12
4,3	12	4,3	12	4,3	13	4,3	15	4,3	12	4,3	11			4,7	-12	-13	-14	-15	-13	-12
4,3	11	4,3	11	4,3	13	4,3	14	4,3	12	4,3	11			4,7	-12	-12	-14	-15	-13	-12
4,3	11	4,3	11	4,3	12	4,3	14	4,3	11	4,3	10			4,7	-12	-12	-13	-15	-13	-12
4,4	10	4,3	10	4,3	12	4,4	13	4,3	10	4,3	10			4,8	-12	-12	-13	-15	-12	-11
4,4	10	4,4	10	4,4	11	4,4	13	4,4	10	4,4	9			4,8	-12	-12	-13	-14	-12	-11
4,4	9	4,4	9	4,4	11	4,4	12	4,4	9	4,4	9			4,8	-11	-11	-13	-14	-12	-11
4,4	8	4,4	9	4,4	10	4,4	11	4,4	9	4,4	8			4,8	-11	-11	-13	-14	-11	-11
4,4	8	4,4	8	4,4	10	4,4	11	4,4	8	4,4	8			4,8	-11	-11	-12	-14	-11	-11
4,4	7	4,4	7	4,4	9	4,4	10	4,4	7	4,4	7			4,8	-11	-10	-12	-13	-11	-10
4,4	7	4,4	7	4,4	8	4,4	9	4,4	7	4,4	7			4,8	-10	-10	-12	-13	-10	-10
4,4	6	4,4	6	4,4	8	4,4	8	4,4	6	4,4	6			4,8	-10	-10	-11	-13	-10	-10
4,4	5	4,4	6	4,4	7	4,4	8	4,4	5	4,4	5			4,8	-10	-9	-11	-12	-10	-9
4,4	5	4,4	5	4,4	6	4,4	7	4,4	5	4,4	5			4,8	-9	-9	-11	-12	-9	-9
4,4	4	4,4	4	4,4	6	4,4	6	4,4	4	4,4	4			4,8	-9	-8	-10	-11	-9	-9
4,4	3	4,4	4	4,4	5	4,4	5	4,4	3	4,4	4			4,8	-8	-8	-10	-11	-8	-8
4,4	3	4,4	3	4,4	4	4,4	5	4,4	2	4,4	3			4,8	-8	-7	-9	-10	-8	-8
4,4	2	4,4	3	4,4	4	4,4	4	4,4	2	4,4	2			4,8	-8	-7	-9	-10	-7	-8
4,4	1	4,4	2	4,4	3	4,4	3	4,4	1	4,4	2			4,9	-7	-6	-9	-9	-7	-7
4,5	1	4,5	1	4,5	2	4,5	2	4,5	0	4,5	1			4,9	-7	-6	-8	-9	-6	-7
4,5	0	4,5	1	4,5	2	4,5	2	4,5	0	4,5	0			4,9	-6	-5	-8	-8	-6	-7
4,5	0	4,5	0	4,5	1	4,5	1	4,5	-1	4,5	0			4,9	-6	-5	-7	-8	-5	-6
4,5	-1	4,5	-1	4,5	0	4,5	0	4,5	-2	4,5	-1			4,9	-5	-4	-7	-7	-5	-6
4,5	-2	4,5	-1	4,5	0	4,5	-1	4,5	-2	4,5	-1			4,9	-5	-4	-6	-7	-4	-5
4,5	-2	4,5	-2	4,5	-1	4,5	-2	4,5	-3	4,5	-2			4,9	-4	-3	-6	-6	-4	-5
4,5	-3	4,5	-2	4,5	-2	4,5	-2	4,5	-4	4,5	-3			4,9	-4	-3	-5	-5	-3	-4
4,5	-3	4,5	-3	4,5	-2	4,5	-3	4,5	-4	4,5	-3			4,9	-3	-2	-5	-5	-3	-4
4,5	-4	4,5	-4	4,5	-3	4,5	-4	4,5	-5	4,5	-4			4,9	-3	-2	-4	-4	-2	-3
4,5	-5	4,5	-4	4,5	-4	4,5	-5	4,5	-6	4,5	-4			4,9	-2	-1	-3	-4	-1	-3
4,5	-5	4,5	-5	4,5	-5	4,5	-5	4,5	-6	4,5	-5			4,9	-2	-1	-3	-3	-1	-2
4,5	-6	4,5	-5	4,5	-5	4,5	-6	4,5	-7	4,5	-5			4,9	-1	0	-2	-2	0	-2
4,5	-6	4,5	-6	4,5	-6	4,5	-7	4,5	-7	4,5	-6			4,9	-1	0	-2	-2	0	-1
4,5	-7	4,5	-7	4,5	-6	4,5	-7	4,5	-8	4,5	-6			4,9	0	1	-1	-1	1	-1
4,6	-7	4,6	-7	4,5	-7	4,6	-8	4,6	-9	4,5	-7			5,0	0	1	-1	0	1	-1
4,6	-8	4,6	-8	4,6	-8	4,6	-9	4,6	-9	4,6	-7			5,0	1	2	0	0	2	0
4,6	-8	4,6	-8	4,6	-8	4,6	-9	4,6	-10	4,6	-8			5,0	1	2	0	1	2	0
4,6	-9	4,6	-9	4,6	-9	4,6	-10	4,6	-10	4,6	-8			5,0	2	3	1	2	3	1
4,6	-9	4,6	-9	4,6	-9	4,6	-11	4,6	-11	4,6	-9			5,0	2	3	2	2	3	1
4,6	-9	4,6	-9	4,6	-10	4,6	-11	4,6	-11	4,6	-9			5,0	3	4	2	3	4	2
4,6	-10	4,6	-10	4,6	-10	4,6	-12	4,6	-11	4,6	-10			5,0	3	4	3	3	4	2
4,6	-10	4,6	-10	4,6	-11	4,6	-12	4,6	-12	4,6	-10			5,0	4	5	3	4	5	3
4,6	-11	4,6	-11	4,6	-11	4,6	-12	4,6	-12	4,6	-10			5,0	4	5	4	5	5	3
4,6	-11	4,6	-11	4,6	-11	4,6	-13	4,6	-12	4,6	-10			5,0	5	6	4	5	6	4
4,6	-11	4,6	-11	4,6	-12	4,6	-13	4,6	-13	4,6	-11			5,0	5	6	5	6	6	4
4,6	-11	4,6	-12	4,6	-12	4,6	-14	4,6	-13	4,6	-11			5,0	6	7	5	6	7	5
4,6	-12	4,6	-12	4,6	-12	4,6	-14	4,6	-13	4,6	-11			5,0	6	7	6	7	7	5
4,6	-12	4,6	-12	4,6	-13	4,6	-14	4,6	-13	4,6	-11			5,0	6	8	6	7	8	5
4,7	-12	4,6	-12	4,6	-13	4,7	-14	4,6	-13	4,6	-12			5,1	7	8	7	8	8	6
4,7	-12	4,7	-13	4,7	-13	4,7	-15	4,7	-14	4,7	-12			5,1	7	8	7	8	8	6
4,7	-12	4,7	-13	4,7	-13	4,7	-15	4,7	-14	4,7	-12			5,1	8	9	7	9	9	7
4,7	-12	4,7	-13	4,7	-14	4,7	-15	4,7	-14	4,7	-12			5,1	8	9	8	9	9	7
4,7	-13	4,7	-13	4,7	-14	4,7	-15	4,7	-14	4,7	-12			5,1	8	9	8	10	9	7
4,7	-13	4,7	-13	4,7	-14	4,7	-15	4,7	-14	4,7	-12			5,1	9	10	9	10	10	8
4,7	-13	4,7	-13	4,7	-14	4,7	-15	4,7	-14	4,7	-12			5,1	9	10	9	10	10	8
4,7	-13	4,7	-13	4,7	-14	4,7	-15	4,7	-14	4,7	-12			5,1	9	10	9	11	10	8
4,7	-13	4,7	-13	4,7	-14	4,7	-15	4,7	-14	4,7	-12			5,1	9	10	9	11	11	9
4,7	-13	4,7	-13	4,7	-14	4,7	-15	4,7	-14	4,7	-12			5,1	10	11	10	11	11	9
4,7	-13	4,7	-13	4,7	-14	4,7	-15	4,7	-13	4,7	-12			5,1	10	11	10	12	11	9
4,7	-12	4,7	-13	4,7	-14	4,7	-15	4,7	-13	4,7	-12			5,1	10	11	10	12	11	9
4,7	-12	4,7	-13	4,7	-14	4,7	-15	4,7	-13	4,7	-12			5,1	10	11	10	12	11	10
4,7	-12	4,7	-12	4,7	-14	4,7	-15	4,7	-13	4,7	-12			5,1	11	11	11	12	11	10
4,7	-12	4,7	-12	4,7	-13	4,7	-15	4,7	-13	4,7	-12			5,2	11	11	11	13	12	10
4,8	-12	4,8	-12	4,8	-13	4,8	-15	4,8	-12	4,8	-11			5,2	11	11	11	13	12	10
4,8	-12	4,8	-12	4,8	-13	4,8	-14	4,8	-12	4,8	-11			5,2	11	11	11	13	12	10
4,8	-11	4,8	-11	4,8	-13	4,8	-14	4,8	-12	4,8	-11			5,2	11	11	11	13	12	10
4,8	-11	4,8	-11	4,8	-13	4,8	-14	4,8	-11	4,8	-11			5,2	11	11	11	13	12	10
4,8	-11	4,8	-11	4,8	-12	4,8	-14	4,8	-11	4,8	-11			5,2	11	11	11	13	12	11
4,8	-11	4,8	-10	4,8	-12	4,8	-13	4,8	-11	4,8	-10			5,2	11	11	11	13	12	11
4,8	-10	4,8	-10	4,8	-12	4,8	-13	4,8	-10	4,8	-10			5,2	11	11	11	13	12	11
4,8	-10	4,8	-10	4,8	-11	4,8	-13	4,8	-10	4,8	-10			5,2	11	11	11	13	12	11
4,8	-10	4,8	-9	4,8	-11	4,8	-12	4,8	-10	4,8	-9			5,2	11	11	11	13	12	11
4,8	-9	4,8	-9	4,8	-11	4,8	-12	4,8	-9	4,8	-9			5,2	11	11	11	13	12	11
4,8	-9	4,8	-8	4,8	-10	4,8	-11	4,8	-9	4,8	-9			5,2	11	11	11	13	11	11
4,8	-8	4,8	-8	4,8	-10	4,8	-11	4,8	-8	4,8	-8			5,2	11	11	11	13	11	11
4,8	-8	4,8	-7	4,8	-9	4,8	-10	4,8	-8	4,8	-8			5,2	11	11	11	13	11	10
4,8	-8	4,8	-7	4,8	-9	4,8	-10	4,8	-7	4,8	-8			5,2	11	10	11	13	11	10
4,9	-7	4,8	-6	4,8	-9	4,9	-9	4,8	-7	4,8	-7			5,3	11	10	11	13	11	10
4,9	-7	4,9	-6	4,9	-8	4,9	-9	4,9	-6	4,9	-7			5,3	11	10	11	12	11	10
4,9	-6	4,9	-5	4,9	-8	4,9	-8	4,9	-6	4,9	-7			5,3	10	10	11	12	10	10
4,9	-6	4,9	-5	4,9	-7	4,9	-8	4,9	-5	4,9	-6			5,3	10	9	10	12	10	10
4,9	-5	4,9	-4	4,9	-7	4,9	-7	4,9	-5	4,9	-6			5,3	10	9	10	12	10	10
4,9	-5	4,9	-4	4,9	-6	4,9	-7	4,9	-4	4,9	-5			5,3	10	9	10	11	9	9
4,9	-4	4,9	-3	4,9	-6	4,9	-6	4,9	-4	4,9	-5			5,3	10	9	10	11	9	9
4,9	-4	4,9	-3	4,9	-5	4,9	-5	4,9	-3	4,9	-4			5,3	9	8	10	11	9	9
4,9	-3	4,9	-2	4,9	-5	4,9	-5	4,9	-3	4,9	-4			5,3	9	8	9	10	8	9
4,9	-3	4,9	-2	4,9	-4	4,9	-4	4,9	-2	4,9	-3			5,3	9	8	9	10	8	8
4,9	-2	4,9	-1	4,9	-3	4,9	-4	4,9	-1	4,9	-3			5,3	8	7	9	10	8	8
4,9	-2	4,9	-1	4,9	-3	4,9	-3	4,9	-1	4,9	-2			5,3	8	7	9	9	7	8
4,9	-1	4,9	0	4,9	-2	4,9	-2	4,9	0	4,9	-2			5,3	8	6	8	9	7	7
4,9	-1	4,9	0	4,9	-2	4,9	-2	4,9	0	4,9	-1			5,3	7	6	8	9	7	7
4,9	0	4,9	1	4,9	-1	4,9	-1	4,9	1	4,9	-1			5,4	7	6	8	8	6	7
5,0	0	5,0	1	5,0	-1	5,0	0	5,0	1	5,0	-1			5,4	6	5	7	8	6	6
5,0	1	5,0	2	5,0	0	5,0	0	5,0	2	5,0	0			5,4	6	5	7	7	5	6
5,0	1	5,0	2	5,0	0	5,0	1	5,0	2	5,0	0			5,4	6	4	6	7	5	6
5,0	2	5,0	3	5,0	1	5,0	2	5,0	3	5,0	1			5,4	5	4	6	6	4	5
5,0	2	5,0	3	5,0	2	5,0	2	5,0	3	5,0	1			5,4	5	4	6	6	4	5
5,0	3	5,0	4	5,0	2	5,0	3	5,0	4	5,0	2			5,4	5	3	5	5	4	4
5,0	3	5,0	4	5,0	3	5,0	3	5,0	4	5,0	2			5,4	4	3	5	5	3	4
5,0	4	5,0	5	5,0	3	5,0	4	5,0	5	5,0	3			5,4	4	2	4	4	3	4
5,0	4	5,0	5	5,0	4	5,0	5	5,0	5	5,0	3			5,4	3	2	4	4	2	3
5,0	5	5,0	6	5,0	4	5,0	5	5,0	6	5,0	4			5,4	3	1	4	3	2	3
5,0	5	5,0	6	5,0	5	5,0	6	5,0	6	5,0	4			5,4	2	1	3	3	1	2
5,0	6	5,0	7	5,0	5	5,0	6	5,0	7	5,0	5			5,4	2	1	3	2	1	2
5,0	6	5,0	7	5,0	6	5,0	7	5,0	7	5,0	5			5,4	1	0	2	2	1	2
5,0	6	5,0	8	5,0	6	5,0	7	5,0	8	5,0	5			5,4	1	0	2	1	0	1
5,1	7	5,1	8	5,0	7	5,1	8	5,1	8	5,0	6			5,5	1	-1	1	1	0	1
5,1	7	5,1	8	5,1	7	5,1	8	5,1	8	5,1	6			5,5	0	-1	1	0	-1	0
5,1	8	5,1	9	5,1	7	5,1	9	5,1	9	5,1	7			5,5	0	-2	1	0	-1	0
5,1	8	5,1	9	5,1	8	5,1	9	5,1	9	5,1	7			5,5	-1	-2	0	-1	-2	0
5,1	8	5,1	9	5,1	8	5,1	10	5,1	9	5,1	7			5,5	-1	-2	0	-1	-2	-1
5,1	9	5,1	10	5,1	9	5,1	10	5,1	10	5,1	8			5,5	-1	-3	-1	-2	-2	-1
5,1	9	5,1	10	5,1	9	5,1	10	5,1	10	5,1	8			5,5	-2	-3	-1	-2	-3	-2
5,1	9	5,1	10	5,1	9	5,1	11	5,1	10	5,1	8			5,5	-2	-3	-2	-3	-3	-2
5,1	9	5,1	10	5,1	9	5,1	11	5,1	11	5,1	9			5,5	-3	-4	-2	-3	-4	-2
5,1	10	5,1	11	5,1	10	5,1	11	5,1	11	5,1	9			5,5	-3	-4	-3	-4	-4	-3
5,1	10	5,1	11	5,1	10	5,1	12	5,1	11	5,1	9			5,5	-3	-5	-3	-4	-4	-3
5,1	10	5,1	11	5,1	10	5,1	12	5,1	11	5,1	9			5,5	-4	-5	-3	-5	-5	-3
5,1	10	5,1	11	5,1	10	5,1	12	5,1	11	5,1	10			5,5	-4	-5	-4	-5	-5	-4
5,1	11	5,1	11	5,1	11	5,1	12	5,1	11	5,1	10			5,5	-4	-5	-4	-6	-5	-4
5,2	11	5,1	11	5,1	11	5,2	13	5,1	12	5,1	10			5,6	-5	-6	-4	-6	-6	-4
5,2	11	5,2	11	5,2	11	5,2	13	5,2	12	5,2	10			5,6	-5	-6	-5	-6	-6	-5
5,2	11	5,2	11	5,2	11	5,2	13	5,2	12	5,2	10			5,6	-5	-6	-5	-7	-6	-5
5,2	11	5,2	11	5,2	11	5,2	13	5,2	12	5,2	10			5,6	-6	-7	-5	-7	-7	-5
5,2	11	5,2	11	5,2	11	5,2	13	5,2	12	5,2	10			5,6	-6	-7	-6	-7	-7	-5
5,2	11	5,2	11	5,2	11	5,2	13	5,2	12	5,2	11			5,6	-6	-7	-6	-8	-7	-6
5,2	11	5,2	11	5,2	11	5,2	13	5,2	12	5,2	11			5,6	-7	-7	-6	-8	-7	-6
5,2	11	5,2	11	5,2	11	5,2	13	5,2	12	5,2	11			5,6	-7	-7	-7	-8	-8	-6
5,2	11	5,2	11	5,2	11	5,2	13	5,2	12	5,2	11			5,6	-7	-8	-7	-9	-8	-6
5,2	11	5,2	11	5,2	11	5,2	13	5,2	12	5,2	11			5,6	-7	-8	-7	-9	-8	-6
5,2	11	5,2	11	5,2	11	5,2	13	5,2	12	5,2	11			5,6	-7	-8	-7	-9	-8	-6
5,2	11	5,2	11	5,2	11	5,2	13	5,2	11	5,2	11			5,6	-8	-8	-8	-9	-8	-7
5,2	11	5,2	11	5,2	11	5,2	13	5,2	11	5,2	11			5,6	-8	-8	-8	-10	-9	-7
5,2	11	5,2	11	5,2	11	5,2	13	5,2	11	5,2	10			5,6	-8	-8	-8	-10	-9	-7
5,2	11	5,2	10	5,2	11	5,2	13	5,2	11	5,2	10			5,7	-8	-8	-8	-10	-9	-7
5,3	11	5,3	10	5,2	11	5,3	13	5,3	11	5,2	10			5,7	-8	-8	-8	-10	-9	-7
5,3	11	5,3	10	5,3	11	5,3	12	5,3	11	5,3	10			5,7	-8	-8	-8	-10	-9	-7
5,3	10	5,3	10	5,3	11	5,3	12	5,3	10	5,3	10			5,7	-8	-9	-8	-10	-9	-7
5,3	10	5,3	9	5,3	10	5,3	12	5,3	10	5,3	10			5,7	-8	-9	-8	-10	-9	-7
5,3	10	5,3	9	5,3	10	5,3	12	5,3	10	5,3	10			5,7	-8	-9	-8	-10	-9	-7
5,3	10	5,3	9	5,3	10	5,3	11	5,3	9	5,3	9			5,7	-9	-9	-8	-10	-9	-7
5,3	10	5,3	9	5,3	10	5,3	11	5,3	9	5,3	9			5,7	-9	-9	-8	-10	-9	-7
5,3	9	5,3	8	5,3	10	5,3	11	5,3	9	5,3	9			5,7	-9	-8	-8	-10	-9	-7
5,3	9	5,3	8	5,3	9	5,3	10	5,3	8	5,3	9			5,7	-9	-8	-8	-10	-9	-7
5,3	9	5,3	8	5,3	9	5,3	10	5,3	8	5,3	8			5,7	-8	-8	-8	-10	-9	-7
5,3	8	5,3	7	5,3	9	5,3	10	5,3	8	5,3	8			5,7	-8	-8	-8	-10	-9	-7
5,3	8	5,3	7	5,3	9	5,3	9	5,3	7	5,3	8			5,7	-8	-8	-8	-10	-9	-7
5,3	8	5,3	6	5,3	8	5,3	9	5,3	7	5,3	7			5,7	-8	-8	-8	-10	-9	-7
5,3	7	5,3	6	5,3	8	5,3	9	5,3	7	5,3	7			5,7	-8	-8	-8	-10	-9	-7
5,4	7	5,3	6	5,3	8	5,4	8	5,3	6	5,3	7			5,8	-8	-8	-8	-9	-8	-7
5,4	6	5,4	5	5,4	7	5,4	8	5,4	6	5,4	6			5,8	-8	-8	-8	-9	-8	-7
5,4	6	5,4	5	5,4	7	5,4	7	5,4	5	5,4	6			5,8	-8	-7	-8	-9	-8	-7
5,4	6	5,4	4	5,4	6	5,4	7	5,4	5	5,4	6			5,8	-8	-7	-8	-9	-8	-7
5,4	5	5,4	4	5,4	6	5,4	6	5,4	4	5,4	5			5,8	-8	-7	-8	-9	-8	-7
5,4	5	5,4	4	5,4	6	5,4	6	5,4	4	5,4	5			5,8	-7	-7	-7	-8	-7	-6
5,4	5	5,4	3	5,4	5	5,4	5	5,4	4	5,4	4			5,8	-7	-7	-7	-8	-7	-6
5,4	4	5,4	3	5,4	5	5,4	5	5,4	3	5,4	4			5,8	-7	-6	-7	-8	-7	-6
5,4	4	5,4	2	5,4	4	5,4	4	5,4	3	5,4	4			5,8	-7	-6	-7	-7	-7	-6
5,4	3	5,4	2	5,4	4	5,4	4	5,4	2	5,4	3			5,8	-7	-6	-7	-7	-6	-6
5,4	3	5,4	1	5,4	4	5,4	3	5,4	2	5,4	3			5,8	-6	-5	-6	-7	-6	-6
5,4	2	5,4	1	5,4	3	5,4	3	5,4	1	5,4	2			5,8	-6	-5	-6	-7	-6	-5
5,4	2	5,4	1	5,4	3	5,4	2	5,4	1	5,4	2			5,8	-6	-5	-6	-6	-5	-5
5,4	1	5,4	0	5,4	2	5,4	2	5,4	1	5,4	2			5,8	-6	-5	-6	-6	-5	-5
5,4	1	5,4	0	5,4	2	5,4	1	5,4	0	5,4	1			5,9	-5	-4	-5	-6	-5	-5
5,5	1	5,5	-1	5,5	1	5,5	1	5,5	0	5,5	1			5,9	-5	-4	-5	-5	-4	-5
5,5	0	5,5	-1	5,5	1	5,5	0	5,5	-1	5,5	0			5,9	-5	-4	-5	-5	-4	-4
5,5	0	5,5	-2	5,5	1	5,5	0	5,5	-1	5,5	0			5,9	-4	-3	-5	-4	-4	-4
5,5	-1	5,5	-2	5,5	0	5,5	-1	5,5	-2	5,5	0			5,9	-4	-3	-4	-4	-3	-4
5,5	-1	5,5	-2	5,5	0	5,5	-1	5,5	-2	5,5	-1			5,9	-4	-3	-4	-4	-3	-4
5,5	-1	5,5	-3	5,5	-1	5,5	-2	5,5	-2	5,5	-1			5,9	-4	-2	-4	-3	-3	-3
5,5	-2	5,5	-3	5,5	-1	5,5	-2	5,5	-3	5,5	-2			5,9	-3	-2	-4	-3	-2	-3
5,5	-2	5,5	-3	5,5	-2	5,5	-3	5,5	-3	5,5	-2			5,9	-3	-1	-3	-2	-2	-3
5,5	-3	5,5	-4	5,5	-2	5,5	-3	5,5	-4	5,5	-2			5,9	-3	-1	-3	-2	-1	-3
5,5	-3	5,5	-4	5,5	-3	5,5	-4	5,5	-4	5,5	-3			5,9	-2	-1	-3	-2	-1	-2
5,5	-3	5,5	-5	5,5	-3	5,5	-4	5,5	-4	5,5	-3			5,9	-2	0	-2	-1	-1	-2
5,5	-4	5,5	-5	5,5	-3	5,5	-5	5,5	-5	5,5	-3			5,9	-2	0	-2	-1	0	-2
5,5	-4	5,5	-5	5,5	-4	5,5	-5	5,5	-5	5,5	-4			5,9	-1	0	-2	-1	0	-2
5,5	-4	5,5	-5	5,5	-4	5,5	-6	5,5	-5	5,5	-4			5,9	-1	1	-2	0	0	-1
5,6	-5	5,6	-6	5,5	-4	5,6	-6	5,6	-6	5,5	-4			6,0	-1	1	-1	0	1	-1
5,6	-5	5,6	-6	5,6	-5	5,6	-6	5,6	-6	5,6	-5			6,0	0	1	-1	1	1	-1
5,6	-5	5,6	-6	5,6	-5	5,6	-7	5,6	-6	5,6	-5			6,0	0	2	-1	1	1	0
5,6	-6	5,6	-7	5,6	-5	5,6	-7	5,6	-7	5,6	-5			6,0	1	2	0	1	2	0
5,6	-6	5,6	-7	5,6	-6	5,6	-7	5,6	-7	5,6	-5			6,0	1	2	0	2	2	0
5,6	-6	5,6	-7	5,6	-6	5,6	-8	5,6	-7	5,6	-6			6,0	1	3	0	2	2	1
5,6	-7	5,6	-7	5,6	-6	5,6	-8	5,6	-7	5,6	-6			6,0	2	3	1	2	3	1
5,6	-7	5,6	-7	5,6	-7	5,6	-8	5,6	-8	5,6	-6			6,0	2	3	1	3	3	1
5,6	-7	5,6	-8	5,6	-7	5,6	-9	5,6	-8	5,6	-6			6,0	2	3	1	3	3	1
5,6	-7	5,6	-8	5,6	-7	5,6	-9	5,6	-8	5,6	-6			6,0	2	4	1	3	3	2
5,6	-7	5,6	-8	5,6	-7	5,6	-9	5,6	-8	5,6	-6			6,0	3	4	2	4	4	2
5,6	-8	5,6	-8	5,6	-8	5,6	-9	5,6	-8	5,6	-7			6,0	3	4	2	4	4	2
5,6	-8	5,6	-8	5,6	-8	5,6	-10	5,6	-9	5,6	-7			6,0	3	5	2	4	4	3
5,6	-8	5,6	-8	5,6	-8	5,6	-10	5,6	-9	5,6	-7			6,0	4	5	3	5	5	3
5,7	-8	5,6	-8	5,6	-8	5,7	-10	5,6	-9	5,6	-7			6,1	4	5	3	5	5	3
5,7	-8	5,7	-8	5,7	-8	5,7	-10	5,7	-9	5,7	-7			6,1	4	5	3	5	5	3
5,7	-8	5,7	-8	5,7	-8	5,7	-10	5,7	-9	5,7	-7			6,1	4	5	3	6	5	4
5,7	-8	5,7	-9	5,7	-8	5,7	-10	5,7	-9	5,7	-7			6,1	5	6	4	6	6	4
5,7	-8	5,7	-9	5,7	-8	5,7	-10	5,7	-9	5,7	-7			6,1	5	6	4	6	6	4
5,7	-8	5,7	-9	5,7	-8	5,7	-10	5,7	-9	5,7	-7			6,1	5	6	4	6	6	4
5,7	-9	5,7	-9	5,7	-8	5,7	-10	5,7	-9	5,7	-7			6,1	5	6	4	6	6	4
5,7	-9	5,7	-9	5,7	-8	5,7	-10	5,7	-9	5,7	-7			6,1	6	6	5	7	6	5
5,7	-9	5,7	-8	5,7	-8	5,7	-10	5,7	-9	5,7	-7			6,1	6	7	5	7	7	5
5,7	-9	5,7	-8	5,7	-8	5,7	-10	5,7	-9	5,7	-7			6,1	6	7	5	7	7	5
5,7	-8	5,7	-8	5,7	-8	5,7	-10	5,7	-9	5,7	-7			6,1	6	7	5	7	7	5
5,7	-8	5,7	-8	5,7	-8	5,7	-10	5,7	-9	5,7	-7			6,1	6	7	5	7	7	5
5,7	-8	5,7	-8	5,7	-8	5,7	-10	5,7	-9	5,7	-7			6,1	6	7	5	7	7	5
5,7	-8	5,7	-8	5,7	-8	5,7	-10	5,7	-9	5,7	-7			6,1	6	7	6	8	7	6
5,7	-8	5,7	-8	5,7	-8	5,7	-10	5,7	-9	5,7	-7			6,2	7	7	6	8	7	6
5,8	-8	5,8	-8	5,8	-8	5,8	-9	5,8	-8	5,8	-7			6,2	7	7	6	8	7	6
5,8	-8	5,8	-8	5,8	-8	5,8	-9	5,8	-8	5,8	-7			6,2	7	7	6	8	7	6
5,8	-8	5,8	-7	5,8	-8	5,8	-9	5,8	-8	5,8	-7			6,2	7	7	6	8	7	6
5,8	-8	5,8	-7	5,8	-8	5,8	-9	5,8	-8	5,8	-7			6,2	7	7	6	8	8	6
5,8	-8	5,8	-7	5,8	-8	5,8	-9	5,8	-8	5,8	-7			6,2	7	7	6	8	8	6
5,8	-7	5,8	-7	5,8	-7	5,8	-8	5,8	-7	5,8	-6			6,2	7	7	6	8	8	6
5,8	-7	5,8	-7	5,8	-7	5,8	-8	5,8	-7	5,8	-6			6,2	7	7	6	8	8	6
5,8	-7	5,8	-6	5,8	-7	5,8	-8	5,8	-7	5,8	-6			6,2	7	7	7	8	8	6
5,8	-7	5,8	-6	5,8	-7	5,8	-7	5,8	-7	5,8	-6			6,2	7	7	7	8	8	6
5,8	-7	5,8	-6	5,8	-7	5,8	-7	5,8	-6	5,8	-6			6,2	7	7	7	8	8	6
5,8	-6	5,8	-5	5,8	-6	5,8	-7	5,8	-6	5,8	-6			6,2	7	7	7	8	8	6
5,8	-6	5,8	-5	5,8	-6	5,8	-7	5,8	-6	5,8	-5			6,2	7	7	7	8	8	6
5,8	-6	5,8	-5	5,8	-6	5,8	-6	5,8	-5	5,8	-5			6,2	7	7	7	8	7	6
5,8	-6	5,8	-5	5,8	-6	5,8	-6	5,8	-5	5,8	-5			6,2	7	7	7	7	7	6
5,9	-5	5,8	-4	5,8	-5	5,9	-6	5,8	-5	5,8	-5			6,3	7	7	7	7	7	6
5,9	-5	5,9	-4	5,9	-5	5,9	-5	5,9	-4	5,9	-5			6,3	7	7	7	7	7	6
5,9	-5	5,9	-4	5,9	-5	5,9	-5	5,9	-4	5,9	-4			6,3	7	7	6	7	7	6
5,9	-4	5,9	-3	5,9	-5	5,9	-4	5,9	-4	5,9	-4			6,3	7	6	6	7	7	6
5,9	-4	5,9	-3	5,9	-4	5,9	-4	5,9	-3	5,9	-4			6,3	6	6	6	7	7	6
5,9	-4	5,9	-3	5,9	-4	5,9	-4	5,9	-3	5,9	-4			6,3	6	6	6	7	7	6
5,9	-4	5,9	-2	5,9	-4	5,9	-3	5,9	-3	5,9	-3			6,3	6	6	6	6	6	6
5,9	-3	5,9	-2	5,9	-4	5,9	-3	5,9	-2	5,9	-3			6,3	6	6	6	6	6	6
5,9	-3	5,9	-1	5,9	-3	5,9	-2	5,9	-2	5,9	-3			6,3	6	5	6	6	6	5
5,9	-3	5,9	-1	5,9	-3	5,9	-2	5,9	-1	5,9	-3			6,3	6	5	6	6	6	5
5,9	-2	5,9	-1	5,9	-3	5,9	-2	5,9	-1	5,9	-2			6,3	6	5	6	6	6	5
5,9	-2	5,9	0	5,9	-2	5,9	-1	5,9	-1	5,9	-2			6,3	5	5	5	5	5	5
5,9	-2	5,9	0	5,9	-2	5,9	-1	5,9	0	5,9	-2			6,3	5	4	5	5	5	5
5,9	-1	5,9	0	5,9	-2	5,9	-1	5,9	0	5,9	-2			6,3	5	4	5	5	5	5
5,9	-1	5,9	1	5,9	-2	5,9	0	5,9	0	5,9	-1			6,4	5	4	5	5	5	4
6,0	-1	6,0	1	6,0	-1	6,0	0	6,0	1	6,0	-1			6,4	5	4	5	5	4	4
6,0	0	6,0	1	6,0	-1	6,0	1	6,0	1	6,0	-1			6,4	4	3	4	4	4	4
6,0	0	6,0	2	6,0	-1	6,0	1	6,0	1	6,0	0			6,4	4	3	4	4	4	4
6,0	1	6,0	2	6,0	0	6,0	1	6,0	2	6,0	0			6,4	4	3	4	4	4	4
6,0	1	6,0	2	6,0	0	6,0	2	6,0	2	6,0	0			6,4	4	2	4	3	3	3
6,0	1	6,0	3	6,0	0	6,0	2	6,0	2	6,0	1			6,4	3	2	4	3	3	3
6,0	2	6,0	3	6,0	1	6,0	2	6,0	3	6,0	1			6,4	3	2	3	3	3	3
6,0	2	6,0	3	6,0	1	6,0	3	6,0	3	6,0	1			6,4	3	2	3	3	3	3
6,0	2	6,0	3	6,0	1	6,0	3	6,0	3	6,0	1			6,4	3	1	3	2	2	3
6,0	2	6,0	4	6,0	1	6,0	3	6,0	3	6,0	2			6,4	2	1	3	2	2	2
6,0	3	6,0	4	6,0	2	6,0	4	6,0	4	6,0	2			6,4	2	1	2	2	2	2
6,0	3	6,0	4	6,0	2	6,0	4	6,0	4	6,0	2			6,4	2	0	2	2	1	2
6,0	3	6,0	5	6,0	2	6,0	4	6,0	4	6,0	3			6,4	1	0	2	1	1	1
6,0	4	6,0	5	6,0	3	6,0	5	6,0	5	6,0	3			6,4	1	0	2	1	1	1
6,1	4	6,1	5	6,0	3	6,1	5	6,1	5	6,0	3			6,5	1	-1	1	1	0	1
6,1	4	6,1	5	6,1	3	6,1	5	6,1	5	6,1	3			6,5	1	-1	1	0	0	1
6,1	4	6,1	5	6,1	3	6,1	6	6,1	5	6,1	4			6,5	1	-1	1	0	0	0
6,1	5	6,1	6	6,1	4	6,1	6	6,1	6	6,1	4			6,5	0	-1	1	0	-1	0
6,1	5	6,1	6	6,1	4	6,1	6	6,1	6	6,1	4			6,5	0	-2	0	0	-1	0
6,1	5	6,1	6	6,1	4	6,1	6	6,1	6	6,1	4			6,5	0	-2	0	-1	-1	0
6,1	5	6,1	6	6,1	4	6,1	6	6,1	6	6,1	4			6,5	0	-2	0	-1	-1	-1
6,1	6	6,1	6	6,1	5	6,1	7	6,1	6	6,1	5			6,5	-1	-2	0	-1	-2	-1
6,1	6	6,1	7	6,1	5	6,1	7	6,1	7	6,1	5			6,5	-1	-3	-1	-1	-2	-1
6,1	6	6,1	7	6,1	5	6,1	7	6,1	7	6,1	5			6,5	-1	-3	-1	-2	-2	-2
6,1	6	6,1	7	6,1	5	6,1	7	6,1	7	6,1	5			6,5	-1	-3	-1	-2	-3	-2
6,1	6	6,1	7	6,1	5	6,1	7	6,1	7	6,1	5			6,5	-1	-3	-1	-2	-3	-2
6,1	6	6,1	7	6,1	5	6,1	7	6,1	7	6,1	5			6,5	-2	-4	-2	-3	-3	-2
6,1	6	6,1	7	6,1	6	6,1	8	6,1	7	6,1	6			6,5	-2	-4	-2	-3	-3	-2
6,2	7	6,1	7	6,1	6	6,2	8	6,1	7	6,1	6			6,6	-2	-4	-2	-3	-4	-3
6,2	7	6,2	7	6,2	6	6,2	8	6,2	7	6,2	6			6,6	-2	-4	-2	-3	-4	-3
6,2	7	6,2	7	6,2	6	6,2	8	6,2	7	6,2	6			6,6	-2	-4	-2	-4	-4	-3
6,2	7	6,2	7	6,2	6	6,2	8	6,2	7	6,2	6			6,6	-3	-4	-3	-4	-4	-3
6,2	7	6,2	7	6,2	6	6,2	8	6,2	8	6,2	6			6,6	-3	-5	-3	-4	-4	-3
6,2	7	6,2	7	6,2	6	6,2	8	6,2	8	6,2	6			6,6	-3	-5	-3	-4	-5	-4
6,2	7	6,2	7	6,2	6	6,2	8	6,2	8	6,2	6			6,6	-3	-5	-3	-4	-5	-4
6,2	7	6,2	7	6,2	6	6,2	8	6,2	8	6,2	6			6,6	-3	-5	-4	-5	-5	-4
6,2	7	6,2	7	6,2	7	6,2	8	6,2	8	6,2	6			6,6	-3	-5	-4	-5	-5	-4
6,2	7	6,2	7	6,2	7	6,2	8	6,2	8	6,2	6			6,6	-3	-5	-4	-5	-5	-4
6,2	7	6,2	7	6,2	7	6,2	8	6,2	8	6,2	6			6,6	-4	-5	-4	-5	-5	-4
6,2	7	6,2	7	6,2	7	6,2	8	6,2	8	6,2	6			6,6	-4	-5	-4	-5	-5	-4
6,2	7	6,2	7	6,2	7	6,2	8	6,2	8	6,2	6			6,6	-4	-5	-4	-5	-6	-4
6,2	7	6,2	7	6,2	7	6,2	8	6,2	7	6,2	6			6,6	-4	-5	-5	-6	-6	-5
6,2	7	6,2	7	6,2	7	6,2	7	6,2	7	6,2	6			6,7	-4	-5	-5	-6	-6	-5
6,3	7	6,3	7	6,2	7	6,3	7	6,3	7	6,2	6			6,7	-4	-5	-5	-6	-6	-5
6,3	7	6,3	7	6,3	7	6,3	7	6,3	7	6,3	6			6,7	-4	-6	-5	-6	-6	-5
6,3	7	6,3	7	6,3	6	6,3	7	6,3	7	6,3	6			6,7	-4	-6	-5	-6	-6	-5
6,3	7	6,3	6	6,3	6	6,3	7	6,3	7	6,3	6			6,7	-4	-6	-5	-6	-6	-5
6,3	6	6,3	6	6,3	6	6,3	7	6,3	7	6,3	6			6,7	-4	-6	-5	-6	-6	-5
6,3	6	6,3	6	6,3	6	6,3	7	6,3	7	6,3	6			6,7	-4	-6	-5	-6	-6	-5
6,3	6	6,3	6	6,3	6	6,3	6	6,3	6	6,3	6			6,7	-4	-6	-5	-6	-6	-5
6,3	6	6,3	6	6,3	6	6,3	6	6,3	6	6,3	6			6,7	-4	-5	-6	-6	-6	-5
6,3	6	6,3	5	6,3	6	6,3	6	6,3	6	6,3	5			6,7	-4	-5	-6	-6	-6	-5
6,3	6	6,3	5	6,3	6	6,3	6	6,3	6	6,3	5			6,7	-4	-5	-6	-6	-6	-5
6,3	6	6,3	5	6,3	6	6,3	6	6,3	6	6,3	5			6,7	-4	-5	-6	-6	-6	-5
6,3	5	6,3	5	6,3	5	6,3	5	6,3	5	6,3	5			6,7	-4	-5	-6	-6	-6	-5
6,3	5	6,3	4	6,3	5	6,3	5	6,3	5	6,3	5			6,7	-4	-5	-6	-6	-6	-5
6,3	5	6,3	4	6,3	5	6,3	5	6,3	5	6,3	5			6,7	-4	-5	-6	-6	-6	-5
6,4	5	6,3	4	6,3	5	6,4	5	6,3	5	6,3	4			6,8	-4	-5	-6	-6	-6	-5
6,4	5	6,4	4	6,4	5	6,4	5	6,4	4	6,4	4			6,8	-4	-5	-6	-6	-5	-5
6,4	4	6,4	3	6,4	4	6,4	4	6,4	4	6,4	4			6,8	-4	-5	-6	-6	-5	-5
6,4	4	6,4	3	6,4	4	6,4	4	6,4	4	6,4	4			6,8	-4	-5	-6	-6	-5	-5
6,4	4	6,4	3	6,4	4	6,4	4	6,4	4	6,4	4			6,8	-4	-5	-6	-6	-5	-5
6,4	4	6,4	2	6,4	4	6,4	3	6,4	3	6,4	3			6,8	-4	-4	-6	-6	-5	-5
6,4	3	6,4	2	6,4	4	6,4	3	6,4	3	6,4	3			6,8	-4	-4	-6	-5	-5	-4
6,4	3	6,4	2	6,4	3	6,4	3	6,4	3	6,4	3			6,8	-4	-4	-5	-5	-5	-4
6,4	3	6,4	2	6,4	3	6,4	3	6,4	3	6,4	3			6,8	-4	-4	-5	-5	-5	-4
6,4	3	6,4	1	6,4	3	6,4	2	6,4	2	6,4	3			6,8	-4	-4	-5	-5	-4	-4
6,4	2	6,4	1	6,4	3	6,4	2	6,4	2	6,4	2			6,8	-4	-3	-5	-5	-4	-4
6,4	2	6,4	1	6,4	2	6,4	2	6,4	2	6,4	2			6,8	-3	-3	-5	-5	-4	-4
6,4	2	6,4	0	6,4	2	6,4	2	6,4	1	6,4	2			6,8	-3	-3	-5	-4	-4	-4
6,4	1	6,4	0	6,4	2	6,4	1	6,4	1	6,4	1			6,8	-3	-3	-5	-4	-4	-4
6,4	1	6,4	0	6,4	2	6,4	1	6,4	1	6,4	1			6,9	-3	-3	-5	-4	-3	-3
6,5	1	6,5	-1	6,5	1	6,5	1	6,5	0	6,5	1			6,9	-3	-2	-4	-4	-3	-3
6,5	1	6,5	-1	6,5	1	6,5	0	6,5	0	6,5	1			6,9	-3	-2	-4	-4	-3	-3
6,5	1	6,5	-1	6,5	1	6,5	0	6,5	0	6,5	0			6,9	-3	-2	-4	-3	-3	-3
6,5	0	6,5	-1	6,5	1	6,5	0	6,5	-1	6,5	0			6,9	-3	-2	-4	-3	-3	-3
6,5	0	6,5	-2	6,5	0	6,5	0	6,5	-1	6,5	0			6,9	-2	-1	-4	-3	-2	-3
6,5	0	6,5	-2	6,5	0	6,5	-1	6,5	-1	6,5	0			6,9	-2	-1	-3	-3	-2	-2
6,5	0	6,5	-2	6,5	0	6,5	-1	6,5	-1	6,5	-1			6,9	-2	-1	-3	-3	-2	-2
6,5	-1	6,5	-2	6,5	0	6,5	-1	6,5	-2	6,5	-1			6,9	-2	-1	-3	-2	-2	-2
6,5	-1	6,5	-3	6,5	-1	6,5	-1	6,5	-2	6,5	-1			6,9	-2	-1	-3	-2	-1	-2
6,5	-1	6,5	-3	6,5	-1	6,5	-2	6,5	-2	6,5	-2			6,9	-2	0	-3	-2	-1	-2
6,5	-1	6,5	-3	6,5	-1	6,5	-2	6,5	-3	6,5	-2			6,9	-2	0	-2	-2	-1	-1
6,5	-1	6,5	-3	6,5	-1	6,5	-2	6,5	-3	6,5	-2			6,9	-2	0	-2	-1	-1	-1
6,5	-2	6,5	-4	6,5	-2	6,5	-3	6,5	-3	6,5	-2			6,9	-1	0	-2	-1	0	-1
6,5	-2	6,5	-4	6,5	-2	6,5	-3	6,5	-3	6,5	-2			6,9	-1	1	-2	-1	0	-1
6,6	-2	6,6	-4	6,5	-2	6,6	-3	6,6	-4	6,5	-3			7,0	-1	1	-1	-1	0	0
6,6	-2	6,6	-4	6,6	-2	6,6	-3	6,6	-4	6,6	-3			7,0	-1	1	-1	0	0	0
6,6	-2	6,6	-4	6,6	-2	6,6	-4	6,6	-4	6,6	-3			7,0	-1	1	-1	0	1	0
6,6	-3	6,6	-4	6,6	-3	6,6	-4	6,6	-4	6,6	-3			7,0	-1	2	-1	0	1	0
6,6	-3	6,6	-5	6,6	-3	6,6	-4	6,6	-4	6,6	-3			7,0	-1	2	0	0	1	0
6,6	-3	6,6	-5	6,6	-3	6,6	-4	6,6	-5	6,6	-4			7,0	0	2	0	0	1	1
6,6	-3	6,6	-5	6,6	-3	6,6	-4	6,6	-5	6,6	-4			7,0	0	2	0	1	2	1
6,6	-3	6,6	-5	6,6	-4	6,6	-5	6,6	-5	6,6	-4			7,0	0	2	0	1	2	1
6,6	-3	6,6	-5	6,6	-4	6,6	-5	6,6	-5	6,6	-4			7,0	0	3	1	1	2	1
6,6	-3	6,6	-5	6,6	-4	6,6	-5	6,6	-5	6,6	-4			7,0	0	3	1	1	2	1
6,6	-4	6,6	-5	6,6	-4	6,6	-5	6,6	-5	6,6	-4			7,0	0	3	1	1	3	2
6,6	-4	6,6	-5	6,6	-4	6,6	-5	6,6	-5	6,6	-4			7,0	0	3	1	2	3	2
6,6	-4	6,6	-5	6,6	-4	6,6	-5	6,6	-6	6,6	-4			7,0	1	3	2	2	3	2
6,6	-4	6,6	-5	6,6	-5	6,6	-6	6,6	-6	6,6	-5			7,0	1	3	2	2	3	2
6,7	-4	6,6	-5	6,6	-5	6,7	-6	6,6	-6	6,6	-5			7,1	1	3	2	2	3	2
6,7	-4	6,7	-5	6,7	-5	6,7	-6	6,7	-6	6,7	-5			7,1	1	4	2	2	4	2
6,7	-4	6,7	-6	6,7	-5	6,7	-6	6,7	-6	6,7	-5			7,1	1	4	2	3	4	2
6,7	-4	6,7	-6	6,7	-5	6,7	-6	6,7	-6	6,7	-5			7,1	1	4	2	3	4	3
6,7	-4	6,7	-6	6,7	-5	6,7	-6	6,7	-6	6,7	-5			7,1	1	4	3	3	4	3
6,7	-4	6,7	-6	6,7	-5	6,7	-6	6,7	-6	6,7	-5			7,1	1	4	3	3	4	3
6,7	-4	6,7	-6	6,7	-5	6,7	-6	6,7	-6	6,7	-5			7,1	1	4	3	3	4	3
6,7	-4	6,7	-6	6,7	-5	6,7	-6	6,7	-6	6,7	-5			7,1	2	4	3	3	4	3
6,7	-4	6,7	-5	6,7	-6	6,7	-6	6,7	-6	6,7	-5			7,1	2	4	3	3	4	3
6,7	-4	6,7	-5	6,7	-6	6,7	-6	6,7	-6	6,7	-5			7,1	2	4	3	4	5	3
6,7	-4	6,7	-5	6,7	-6	6,7	-6	6,7	-6	6,7	-5			7,1	2	4	3	4	5	3
6,7	-4	6,7	-5	6,7	-6	6,7	-6	6,7	-6	6,7	-5			7,1	2	4	4	4	5	3
6,7	-4	6,7	-5	6,7	-6	6,7	-6	6,7	-6	6,7	-5			7,1	2	4	4	4	5	3
6,7	-4	6,7	-5	6,7	-6	6,7	-6	6,7	-6	6,7	-5			7,1	2	4	4	4	5	3
6,7	-4	6,7	-5	6,7	-6	6,7	-6	6,7	-6	6,7	-5			7,2	2	4	4	4	5	3
6,8	-4	6,8	-5	6,8	-6	6,8	-6	6,8	-6	6,8	-5			7,2	2	4	4	4	5	3
6,8	-4	6,8	-5	6,8	-6	6,8	-6	6,8	-5	6,8	-5			7,2	2	4	4	4	5	3
6,8	-4	6,8	-5	6,8	-6	6,8	-6	6,8	-5	6,8	-5			7,2	2	4	4	4	5	3
6,8	-4	6,8	-5	6,8	-6	6,8	-6	6,8	-5	6,8	-5			7,2	2	4	4	4	5	3
6,8	-4	6,8	-5	6,8	-6	6,8	-6	6,8	-5	6,8	-5			7,2	3	4	4	5	5	3
6,8	-4	6,8	-4	6,8	-6	6,8	-6	6,8	-5	6,8	-5			7,2	3	4	4	5	5	3
6,8	-4	6,8	-4	6,8	-6	6,8	-5	6,8	-5	6,8	-4			7,2	3	4	4	5	5	3
6,8	-4	6,8	-4	6,8	-5	6,8	-5	6,8	-5	6,8	-4			7,2	3	4	4	5	4	3
6,8	-4	6,8	-4	6,8	-5	6,8	-5	6,8	-5	6,8	-4			7,2	3	4	4	5	4	3
6,8	-4	6,8	-4	6,8	-5	6,8	-5	6,8	-4	6,8	-4			7,2	3	4	4	5	4	3
6,8	-4	6,8	-3	6,8	-5	6,8	-5	6,8	-4	6,8	-4			7,2	3	4	4	5	4	3
6,8	-3	6,8	-3	6,8	-5	6,8	-5	6,8	-4	6,8	-4			7,2	3	4	4	5	4	3
6,8	-3	6,8	-3	6,8	-5	6,8	-4	6,8	-4	6,8	-4			7,2	3	3	4	5	4	3
6,8	-3	6,8	-3	6,8	-5	6,8	-4	6,8	-4	6,8	-4			7,2	3	3	4	5	4	3
6,9	-3	6,8	-3	6,8	-5	6,9	-4	6,8	-3	6,8	-3			7,3	3	3	3	4	4	3
6,9	-3	6,9	-2	6,9	-4	6,9	-4	6,9	-3	6,9	-3			7,3	3	3	3	4	4	3
6,9	-3	6,9	-2	6,9	-4	6,9	-4	6,9	-3	6,9	-3			7,3	3	3	3	4	3	3
6,9	-3	6,9	-2	6,9	-4	6,9	-3	6,9	-3	6,9	-3			7,3	3	3	3	4	3	3
6,9	-3	6,9	-2	6,9	-4	6,9	-3	6,9	-3	6,9	-3			7,3	3	3	3	4	3	3
6,9	-2	6,9	-1	6,9	-4	6,9	-3	6,9	-2	6,9	-3			7,3	2	3	3	4	3	3
6,9	-2	6,9	-1	6,9	-3	6,9	-3	6,9	-2	6,9	-2			7,3	2	2	3	4	3	3
6,9	-2	6,9	-1	6,9	-3	6,9	-3	6,9	-2	6,9	-2			7,3	2	2	3	4	3	3
6,9	-2	6,9	-1	6,9	-3	6,9	-2	6,9	-2	6,9	-2			7,3	2	2	3	4	2	3
6,9	-2	6,9	-1	6,9	-3	6,9	-2	6,9	-1	6,9	-2			7,3	2	2	2	4	2	3
6,9	-2	6,9	0	6,9	-3	6,9	-2	6,9	-1	6,9	-2			7,3	2	2	2	3	2	2
6,9	-2	6,9	0	6,9	-2	6,9	-2	6,9	-1	6,9	-1			7,3	2	2	2	3	2	2
6,9	-2	6,9	0	6,9	-2	6,9	-1	6,9	-1	6,9	-1			7,3	2	2	2	3	2	2
6,9	-1	6,9	0	6,9	-2	6,9	-1	6,9	0	6,9	-1			7,3	2	1	2	3	1	2
6,9	-1	6,9	1	6,9	-2	6,9	-1	6,9	0	6,9	-1			7,4	2	1	2	3	1	2
7,0	-1	7,0	1	7,0	-1	7,0	-1	7,0	0	7,0	0			7,4	1	1	2	2	1	2
7,0	-1	7,0	1	7,0	-1	7,0	0	7,0	0	7,0	0			7,4	1	1	1	2	1	2
7,0	-1	7,0	1	7,0	-1	7,0	0	7,0	1	7,0	0			7,4	1	1	1	2	1	2
7,0	-1	7,0	2	7,0	-1	7,0	0	7,0	1	7,0	0			7,4	1	1	1	2	0	1
7,0	-1	7,0	2	7,0	0	7,0	0	7,0	1	7,0	0			7,4	1	0	1	2	0	1
7,0	0	7,0	2	7,0	0	7,0	0	7,0	1	7,0	1			7,4	1	0	1	1	0	1
7,0	0	7,0	2	7,0	0	7,0	1	7,0	2	7,0	1			7,4	0	0	1	1	0	1
7,0	0	7,0	2	7,0	0	7,0	1	7,0	2	7,0	1			7,4	0	0	0	1	0	1
7,0	0	7,0	3	7,0	1	7,0	1	7,0	2	7,0	1			7,4	0	0	0	1	-1	1
7,0	0	7,0	3	7,0	1	7,0	1	7,0	2	7,0	1			7,4	0	-1	0	0	-1	1
7,0	0	7,0	3	7,0	1	7,0	1	7,0	3	7,0	2			7,4	0	-1	0	0	-1	0
7,0	0	7,0	3	7,0	1	7,0	2	7,0	3	7,0	2			7,4	0	-1	0	0	-1	0
7,0	1	7,0	3	7,0	2	7,0	2	7,0	3	7,0	2			7,4	-1	-1	0	0	-1	0
7,0	1	7,0	3	7,0	2	7,0	2	7,0	3	7,0	2			7,4	-1	-1	0	0	-1	0
7,1	1	7,1	3	7,0	2	7,1	2	7,1	3	7,0	2			7,5	-1	-1	-1	-1	-2	0
7,1	1	7,1	4	7,1	2	7,1	2	7,1	4	7,1	2			7,5	-1	-2	-1	-1	-2	0
7,1	1	7,1	4	7,1	2	7,1	3	7,1	4	7,1	2			7,5	-1	-2	-1	-1	-2	-1
7,1	1	7,1	4	7,1	2	7,1	3	7,1	4	7,1	3			7,5	-1	-2	-1	-1	-2	-1
7,1	1	7,1	4	7,1	3	7,1	3	7,1	4	7,1	3			7,5	-2	-2	-1	-1	-2	-1
7,1	1	7,1	4	7,1	3	7,1	3	7,1	4	7,1	3			7,5	-2	-2	-1	-2	-2	-1
7,1	1	7,1	4	7,1	3	7,1	3	7,1	4	7,1	3			7,5	-2	-2	-1	-2	-2	-1
7,1	2	7,1	4	7,1	3	7,1	3	7,1	4	7,1	3			7,5	-2	-3	-2	-2	-3	-1
7,1	2	7,1	4	7,1	3	7,1	3	7,1	4	7,1	3			7,5	-2	-3	-2	-2	-3	-1
7,1	2	7,1	4	7,1	3	7,1	4	7,1	5	7,1	3			7,5	-2	-3	-2	-2	-3	-1
7,1	2	7,1	4	7,1	3	7,1	4	7,1	5	7,1	3			7,5	-2	-3	-2	-2	-3	-2
7,1	2	7,1	4	7,1	4	7,1	4	7,1	5	7,1	3			7,5	-2	-3	-2	-2	-3	-2
7,1	2	7,1	4	7,1	4	7,1	4	7,1	5	7,1	3			7,5	-2	-3	-2	-3	-3	-2
7,1	2	7,1	4	7,1	4	7,1	4	7,1	5	7,1	3			7,5	-3	-3	-2	-3	-3	-2
7,2	2	7,1	4	7,1	4	7,2	4	7,1	5	7,1	3			7,6	-3	-3	-2	-3	-3	-2
7,2	2	7,2	4	7,2	4	7,2	4	7,2	5	7,2	3
7,2	2	7,2	4	7,2	4	7,2	4	7,2	5	7,2	3
7,2	2	7,2	4	7,2	4	7,2	4	7,2	5	7,2	3
7,2	2	7,2	4	7,2	4	7,2	4	7,2	5	7,2	3
7,2	3	7,2	4	7,2	4	7,2	5	7,2	5	7,2	3
7,2	3	7,2	4	7,2	4	7,2	5	7,2	5	7,2	3
7,2	3	7,2	4	7,2	4	7,2	5	7,2	5	7,2	3
7,2	3	7,2	4	7,2	4	7,2	5	7,2	4	7,2	3
7,2	3	7,2	4	7,2	4	7,2	5	7,2	4	7,2	3
7,2	3	7,2	4	7,2	4	7,2	5	7,2	4	7,2	3
7,2	3	7,2	4	7,2	4	7,2	5	7,2	4	7,2	3
7,2	3	7,2	4	7,2	4	7,2	5	7,2	4	7,2	3
7,2	3	7,2	3	7,2	4	7,2	5	7,2	4	7,2	3
7,2	3	7,2	3	7,2	4	7,2	5	7,2	4	7,2	3
7,3	3	7,3	3	7,2	3	7,3	4	7,3	4	7,2	3
7,3	3	7,3	3	7,3	3	7,3	4	7,3	4	7,3	3
7,3	3	7,3	3	7,3	3	7,3	4	7,3	3	7,3	3
7,3	3	7,3	3	7,3	3	7,3	4	7,3	3	7,3	3
7,3	3	7,3	3	7,3	3	7,3	4	7,3	3	7,3	3
7,3	2	7,3	3	7,3	3	7,3	4	7,3	3	7,3	3
7,3	2	7,3	2	7,3	3	7,3	4	7,3	3	7,3	3
7,3	2	7,3	2	7,3	3	7,3	4	7,3	3	7,3	3
7,3	2	7,3	2	7,3	3	7,3	4	7,3	2	7,3	3
7,3	2	7,3	2	7,3	2	7,3	4	7,3	2	7,3	3
7,3	2	7,3	2	7,3	2	7,3	3	7,3	2	7,3	2
7,3	2	7,3	2	7,3	2	7,3	3	7,3	2	7,3	2
7,3	2	7,3	2	7,3	2	7,3	3	7,3	2	7,3	2
7,3	2	7,3	1	7,3	2	7,3	3	7,3	1	7,3	2
7,4	2	7,3	1	7,3	2	7,4	3	7,3	1	7,3	2
7,4	1	7,4	1	7,4	2	7,4	2	7,4	1	7,4	2
7,4	1	7,4	1	7,4	1	7,4	2	7,4	1	7,4	2
7,4	1	7,4	1	7,4	1	7,4	2	7,4	1	7,4	2
7,4	1	7,4	1	7,4	1	7,4	2	7,4	0	7,4	1
7,4	1	7,4	0	7,4	1	7,4	2	7,4	0	7,4	1
7,4	1	7,4	0	7,4	1	7,4	1	7,4	0	7,4	1
7,4	0	7,4	0	7,4	1	7,4	1	7,4	0	7,4	1
7,4	0	7,4	0	7,4	0	7,4	1	7,4	0	7,4	1
7,4	0	7,4	0	7,4	0	7,4	1	7,4	-1	7,4	1
7,4	0	7,4	-1	7,4	0	7,4	0	7,4	-1	7,4	1
7,4	0	7,4	-1	7,4	0	7,4	0	7,4	-1	7,4	0
7,4	0	7,4	-1	7,4	0	7,4	0	7,4	-1	7,4	0
7,4	-1	7,4	-1	7,4	0	7,4	0	7,4	-1	7,4	0
7,4	-1	7,4	-1	7,4	0	7,4	0	7,4	-1	7,4	0
7,5	-1	7,5	-1	7,5	-1	7,5	-1	7,5	-2	7,5	0
7,5	-1	7,5	-2	7,5	-1	7,5	-1	7,5	-2	7,5	0
7,5	-1	7,5	-2	7,5	-1	7,5	-1	7,5	-2	7,5	-1
7,5	-1	7,5	-2	7,5	-1	7,5	-1	7,5	-2	7,5	-1
7,5	-2	7,5	-2	7,5	-1	7,5	-1	7,5	-2	7,5	-1
7,5	-2	7,5	-2	7,5	-1	7,5	-2	7,5	-2	7,5	-1
7,5	-2	7,5	-2	7,5	-1	7,5	-2	7,5	-2	7,5	-1
7,5	-2	7,5	-3	7,5	-2	7,5	-2	7,5	-3	7,5	-1
7,5	-2	7,5	-3	7,5	-2	7,5	-2	7,5	-3	7,5	-1
7,5	-2	7,5	-3	7,5	-2	7,5	-2	7,5	-3	7,5	-1
7,5	-2	7,5	-3	7,5	-2	7,5	-2	7,5	-3	7,5	-2
7,5	-2	7,5	-3	7,5	-2	7,5	-2	7,5	-3	7,5	-2
7,5	-2	7,5	-3	7,5	-2	7,5	-3	7,5	-3	7,5	-2
7,5	-3	7,5	-3	7,5	-2	7,5	-3	7,5	-3	7,5	-2
7,6	-3	7,6	-3	7,5	-2	7,6	-3	7,6	-3	7,5	-2

## Sheet: Period
Well	Sample	Period (h)	Positions on the graph
C2	WT	24.7	1		Average	SEM
C3	WT	25	0.8	WT	25	0.0509902
C4	WT	24.9	0.8	KO	23.0333	0.361386
C5	WT	24.8	1
C6	WT	24.9	1.25
D1	KO	23.1	1.7
D2	KO	22.9	2
D3	KO	23.1	2.3
D4	KO	23	2
D5	KO	23	1.7
D6	KO	23.1	2
	WT	KO		t-test	p-value
	24.7	23.1		1.12542e-05	1.12542e-05
	25	22.9
	24.9	23.1
	24.8	23
	24.9	23
	_	23.1	excluded from analysis for the t-test calculation
